# Supplementary material for: Multivariate genome-wide association study of leaf shape in a Populus deltoides and P. simonii F1 pedigree
Source: PLoS One. 2021 Oct 28;16(10):e0259278. doi: 10.1371/journal.pone.0259278 (PMC8553126; doi:10.1371/journal.pone.0259278)
Supplement: S2 Table — (XLSX) [file pone.0259278.s004.xlsx]

## Sheet: clones163phydataLWA
S2 Table The raw data of leaf length, different widths and area from a randomized complete block design in Populus
Block	Clone	Length (mm)	Width (mm)	1/3Width (mm)	1/2Width (mm)	2/3Width (mm)	Area (mm^2)
1	1	94.7438	71.8092	71.2756	67.0788	51.1556	4445.48
1	1	105.508	72.9911	72.9911	67.2672	52.2836	4968.4
2	1	98.0428	71.527	70.9514	64.4838	48.904	4473.09
2	1	104.946	78.0151	77.6826	72.9188	54.0062	5396.93
2	1	107.548	95.1617	93.7373	90.1219	71.1456	7033.3
2	1	72.2662	57.6731	55.8412	55.8243	44.7899	2832.18
3	1	108.516	88.6782	88.27	81.2298	65.9434	6589.72
3	1	133.759	100.125	99.0443	88.5395	68.0425	8986.88
3	1	112.459	97.0708	96.5746	93.2203	78.5421	8014.31
3	1	114.484	78.962	78.7243	74.0279	56.0718	6152.35
1	2	124.13	94.9505	94.9505	88.3019	67.9408	7956.3
1	2	147.43	110.296	109.892	102.607	76.4434	10752.3
1	2	90.6721	66.7348	66.3996	61.9111	48.8477	3985.4
1	2	123.216	92.2481	91.645	81.4514	59.1706	7441.3
1	2	101.112	78.5676	77.8591	74.3449	59.5772	5436.41
1	2	108.296	82.4992	82.0827	75.3661	56.4034	5906.22
2	2	114.422	91.0707	90.9423	82.5958	63.8407	6996.79
2	2	129.028	96.7339	96.4421	89.3293	67.3368	8309.99
2	2	118.291	90.5883	89.9504	82.701	64.2234	7190.88
2	2	133.296	112.319	110.295	105.535	85.2546	10153.1
2	2	129.652	102.426	101.97	90.9023	68.1568	8896.65
2	2	122.056	94.1048	94.1048	84.9762	66.1426	7599.92
3	2	98.1861	79.5476	79.1489	75.4771	60.7174	5302.32
3	2	94.0541	58.1063	58.0258	52.5146	37.8382	3627.76
3	2	135.1	93.351	91.2169	83.4963	61.8027	8111.54
3	2	94.3548	66.4815	66.3719	61.5473	47.2256	4034.58
3	2	119.296	79.4037	78.989	71.7107	52.9024	6231.42
3	2	120.221	84.1255	83.7096	74.4208	54.7389	6544.27
1	3	136.817	101.056	100.128	91.483	64.3579	8910.02
1	3	99.1486	71.3507	70.7662	68.471	49.4017	4558.33
1	3	112.456	82.598	82.497	76.5547	54.395	5904.8
3	3	131.766	102.205	101.593	83.5177	63.4994	8607.16
3	3	131.282	102.893	100.785	94.1195	73.2671	8764.79
3	3	115.357	83.0849	82.8008	74.2426	51.9136	6161.63
3	3	101.36	81.2413	81.2042	75.4745	58.0957	5415.26
2	3	142.911	117.207	117.202	109.411	88.0531	11617.3
2	3	115.896	82.0885	80.3703	77.8124	59.551	6209.34
2	3	138.767	103.136	103.093	94.1557	66.8147	9232.66
2	3	131.307	102.451	101.822	92.6201	69.1946	8897.43
2	3	133.328	104.899	104.548	97.468	68.7034	9042.64
1	4	120.777	109.061	108.727	103.342	80.6654	8948.32
1	4	96.4916	78.9263	78.1887	73.6885	54.5951	4999.45
1	4	113.214	89.9266	89.9211	83.7432	61.0739	6630.56
1	4	113.442	99.4209	97.3638	96.0511	78.7161	7987
3	4	89.0951	70.1857	68.3115	65.4503	50.2818	4008.14
3	4	91.681	69.1694	69.1459	65.1436	48.6854	4085.49
3	4	74.2594	55.4967	53.1157	54.6957	45.7156	2838.95
3	4	101.983	80.9313	80.317	77.2515	58.1872	5529.85
3	4	69.2607	52.5515	49.223	50.7444	43.7324	2493.71
2	4	114.149	94.2998	94.0974	87.7115	66.7657	7369.9
2	4	111.082	90.8875	90.6697	86.5131	70.7884	6903.02
2	4	110.862	94.2702	93.0473	91.1113	74.7693	7105
2	4	106.717	87.509	86.7912	82.3996	67.0558	6391.26
1	5	123.889	108.722	108.347	98.3919	80.301	9092.26
1	5	84.9289	74.3055	72.6843	71.0446	59.1425	4330.14
1	5	89.2323	84.6979	83.8469	80.8975	68.7712	5343.05
1	5	104.083	88.3204	87.4458	81.8575	64.577	6115.26
1	5	121.152	107.853	107.853	100.779	80.7208	9074.74
3	5	132.55	119.186	118.807	114.431	92.8671	11710.5
3	5	39.5727	28.0323	26.0636	28.0309	24.8959	777.511
3	5	113.555	102.739	102.639	96.9233	79.0629	8360.64
3	5	42.5048	33.0239	31.1702	32.9428	30.1739	1033.07
3	5	106.173	103.024	102.438	98.5978	82.0847	7858.03
3	5	118.674	113.668	113.225	106.381	86.8677	9535.47
2	5	112.106	92.4807	92.1796	86.4424	63.9277	6771.49
2	5	121.377	107.645	107.548	98.7673	73.8012	8751.43
2	5	130.31	120.061	119.688	111.904	91.1301	11186.2
2	5	121.301	102.144	102.144	93.2058	73.603	8561.43
2	5	110.551	97.9823	97.866	93.2896	78.9789	7606.1
2	5	130.402	114.358	114.174	107.706	88.0513	10636.7
1	6	126.722	100.809	99.8166	94.7147	70.8216	8107.17
1	6	89.307	73.7536	71.3354	70.9123	58.9328	4236.81
1	6	133.046	105.646	105.646	98.8344	75.6271	9005.7
1	6	129.891	92.6826	92.6826	85.9925	64.7495	7673.44
1	6	80.2736	59.6089	56.5268	58.1927	45.9401	3078.78
3	6	45.9239	27.4818	26.0814	27.3281	23.2021	851.311
3	6	86.761	81.3851	77.9649	81.2186	70.8053	5081.41
3	6	61.0144	48.3637	46.7383	47.1107	39.4651	1939.24
3	6	81.9679	68.5321	66.6292	66.1516	53.0379	3591.73
3	6	67.7393	52.7572	51.2763	50.4458	41.5113	2353.27
3	6	61.0506	48.5995	46.3692	47.6747	41.2231	1932.03
2	6	80.5964	65.349	64.6981	63.249	50.1076	3505.62
2	6	43.8659	28.8457	28.5085	27.6884	22.0536	824.658
2	6	118.076	98.261	98.261	91.4776	63.832	7542.73
2	6	121.546	100.354	98.2292	98.1559	78.5317	8068.33
2	6	82.6981	80.012	75.5034	80.012	73.0703	4906.58
2	6	115.787	96.0642	94.727	90.8379	68.3042	7152.84
1	7	109.559	86.0208	85.8002	78.3859	59.7702	6283.88
1	7	70.5608	51.9607	51.9607	46.3369	33.2702	2334.6
1	7	120.567	89.2254	88.7463	84.0001	64.9303	7192.14
1	7	79.8811	55.8998	55.5385	51.1526	36.282	2814.52
1	7	107.978	74.839	74.0652	68.3188	51.2029	5293.85
3	7	88.6456	57.4927	57.2964	51.4382	35.9944	3204.62
3	7	120.603	84.0021	83.5487	76.9199	56.7753	6680.31
3	7	99.2726	66.9145	65.8665	60.3481	44.6293	4315.89
3	7	121.768	95.467	94.8358	87.3462	67.8169	7702.22
2	7	121.059	89.3201	89.3201	81.0826	60.0675	6999.01
2	7	86.2692	61.8694	61.5784	57.7463	44.0369	3511.18
2	7	122.902	90.0121	88.9301	80.4313	58.8425	7213.06
2	7	125.836	95.9784	94.1975	89.7549	71.775	8287.58
2	7	149.178	107.003	106.478	98.5294	77.4328	11012.1
1	8	64.367	46.1063	45.9456	43.0065	32.8487	2008.52
1	8	87.5308	55.7472	55.3029	51.6113	39.0712	3292.48
2	8	74.8311	52.6386	52.6237	51.0526	41.6986	2857.5
2	8	80.6568	58.3167	57.9662	52.6773	39.0887	3126.34
2	8	74.591	47.3292	47.2746	41.9265	31.95	2308.68
2	8	70.0158	44.9107	44.5337	39.136	28.179	2015.81
3	8	74.8717	50.2138	50.2138	43.4947	31.5301	2364.54
3	8	131.777	95.3688	94.3938	82.1871	58.5698	8135.72
1	9	145.048	118.79	118.476	110.328	83.5359	11646.4
1	9	131.612	102.673	102.673	97.4003	77.4031	9318.82
1	9	132.233	105.233	105.072	97.0112	76.8865	9366.78
1	9	105.013	71.1311	70.8636	66.7044	53.5042	5061.87
1	9	132.031	108.706	108.706	100.405	78.2247	9824.05
3	9	114.647	88.3949	87.1166	81.4316	62.6505	6556.46
3	9	64.1268	48.9423	45.8574	48.706	41.716	2075.07
2	9	140.096	107.551	107.412	99.8153	80.8521	10310.2
2	9	147.99	114.967	114.967	103.636	76.9635	11189.8
1	10	156.008	123.759	123.676	112.59	84.3269	12669.5
1	10	92.0848	65.8917	65.2639	62.7132	48.3365	4007.44
1	10	124.195	99.0704	99.0704	87.8032	65.7355	8007.1
1	10	134.487	110.327	108.429	94.5443	73.8639	9852.05
1	10	138.222	110.673	109.238	99.5562	79.0116	10416.3
1	10	137.998	110.801	109.118	100.796	78.3082	10507.7
3	10	106.75	91.174	90.8645	82.094	61.2134	6778.73
3	10	144.145	123.832	123.05	110.976	89.2911	12487.1
3	10	130.161	98.4153	98.0499	89.3966	67.0038	8504.02
3	10	122.352	93.0237	91.9689	82.7351	63.5866	7695.85
3	10	130.4	102.391	102.197	94.9273	75.0192	9329.63
3	10	138.031	108.29	108.29	97.6633	69.1025	9869.69
2	10	105.949	77.0446	75.8742	71.1093	56.7851	5516.71
2	10	101.856	73.8366	73.2253	70.0848	56.8602	5003.72
2	10	138.569	105.708	105.62	93.7319	69.9453	9479.55
2	10	91.0521	69.4434	69.4434	63.4358	46.9073	4046.14
2	10	87.6247	65.2487	64.708	60.9996	47.9023	3842.74
2	10	125.966	90.429	90.429	82.0634	62.495	7601.08
1	11	122.281	98.3506	98.3506	93.903	72.1854	7890.2
1	11	109.757	89.9634	86.4612	88.0023	74.6451	6745.65
3	11	94.8488	78.2331	74.8404	75.7557	62.8657	4830.22
3	11	89.4055	64.2784	63.5981	62.3229	47.5856	3666.48
3	11	75.0219	58.3875	58.1184	54.6117	39.9947	2792.44
3	11	100.863	80.5342	79.3714	77.1761	65.2569	5492.55
3	11	64.9238	47.5529	43.9218	47.3742	41.1417	2020.99
2	11	117.796	99.7203	98.2178	96.4869	80.4317	8050.42
2	11	108.249	100.855	99.2158	98.8832	84.3574	7863.69
2	11	106.081	88.4977	88.2217	85.3935	68.9954	6456.85
2	11	111.991	93.0857	92.4203	88.2363	72.8774	7063.62
1	12	129.265	99.3351	98.9273	92.338	73.3317	8738.2
1	12	100.773	78.621	77.1757	75.0318	65.047	5558.06
1	12	150.482	119.763	119.763	109.761	88.7418	12139.6
1	12	97.9015	79.7955	78.6914	77.7006	65.154	5316.67
3	12	115.339	94.4291	94.4291	90.9206	74.0323	7608.58
3	12	144.423	116.862	115.597	109.775	87.3995	11718.8
3	12	108.625	87.796	76.3972	84.3805	63.9243	6506.4
3	12	137.673	109.717	108.921	104.595	88.3893	10902.4
3	12	105.54	79.4935	79.1345	74.6593	57.3956	5695.13
2	12	134.861	108.912	108.912	98.7963	77.8681	9946.38
2	12	141.088	118.506	118.137	109.723	89.9116	11679.9
2	12	144.268	118.012	117.204	108.302	88.7091	11965.8
2	12	139.549	110.087	109.991	102.266	80.7451	10408.6
2	12	135.141	113.854	113.132	107.477	88.5354	10815
2	12	136.464	125.048	124.413	122.588	102.667	12251.2
1	13	101.645	78.6412	78.2119	71.5386	54.9676	5269.63
1	13	118.462	101.818	101.368	92.1484	71.3682	8279.42
1	13	123.829	93.9661	93.1569	86.1416	68.7868	7690.82
1	13	104.496	87.0317	86.7801	81.1759	64.9583	6194.48
1	13	126.014	110.338	110.338	100.924	78.7666	9409.62
1	13	130.3	106.19	105.341	97.701	78.0784	9444.95
2	13	109.973	86.4705	85.8916	77.8468	59.4402	6129.7
2	13	96.8539	80.5738	79.6684	75.9527	59.2178	5347.02
2	13	133.951	117.353	116.376	105.524	80.9121	10649
2	13	127.028	104.243	102.389	95.488	73.6857	8922.88
2	13	108.97	96.8794	96.0984	93.2998	76.5724	7568.97
2	13	108.697	84.1356	83.0769	77.4495	58.9635	6139.81
3	13	89.6954	67.7725	67.7725	64.6066	50.4412	4067.11
3	13	145.43	129.458	129.305	116.651	93.7074	12992.8
3	13	110.671	88.9278	87.9616	83.9386	70.1722	6837.33
1	14	115.727	100.624	100.488	92.2023	67.6565	7451.53
1	14	78.9737	67.6785	67.1769	64.6589	52.335	3597.22
1	14	136.856	126.854	126.753	118.106	93.8546	11793.5
1	14	73.3355	60.0269	59.3227	58.1786	49.0598	2973.8
3	14	92.808	80.4674	80.3142	75.2596	60.9576	4936.15
3	14	102.223	91.907	91.4436	85.7776	66.8028	6245.02
3	14	94.1097	79.3371	78.1924	75.214	60.7309	4926.78
3	14	87.3159	68.2972	66.5103	66.4501	54.6883	3953.31
3	14	112.136	99.3703	99.3538	92.3417	73.5547	7524.64
2	14	116.115	105.773	105.525	98.0917	79.2148	8489.86
2	14	122.98	108.978	108.923	101.507	79.9974	8935.8
2	14	127.473	127.268	127.268	121.007	99.5584	11711.2
2	14	134.573	120.179	118.663	108.967	84.2246	10342.6
1	15	118.795	100.639	99.3468	95.1614	77.5891	8304.67
1	15	79.8141	64.5024	62.5895	61.9705	52.3725	3451.22
3	15	50.4575	38.3678	36.3615	37.7152	32.4296	1313.67
3	15	63.0651	47.4568	46.0521	45.8915	36.6092	1956.78
3	15	53.9126	45.5775	43.2247	44.5859	37.7777	1675.7
2	15	104.094	87.6828	86.7136	83.2047	66.3158	6217.35
2	15	113.753	101.692	101.238	96.6932	74.4193	7995.38
2	15	124.243	105.802	105.058	96.5459	71.3005	8958.51
2	15	91.984	76.9726	75.4555	72.1468	59.041	4685.4
2	15	111.941	96.9514	96.148	91.0107	73.7706	7186.14
1	16	102.179	89.3945	89.0905	81.2894	63.6305	6220.07
1	16	127.012	107.724	107.06	101.472	80.0824	9583.3
1	16	125.453	113.485	113.485	106.389	83.4612	9948.27
1	16	113.341	105.499	105.114	98.0893	79.1996	8231.35
1	16	90.6923	82.3148	81.6407	76.2891	60.7163	5215.76
3	16	123.95	113.016	112.643	107.548	88.2259	10297.8
3	16	96.2278	90.3322	89.5254	84.4673	68.621	6010.25
3	16	112.342	99.9766	99.2979	95.8317	81.4916	8098.71
3	16	89.391	84.6277	84.1436	78.8045	62.9854	5190.04
2	16	90.5059	80.5994	80.1124	76.8802	60.9134	5035.71
2	16	106.551	99.7219	99.0938	89.8635	69.451	7187.53
2	16	106.543	101.608	101.437	94.4972	79.2223	7785.44
2	16	115.634	107.641	107.51	104.834	86.4226	9245.92
2	16	125.961	113.11	113.11	105.586	85.1787	10088.6
1	17	133.848	113.112	113.112	99.0777	71.5236	9666.62
1	17	131.909	122.304	121.229	112.183	92.3411	11046.9
1	17	113.772	102.561	102.561	91.0321	73.1882	7977.75
1	17	115.548	98.4963	98.3881	89.087	66.3175	7638.02
1	17	115.695	95.9642	95.7807	87.6818	67.5898	7609.03
3	17	92.3973	85.0642	85.0642	77.6312	60.7692	5239.29
3	17	104.455	86.3888	85.2426	78.3262	59.1031	5870.91
3	17	89.103	77.3425	75.7311	72.3763	61.4137	4659.41
3	17	102.705	89.8303	87.9246	87.2856	71.5236	6192.45
3	17	115.349	100.522	100.311	89.4751	69.6076	7652.31
2	17	109.082	96.5848	93.6358	94.7003	83.712	7758.94
2	17	106.061	90.9007	90.5781	86.0397	71.6493	6861.71
2	17	102.695	85.2003	85.1984	77.447	60.4018	5950.71
2	17	101.76	90.7781	88.4886	86.8494	72.3396	6321.76
2	17	120.302	105.614	105.126	99.757	79.0782	8812.86
1	18	120.916	94.4246	94.2387	87.0261	65.193	7591.51
1	18	128.089	96.9826	94.7169	85.4645	63.669	8292.92
1	18	111.338	89.126	89.0191	82.1466	63.2458	6683.16
1	18	108.941	86.7354	86.7064	81.5711	65.0773	6600.68
1	18	130.219	104.331	104.331	99.3992	80.6331	9107.42
1	18	124.97	111.62	109.959	104.329	85.2638	9926.15
3	18	95.1854	61.6554	61.582	58.5293	43.5575	3753.75
3	18	128.368	102.519	102.519	95.671	77.4721	9222.47
3	18	78.8731	50.4204	50.0234	48.2241	36.4372	2609.61
3	18	89.1772	60.5436	60.2337	56.5304	41.7982	3431.14
2	18	95.9238	75.2205	75.173	71.8523	57.166	4993.52
2	18	109.65	88.3716	87.7912	82.1652	63.8264	6586.15
2	18	119.067	93.2751	92.8283	85.3379	67.9779	7552.94
2	18	95.9045	68.198	68.0221	63.5238	47.6786	4252.53
2	18	74.9673	47.8154	47.2065	45.3526	36.2886	2365.45
2	18	105.834	74.677	74.677	67.9512	55.286	5175.83
1	19	113.322	76.655	76.5418	68.0427	47.7908	5618.05
1	19	117.071	83.1146	82.5304	74.5364	55.9296	6378.67
1	19	101.461	70.5337	70.5337	62.9931	50.0578	4713.28
2	19	115.187	81.6588	81.5933	72.7833	52.5556	6048.87
2	19	114.113	77.7987	77.305	69.8464	50.8459	5945.51
2	19	126.95	85.2277	85.0772	77.6538	55.6035	7129.45
3	19	112.946	90.0673	90.0673	86.0368	67.754	7172.82
3	19	139.465	94.5784	93.9372	85.0447	63.8864	8638.88
3	19	79.992	52.6098	51.0872	50.701	43.0439	2906.97
3	19	92.1347	63.59	63.1171	60.9495	49.7775	4087.8
3	19	37.3501	25.4871	25.0247	25.4871	21.2655	706.15
1	20	127.258	86.8693	86.5226	80.9899	63.105	7548.17
1	20	126.402	90.6997	90.0629	81.7319	61.5133	7423.54
1	20	105.215	77.4752	76.6727	74.5967	57.6231	5410.64
1	20	125.123	87.7398	87.6943	81.7853	62.6369	7374.25
3	20	50.7925	31.3461	31.0442	30.5974	23.8952	1062.42
3	20	69.0281	51.932	50.3804	49.3017	40.2152	2383.09
3	20	68.9935	49.3803	49.0705	46.4486	38.3163	2257.89
3	20	92.877	67.4639	66.6543	64.8708	53.5588	4330.64
2	20	109.309	76.2909	75.5217	67.708	50.5498	5474.7
2	20	115.419	81.5319	81.1722	76.7858	60.6117	6331.41
2	20	116.413	87.0761	86.6182	76.3084	56.5365	6533.77
2	20	99.251	73.4307	73.397	68.8742	50.9763	4732.3
2	20	114.14	84.7049	84.2656	76.3354	58.3115	6484.83
1	21	158.282	124.013	121.547	110.186	85.7524	13193.6
1	21	146.563	106.059	105.845	94.8966	71.2254	10264.6
3	21	131.262	104.807	104.807	96.7862	76.1353	9269.97
3	21	134.13	108.418	108.418	99.5303	76.5021	9862.86
2	21	71.3454	43.4441	42.1155	42.7294	36.3058	2125.25
2	21	117.061	83.3481	83.3022	78.2004	60.294	6611.26
2	21	144.974	108.206	108.206	96.6305	77.2876	10771.9
2	21	131.239	102.144	102.144	95.5119	74.7592	9268.45
1	22	148.987	131.088	129.316	122.234	93.7585	13274.9
1	22	158.388	127.723	127.156	120.796	97.561	13625.2
1	22	80.5015	55.2085	52.7784	53.6927	43.1765	2892.25
3	22	81.9448	65.19	63.3209	62.1881	50.35	3609.63
3	22	122.326	99.8333	99.4237	91.9078	70.5179	8211.2
2	22	141.776	115.068	113.799	109.775	86.4315	11226.1
2	22	131.474	104.317	103.45	99.2288	79.0441	9623.08
2	22	87.3255	62.9906	59.8894	62.0176	49.9019	3777.78
2	22	131.206	109.376	109.143	101.836	80.215	9857.4
1	23	102.122	70.1327	69.5045	65.2649	48.8042	4518.01
1	23	97.4618	73.63	73.5824	66.6999	51.2702	4622.08
1	23	123.521	98.2356	98.2356	93.1358	72.3022	7934.12
1	23	81.8761	62.3643	60.8024	60.448	49.9569	3506.84
1	23	94.077	69.8881	69.2697	65.4955	51.3914	4329.72
2	23	137.975	109.055	108.849	98.9898	73.5346	9921.46
2	23	134.219	106.312	105.974	98.2919	71.7854	9387.42
2	23	127.114	101.078	100.561	92.3323	66.8973	8224.37
2	23	130.417	104.044	104.044	93.7892	67.0968	8660.17
3	23	130.015	106.323	105.008	100.82	79.3752	9207.78
3	23	109.475	85.8959	85.8068	80.7299	62.4634	6167.68
3	23	121.629	98.2506	95.3415	86.6726	60.9833	7551.98
3	23	117.225	87.2441	86.7036	80.9179	56.5418	6486.93
3	23	101.649	73.148	72.8631	68.8864	53.855	4881.74
1	24	96.2134	69.0617	67.5009	64.2085	49.1051	4335.53
1	24	121.435	91.0966	89.2359	87.5569	73.1297	7734.17
1	24	86.7501	60.7685	58.9194	59.0163	47.2355	3534.23
1	24	119.711	87.9384	87.1131	82.4744	66.4555	7151.93
3	24	139.803	103.093	102.608	93.5865	67.9499	9510.2
3	24	141.698	105.108	104.626	96.4104	73.6829	9927.11
3	24	143.951	105.576	105.08	96.9137	72.8552	10067.3
3	24	63.2996	43.8739	43.3846	42.2545	32.4591	1833.35
2	24	76.5803	53.3199	50.0206	52.4781	45.1207	2760.75
2	24	65.8397	42.6642	40.9883	41.7708	34.4304	1863.7
2	24	118.12	101.197	99.3586	96.2198	82.2617	8525.07
2	24	79.5468	52.3509	47.3991	51.9544	42.7324	2805.95
1	25	119.303	87.359	86.7983	81.1717	63.0662	7181.11
1	25	159.728	121.882	121.882	111.42	85.1036	13074
1	25	129.743	94.9766	94.3255	88.3284	66.2668	8357.56
1	25	141.066	107.55	106.297	98.4447	72.7778	10036.4
1	25	145.161	111.398	109.883	97.6182	70.2779	10545.1
3	25	81.4817	56.9381	55.7504	53.4083	43.8012	3061.75
3	25	115.162	85.3458	85.3458	77.3525	61.2171	6681.14
3	25	142.701	108.602	108.066	97.5802	74.5818	10342.3
3	25	145.212	110.657	109.271	104.105	82.2615	10899.9
3	25	121.319	93.1039	92.5389	85.8861	67.2799	7745.15
2	25	138.77	105.316	104.075	91.9097	66.9592	9727.42
2	25	112.03	88.315	87.8482	80.053	58.0108	6586.41
2	25	118.525	90.2924	89.7627	83.0219	61.2781	7145.54
2	25	131.857	96.464	95.7192	88.8057	66.8703	8523.01
2	25	116.153	88.1185	87.9485	79.1926	61.0627	6895.57
1	26	139.143	121.277	119.063	114.546	90.1547	11350
1	26	107.409	80.511	80.1972	74.5209	61.0737	5766.41
1	26	142.053	112.295	112.295	105.615	83.8291	10907.1
1	26	144.037	126.542	125.607	119.835	94.7417	12702.9
1	26	145.957	129.073	128.816	120.546	95.128	12821.3
3	26	136.508	122.592	121.418	113.84	91.8107	11392.2
3	26	141.519	115.875	113.726	108.372	90.9183	11244.5
3	26	126.233	99.7797	98.2763	97.795	79.0455	8556.2
3	26	99.6273	82.6062	75.8522	81.8388	72.568	5863.93
3	26	139.485	106.315	105.258	101.319	81.7987	10269.8
3	26	138.663	127.841	124.442	123.616	106.064	12793.9
2	26	149.568	126.965	126.965	122.146	101.862	13559.9
2	26	146.955	120.676	120.62	114.812	90.6951	12278.1
2	26	152.473	127.783	127.028	118.146	92.4274	13326.5
2	26	142.005	114.137	113.728	105.137	82.4521	11156.4
2	26	137.578	118.992	118.125	111.237	89.003	11287.1
1	27	109.551	93.1329	92.6275	84.6201	60.3596	6539.03
1	27	124.593	110.203	109.263	103.004	81.1289	9198.7
1	27	113.522	100.024	98.5122	94.0142	72.1522	7443.81
1	27	125.775	112.175	111.817	103.123	82.1299	9359.43
1	27	111.467	92.8173	92.234	86.1376	66.074	6848.89
3	27	66.562	47.4408	46.6299	46.2741	38.9622	2252.52
3	27	134.801	121.011	121.011	110.164	88.1014	10822.8
3	27	101.363	86.4845	85.9155	82.0849	63.1853	5826.35
3	27	114.566	92.2772	91.7781	86.5064	68.1622	7019.75
3	27	129.629	120.044	120.013	113.076	92.593	10737.2
3	27	139.021	118.307	117.399	110.626	85.1005	11079.6
2	27	125.938	106.857	105.055	98.4813	74.8377	9033.9
2	27	125.957	107.569	107.569	101.268	78.0705	9044.66
2	27	125.866	106.323	105.795	95.3318	69.2057	8606.93
2	27	113.079	89.7552	89.7552	80.9669	60.414	6503.68
2	27	128.479	99.717	98.9015	91.0037	66.7277	8253.36
2	27	95.6975	78.4609	77.9757	73.4374	54.8826	4839.72
1	28	138.545	104.734	103.995	98.4336	77.0547	9696.25
1	28	144.101	104.188	102.973	95.2344	72.6609	9879.48
1	28	104.429	76.2708	76.2411	68.7366	52.43	5138.42
1	28	124.564	102.956	101.714	98.0224	79.9847	8945.92
3	28	109.033	74.1279	72.6323	69.8206	52.7498	5295.95
3	28	113.125	86.8479	84.2631	81.7449	64.2075	6351.17
3	28	128.51	90.3556	90.3556	82.2171	63.6679	7690.13
3	28	120.745	95.6464	95.0673	90.5417	70.6927	7715.45
3	28	124.516	90.9146	90.7951	83.2401	64.6817	7428.06
2	28	113.23	87.263	87.0229	81.4717	63.8099	6538.62
2	28	124.933	95.0587	95.0562	86.45	66.9144	7698.48
1	29	98.9942	79.7851	78.7946	76.8006	63.5469	5391.42
1	29	123.252	88.1004	87.5444	82.4921	61.5462	6896.79
1	29	100.69	78.1848	78.067	67.3726	48.1554	5214.45
1	29	99.5296	76.2426	75.8069	69.4441	55.4837	5415.57
1	29	98.8581	69.6089	68.5942	65.1892	48.94	4296.27
3	29	107.374	72.6427	72.5821	66.6478	50.3102	5175.65
3	29	86.2637	56.7371	56.5657	51.2564	38.669	3176.51
3	29	93.3084	56.9007	56.9007	50.5436	34.8123	3381.31
3	29	62.3099	40.1346	39.0547	38.5038	29.3184	1599.93
3	29	79.6449	51.6521	51.4001	46.2808	33.5139	2621.05
2	29	101.869	72.1917	72.0862	64.3281	47.3993	4923.06
2	29	98.4446	65.5111	64.8483	57.9946	41.4712	4246.16
2	29	103.343	76.212	75.8873	68.6255	49.9427	5159.64
2	29	103.311	76.0329	75.331	70.2098	55.0585	5378.51
2	29	75.5404	46.606	46.2776	43.2524	32.028	2342.3
2	29	100.005	67.2876	66.7735	63.2425	48.0186	4489.79
1	30	87.7755	64.2698	63.03	60.1546	45.9957	3711.96
1	30	113.664	85.9845	84.7135	74.6499	53.5569	6221.85
1	30	78.3689	54.8623	54.8623	48.375	33.7732	2739.06
3	30	114.571	85.3626	84.1321	75.7766	55.1261	6328.42
3	30	87.7261	56.985	55.1865	49.2221	32.5907	3072.9
2	30	117.906	90.0621	88.9975	76.955	56.2148	6955.01
2	30	121.177	92.3623	91.6651	79.2798	59.3366	7212.84
2	30	81.088	55.6219	55.6191	49.1137	33.0404	2814.28
1	31	94.7652	79.0529	78.6283	72.4027	57.2371	4900.4
1	31	104.668	77.6506	77.4613	73.3942	56.0589	5288.18
1	31	91.4814	66.5253	66.1644	63.4968	49.5899	4055.28
1	31	70.6078	54.2813	53.7716	51.3333	41.3784	2513.77
3	31	124.915	100.387	100.387	90.8684	68.0815	8535.6
3	31	96.9128	78.6963	78.6963	72.8581	55.6795	5038.2
3	31	105.976	89.2997	88.3066	85.1443	67.2416	6430.63
3	31	133.768	105.12	104.859	99.098	74.6083	9286.98
3	31	122.762	100.344	99.5267	93.8383	70.7856	7892.6
2	31	135.048	111.931	111.931	101.53	80.3782	10454.3
2	31	136.035	110.489	110.489	100.524	78.9698	10102
2	31	124.313	111.927	111.239	102.779	83.5825	9613.16
2	31	133.631	109.957	108.789	99.1168	76.5575	9804.28
2	31	122.408	101.949	99.9437	91.8927	68.9218	8246.01
2	31	62.7581	44.7261	44.1717	43.1269	33.4721	1851.25
1	32	79.21	53.5703	52.5449	50.3189	38.4082	2706.95
1	32	143.543	103.245	103.245	94.4434	71.4281	9418.05
1	32	114.012	82.8634	82.0548	80.1834	61.4309	6190.48
1	32	131.505	97.7267	97.2646	87.6923	63.5485	8123.65
3	32	70.0092	36.4051	34.9174	34.7661	25.1857	1543.56
3	32	65.8318	45.4139	43.1458	44.6589	37.2337	2065.79
3	32	77.9839	47.1089	46.2369	45.2909	35.7103	2360.23
3	32	146.412	105.662	105.662	97.9356	71.4191	9947.5
3	32	96.3065	59.7278	59.3748	55.3183	41.2587	3704.38
2	32	148.961	98.4738	97.3875	92.1463	70.1092	9729.08
2	32	147.698	108.342	108.342	102.46	80.7676	11039.3
2	32	158.082	113.002	112.724	102.271	74.9458	11396.7
1	33	118.182	97.6245	97.6245	91.4678	71.3916	7922.32
1	33	150.559	128.695	127.164	119.567	94.8236	13379.4
1	33	136.599	111.419	110.943	101.638	77.0924	10032.3
1	33	132.146	106.302	104.833	93.6381	67.6669	9339.31
1	33	124.67	105.614	105.312	92.6246	70.6365	9023.57
1	33	119.532	94.5612	93.5471	84.5041	62.6222	7426.34
3	33	97.4178	68.7573	68.0876	61.2912	41.8892	4328.53
3	33	85.9563	61.482	61.482	57.3317	40.8611	3457.28
3	33	95.3079	66.9972	66.9501	60.3338	43.3524	4192
3	33	56.0088	38.1811	37.5681	37.0939	28.5686	1432.49
3	33	80.3905	75.9396	75.2208	72.5662	59.8574	4358.87
3	33	75.0451	57.104	57.104	50.7391	40.5147	2848.22
2	33	129.268	103.127	102.99	94.7796	70.3919	9239.74
2	33	132.076	103.611	103.225	97.6844	72.0251	9187
2	33	113.935	96.1497	95.8722	86.7137	65.0961	7530.56
2	33	122.099	100.613	99.1277	92.1569	68.2711	8322.35
2	33	113.415	88.2586	88.1923	80.3431	62.4358	6863.95
2	33	122.301	102.295	101.077	94.3202	72.7037	8750.24
1	34	101.116	80.339	78.0199	78.2108	63.7914	5247.11
1	34	113.365	110.523	109.689	106.192	91.2039	9038.51
1	34	124.056	111.392	110.797	101.819	75.5013	9030.22
3	34	58.0372	36.2633	34.4218	35.4952	26.272	1324.03
3	34	106.808	84.5874	84.0719	80.9233	63.7595	5771.4
2	34	113.05	99.793	99.6463	92.6329	72.4879	7677.57
2	34	132.772	116.694	116.694	106.076	80.3866	10286.9
2	34	63.966	42.7137	38.0664	42.7137	35.4007	1755.6
1	35	137.12	131.947	131.52	126.338	112.791	13833.1
1	35	133.587	100.399	99.6529	92.691	82.4211	9539.34
1	35	133.484	121.334	121.189	114.457	93.4851	11556.8
1	35	132.493	116.861	115.247	109.955	90.2542	11072.5
1	35	133.622	103.758	102.886	99.1763	77.6808	9948.95
2	35	144.096	111.948	110.995	106.461	85.2855	11423.7
2	35	128.901	98.9373	98.8614	91.8471	73.2396	8777.29
2	35	107.041	81.0991	80.483	76.4066	62.6063	5982.75
2	35	116.007	90.7711	89.8741	87.6176	68.9187	7373.44
3	35	74.4788	47.2086	46.8039	43.756	33.3254	2255.92
3	35	85.9467	72.1044	71.2042	69.5625	58.7866	4465.6
3	35	136.307	101.226	100.601	96.5361	78.485	9719.48
1	36	129.183	98.334	98.334	90.6298	70.4366	8342.35
1	36	122.172	91.9455	91.9455	85.6263	66.5143	7428.83
1	36	144.593	107.332	107.332	94.5477	71.1228	10035.4
1	36	94.9734	62.4501	60.3508	58.029	45.8686	3835.52
1	36	85.7409	59.8494	57.487	57.9123	42.9119	3224.98
2	36	128.748	94.1092	93.267	85.7556	65.0721	7743.43
2	36	98.4406	66.1909	63.6926	62.6991	48.0265	4103.8
2	36	133.835	103.539	103.539	97.4084	75.311	9238.45
2	36	123.819	90.1036	87.8092	84.0276	66.047	7230.83
2	36	120.92	89.413	89.4033	81.0036	61.5087	7047.34
3	36	92.1539	66.1426	65.9383	59.1234	43.2288	3880.55
3	36	85.2194	57.2882	57.0548	53.1541	38.6621	3119.84
3	36	116.754	85.491	85.0064	78.5466	59.7914	6414.98
3	36	70.6243	47.5792	47.0511	44.7477	33.895	2163.36
1	37	112.754	81.0409	79.8083	72.6857	52.6503	5926.46
1	37	125.996	85.4676	84.9995	76.3168	58.6087	7305.59
1	37	102.247	64.7365	64.2007	59.9115	47.4501	4480.18
2	37	117.823	78.3524	78.2062	68.4451	49.1115	6070.5
2	37	117.555	79.0641	78.3279	68.168	49.7903	6080.19
3	37	111.712	76.7004	75.173	69.8909	51.3069	5712.53
3	37	87.352	62.1739	60.2593	60.2836	46.8699	3549.1
1	38	117.055	96.3759	95.6771	90.9513	72.6027	7694.89
1	38	124.119	107.357	106.925	101.418	78.5199	9207.73
1	38	104.228	90.5054	89.0842	85.8604	69.8757	6440.5
1	38	128.684	96.4708	96.2388	90.6008	72.1887	8639.1
1	38	135.831	121.329	120.618	114.932	91.8616	11752.7
2	38	98.5491	71.6462	71.6462	64.7076	47.6275	4529.02
2	38	119.595	93.9756	93.5995	86.3989	68.406	7537.08
2	38	107.042	87.7545	87.7545	82.7561	63.3014	6391.5
2	38	116.515	90.6917	90.2288	83.1402	69.2011	7321.35
2	38	99.7117	79.7191	78.7126	75.2259	57.0895	5289.75
3	38	74.7308	46.5793	43.2899	45.3729	36.4252	2160.88
3	38	92.6993	67.7337	66.3659	64.6835	49.6301	4051.67
3	38	96.6262	73.2553	72.4363	68.9216	53.4652	4677.48
3	38	115.85	85.4229	84.4145	77.7398	60.4875	6518.58
3	38	117.037	84.2469	84.1504	78.0396	57.9381	6500.58
1	39	144.698	106.196	103.988	96.5493	73.1586	10255
1	39	161.663	122.242	122.242	108.249	78.7161	12805.8
1	39	136.422	102.592	101.343	91.3059	66.0519	9046.31
1	39	135.32	94.8705	94.022	88.9153	67.555	8348.35
2	39	130.792	103.913	103.636	96.9182	68.6504	8764.97
2	39	115.892	88.8337	88.8337	81.3292	60.4919	6829.85
2	39	140.699	98.1808	96.1863	85.9192	66.5176	9059.13
2	39	104.283	78.2058	77.3377	73.2066	55.8299	5426.67
2	39	142.964	100.623	100.111	93.5693	71.268	9161.91
3	39	87.7943	55.7846	55.7846	52.1197	39.1463	3260.51
3	39	116.619	88.5836	87.5884	81.2734	61.0945	6902.27
3	39	110.286	76.6366	76.1075	70.7441	54.4365	5595.23
3	39	123.718	92.5104	92.3043	81.6777	62.1442	7465.84
3	39	117.855	82.7178	81.6445	77.1578	59.8161	6448.47
1	40	93.4783	67.1718	66.5208	64.3503	50.8505	4307.03
1	40	113.877	97.1611	96.7404	91.4906	81.8216	8036.44
1	40	108.361	75.3836	74.8216	68.5755	48.1914	5264.17
1	40	101.027	66.6271	65.0685	63.0641	46.86	4492.14
1	40	121.425	88.8903	87.6064	83.1408	69.0271	7440.08
1	40	105.585	77.1614	76.1893	68.5191	55.0216	5317.18
2	40	114.348	94.5716	93.1283	87.9347	76.9176	7976.85
2	40	133.54	115.075	114.097	104.482	79.522	10382.9
2	40	102.379	79.204	78.2878	71.2631	50.735	5149.96
2	40	134.39	101.386	99.9623	92.6741	74.6151	9121.21
2	40	152.728	109.392	109.143	97.884	74.371	10999.6
3	40	65.7013	49.6429	47.1949	43.483	39.0889	2111.19
3	40	98.8055	79.4975	78.3835	75.7051	64.7777	5642.27
3	40	71.9571	60.9108	59.6854	59.0069	52.9455	3291.39
3	40	111.969	72.2338	72.2338	66.0914	46.5757	5357.75
2	40	84.3374	75.0426	70.0174	72.4075	61.5695	4382.98
1	41	112.677	89.3386	89.0736	81.4639	61.5566	6523.87
1	41	107.85	87.4375	86.8	79.7212	55.253	6181.63
1	41	121.338	105.647	105.008	96.8128	71.5159	8433.47
1	41	94.8681	68.4872	68.485	63.6896	46.0231	4177.87
1	41	125.533	94.3199	92.6611	87.3121	64.2469	7786.95
3	41	76.4765	61.6978	60.1581	59.7962	50.2454	3311.96
3	41	111.965	79.5604	79.1455	72.9983	54.8402	5776.35
3	41	67.9003	45.061	43.8101	43.2237	34.0268	2037.47
3	41	118.865	87.003	87.003	78.7184	56.2242	6632.44
3	41	69.9706	48.3442	47.9949	45.5097	33.6376	2185.02
2	41	119.661	91.6282	91.4941	87.0429	67.8357	7360.15
2	41	83.2486	62.5842	62.0152	57.3027	43.5948	3368.48
2	41	108.357	88.6827	88.3021	82.8044	61.3331	6362.38
2	41	108.354	82.9326	82.9326	76.7632	57.3405	5855.32
2	41	99.6973	84.4642	83.3773	81.3757	67.0321	5859.79
2	41	109.336	75.1945	74.287	70.7843	53.3854	5411.83
1	42	99.8904	89.2082	88.4869	82.8836	66.4863	5886.66
1	42	145.342	136.238	135.375	128.98	106.395	13932.1
1	42	131.397	114.404	114.25	107.335	87.1275	10480.6
1	42	141.524	108.664	107.611	98.2464	72.6049	10388.1
1	42	121.669	87.6056	86.6112	80.9158	55.5777	6945.69
1	42	127.809	91.5835	91.4881	82.1044	59.8239	7670.87
3	42	120.648	82.4237	82.4237	75.7802	57.6327	6531.67
3	42	110.619	73.0531	72.5667	68.4274	52.0748	5233.74
3	42	86.86	69.1519	67.9423	67.1757	55.6434	4114.77
3	42	65.0252	40.7248	40.7083	36.8679	24.8727	1711.54
3	42	115.618	91.3103	89.6155	86.3844	70.2241	7214.6
3	42	103.759	73.5657	72.6569	69.4811	57.6986	5177.04
2	42	129.44	96.3085	95.247	89.5087	69.1872	8387.74
2	42	102.979	84.5921	84.3016	77.2306	58.0928	5776.75
2	42	135.36	98.9317	98.9317	88.9187	62.3621	8633.46
2	42	98.8374	64.4651	64.149	60.5214	44.0885	4165.84
2	42	127.58	97.5582	97.3671	88.6353	64.1064	8247.04
2	42	121.813	89.4448	88.7373	83.5473	61.8598	7345.63
1	43	97.7624	78.2821	77.8524	75.8332	63.882	5346.95
1	43	115.264	76.0226	76.0226	72.8883	54.0658	5606.5
1	43	122.224	79.2045	77.7641	73.1116	52.8838	5908.11
1	43	121.399	91.8796	90.6201	86.4314	65.7407	7067.82
3	43	109.421	72.4583	71.8099	65.8687	47.5513	5125.31
3	43	114.369	77.5183	76.7432	74.222	56.1015	5661.75
3	43	94.2707	58.7612	58.6522	53.2888	36.9556	3293.53
2	43	94.4642	74.3104	72.8631	72.3677	58.3003	4621.36
2	43	95.6725	64.8816	64.2937	59.9859	43.7887	3932.89
2	43	113.422	83.0156	82.6067	78.4811	58.866	5894.5
1	44	117.898	85.6658	85.1641	74.9793	55.3671	6651.03
1	44	79.1948	71.4055	70.6304	70.1395	58.2572	3938.76
1	44	148.63	120.249	119.378	112.154	87.803	12190.1
1	44	144.114	118.334	116.521	106.229	77.4338	11441.3
3	44	87.8389	69.728	69.2833	66.3074	47.1175	3917.65
3	44	117.158	88.7912	88.4706	81.0048	61.7774	6975.69
3	44	84.3929	69.1394	68.1266	65.3509	52.5703	4027.49
3	44	104.564	90.7446	90.0649	87.8012	70.6054	6623.41
3	44	103.454	82.0695	82.0068	75.9365	57.805	5633.22
2	44	128.803	108.001	107.808	101.808	77.5852	9397.46
2	44	125.745	102.704	101.973	95.3205	71.283	8747.67
2	44	122.126	98.4845	98.0254	90.6573	67.9331	8219.87
2	44	146.729	120.518	118.404	112.552	92.5187	12033.8
2	44	133.853	108.817	108.684	99.765	77.1813	9873.01
2	44	136.845	112.334	112.212	102.372	79.6262	10509
1	45	76.7293	49.784	49.6482	44.9895	31.113	2304.25
1	45	123.127	91.5196	90.8663	78.3576	50.654	6780.77
1	45	135.263	95.0225	93.7147	84.7365	61.9688	8059.28
1	45	104.784	82.9167	82.4359	70.5528	50.89	5309.52
2	45	115.141	89.2518	88.8597	81.2989	63.0152	6856.22
2	45	123.526	98.8883	98.6043	90.4327	66.6545	7958.25
2	45	112.225	83.0622	83.0226	72.7384	51.2703	5975.52
2	45	122.554	86.9513	86.5283	74.9402	47.2119	6493.82
2	45	128.271	92.8554	91.1083	77.7066	57.1106	7386.43
3	45	113.068	90.7167	90.429	84.8483	65.5187	6922.88
3	45	112.533	93.8967	93.4224	83.2971	63.3964	6962.9
3	45	118.446	93.0053	91.5145	81.9952	56.7893	7101.84
1	46	152.965	141.898	140.725	130.884	108.495	15550.1
1	46	143.385	122.76	121.915	113.062	91.0404	12049.6
1	46	84.3406	65.279	65.0752	61.4114	48.5001	3728.32
1	46	131.56	118.66	118.532	109.112	85.9678	10658.6
1	46	138.867	133.798	133.35	124.166	93.7969	12951.3
3	46	113.534	104.857	103.716	100.002	78.1176	8316.18
3	46	102.336	89.7775	89.2008	84.9592	67.2693	6349.16
3	46	91.8205	75.0945	74.4742	68.9105	51.7518	4605.72
3	46	128.455	123.157	121.293	118.749	100.041	11247.9
3	46	143.347	134.224	134.186	124.891	97.8957	13637
2	46	124.84	113.647	110.681	109.211	90.1107	9858.75
2	46	134.426	120.361	120.361	110.843	87.2435	11101.8
2	46	131.799	118.379	118.126	110.188	86.7326	10507.4
2	46	126.828	118.245	117.214	112.117	93.3842	10641.5
2	46	132.992	117.528	116.83	112.389	91.777	10612.3
2	46	117.267	108.389	107.465	102.087	84.0211	8876.55
1	47	117.467	98.0807	97.4421	91.7426	73.5319	7597.03
1	47	132.239	116.03	115.117	106.012	81.6531	10428.3
1	47	87.8103	67.3299	65.8238	65.1314	49.9274	3992.14
1	47	135.382	124.699	124.535	116.28	90.6195	11664
1	47	142.171	123.837	123.385	113.865	85.4346	11742.4
3	47	81.0038	63.6376	63.6376	57.5711	41.7724	3315.5
3	47	91.7325	77.2883	76.7513	74.0912	62.2773	5035.71
3	47	105.611	85.7713	84.5029	81.9587	65.9611	6124.83
3	47	91.7478	77.7944	77.5946	73.8429	56.594	4822.25
3	47	65.0291	44.8254	44.4654	41.2924	29.9166	1864.22
2	47	115.151	96.9584	95.853	89.3464	64.5213	7327.85
2	47	124.273	103.662	103.662	96.3517	72.7276	8468.98
2	47	70.9878	55.9252	54.5179	53.9427	45.4495	2754.25
2	47	102.758	87.4232	87.2478	84.131	65.0507	6059.07
2	47	133.21	115.88	115.726	107.18	80.5119	10222.1
1	48	106.268	86.1716	85.7576	76.7663	59.5049	6094.67
1	48	96.5403	76.5074	75.6961	71.0334	56.9359	4911.34
1	48	110.662	84.7601	84.7601	76.2089	58.0204	5876.7
3	48	133.253	100.49	99.6122	95.0695	76.1886	9155.9
3	48	124.048	89.6942	89.6942	82.2821	64.2145	7391.82
2	48	123.721	93.6813	93.442	84.9494	60.9909	7419.83
2	48	143.338	115.515	114.811	105.19	81.6237	11168.5
2	48	139.467	119.979	118.767	110.812	89.0872	11666.2
2	48	118.474	95.7539	95.7539	88.0942	64.1697	7490.45
2	48	125.656	97.9302	97.1743	90.6639	74.0062	8487.12
1	49	126.736	92.19	91.6872	84.428	68.6262	7682.08
1	49	66.8997	51.4704	47.7745	51.142	45.6249	2399.01
1	49	136.186	93.8476	92.877	87.0143	65.8951	8357.6
3	49	122.315	92.4568	92.182	87.4637	70.9507	7709.83
3	49	140.138	102.688	102.022	97.2769	74.8007	9454.18
3	49	127.047	93.2769	92.9508	90.2083	70.3251	8217.72
3	49	142.373	98.8399	98.0365	87.4769	64.0015	9021.98
2	49	110.306	78.0661	77.0426	73.9595	58.3369	5806.65
2	49	134.413	97.6386	97.2705	91.1755	71.3037	8813.1
2	49	128.571	93.9596	92.8045	88.0557	69.8113	8126.05
2	49	128.968	96.4381	95.9328	89.9587	70.134	8248.52
2	49	141.904	108.588	108.326	102.697	81.8293	10413.2
1	50	110.041	74.5112	72.3315	71.8773	57.1239	5436.17
1	50	117.847	88.5161	87.7461	82.6706	66.4745	7142.72
1	50	109.01	80.6907	79.2934	77.0582	61.7246	6024.04
1	50	117.695	83.4962	83.4962	79.4684	61.1954	6506.45
3	50	103.996	91.0773	91.0577	86.5849	60.4426	6176.39
3	50	50.4128	32.425	29.615	31.7917	27.087	1124.46
3	50	119.708	88.1953	87.526	85.4708	66.6819	7179.52
3	50	118.038	75.9082	75.9082	71.1441	53.4147	5914.01
2	50	156.736	123.904	123.487	116.22	90.7731	12969.8
2	50	116.829	87.2503	86.3543	81.4869	66.0122	6760.59
1	51	138.425	114.302	111.881	102.633	79.0227	10638.5
1	51	146.187	118.762	118.133	109.12	89.3289	11880.4
1	51	146.129	122.026	121.452	113.405	83.2263	11824.4
3	51	98.0101	64.7975	63.8732	60.8895	45.2227	4051.07
3	51	116.328	89.0785	89.0442	84.114	65.9799	6776.72
3	51	110.813	85.698	85.698	76.9263	57.7026	6128.44
3	51	108.737	79.3905	79.3905	74.6988	55.358	5637.53
2	51	143.463	114.482	113.785	107.322	83.4076	11199.9
2	51	122.592	83.2276	83.2276	77.1967	58.0958	6644.74
2	51	107.852	84.1153	82.8943	81.4877	65.9316	6032.4
2	51	124.203	97.7446	97.7446	91.1645	70.3282	7976.83
2	51	131.826	105.614	103.103	99.4952	80.9043	9556.84
1	52	147.729	122.684	122.684	110.328	89.4144	12428
1	52	132.823	111.093	107.864	103.63	84.9881	10197
1	52	157.594	133.34	132.97	123.756	94.6999	14171.2
3	52	86.8306	63.7058	63.2869	56.8471	40.4175	3574.97
3	52	89.3085	62.5654	62.0055	58.5798	44.6275	3546.26
3	52	93.3375	73.7913	73.0559	69.5462	53.8661	4544.95
3	52	70.0357	49.7058	47.7061	48.7112	38.3552	2278.82
2	52	108.106	84.8796	84.8152	78.7331	60.6951	6100.72
2	52	96.8254	79.0868	77.4145	75.9407	59.2419	5079.25
2	52	100.13	73.8579	73.7289	69.7835	53.4339	4842.61
1	53	56.8802	43.121	42.2292	42.6389	34.1208	1695.64
1	53	79.7801	57.1222	56.9378	53.2854	40.5774	3016.65
1	53	44.199	33.7572	33.3683	32.5971	26.2666	1025.79
3	53	98.085	71.0547	69.5053	64.8071	49.4565	4607.01
3	53	123.878	104.715	104.591	96.1968	74.9366	8690.45
3	53	83.8801	59.4158	59.4158	54.1329	41.9243	3288.44
3	53	109.666	78.8864	78.8864	69.7227	50.1152	5497.7
2	53	60.692	43.0442	41.439	42.2545	35.5776	1736.65
2	53	122.164	108.546	106.688	100.862	76.9966	8855.29
2	53	108.255	86.3844	86.2669	79.946	61.7064	6301.71
2	53	99.1871	72.8972	72.0546	69.6163	53.6295	4868.85
2	53	108.925	91.6994	90.3315	85.0557	64.4447	6565.04
2	53	109.645	103.973	103.973	97.9802	81.5218	8063.52
1	54	122.65	111.538	111.538	102.356	81.3359	9527.76
1	54	111.061	100.107	99.4541	94.0013	78.1719	7714.35
1	54	142.472	124.985	120.615	114.414	89.2967	12421.6
3	54	128.219	115.098	115.098	108.271	89.4446	10733.4
3	54	113.137	101.867	101.2	96.8732	77.6926	8269.53
3	54	129.135	123.262	122.541	117.403	92.4034	11631.6
2	54	118.91	112.023	112.023	107.772	89.7175	9537.5
2	54	110.218	100.379	99.9214	96.3492	82.108	7905.26
1	55	88.2759	60.8684	58.7918	58.8028	47.4743	3510.13
1	55	143.397	115.366	114.997	106.54	76.6157	10709.8
1	55	162.358	144.184	144.184	136.077	111.455	16750.7
2	55	145.43	131.609	130.873	125.467	99.1407	13364
2	55	144.526	121.757	121.197	110.994	84.5112	11870.2
2	55	152.357	116.812	112.205	110.689	82.8518	12043.3
3	55	94.1772	62.9496	62.5894	58.4554	41.0993	3597.89
3	55	89.0409	66.2847	65.8684	61.9828	46.8361	3870.53
3	55	146.104	113.814	113.7	103.677	75.5351	11126
3	55	105.268	82.9271	82.878	78.6989	60.4408	5825.34
1	56	152.908	114.388	112.415	105.393	82.8385	11589.8
1	56	149.896	115.772	115.338	110.486	88.018	11914.4
1	56	93.8331	68.6477	68.2883	65.6008	53.7884	4434.7
3	56	166.334	121.264	120.337	111.789	86.257	13656.8
3	56	135.431	97.7668	96.6257	90.8439	68.4492	8734.82
2	56	125.032	92.3069	91.7426	85.4802	66.6712	7673.92
2	56	133.609	106.218	105.672	97.1976	77.8283	9768.31
2	56	151.318	123.266	121.85	116.319	87.8169	12381.9
2	56	135.186	119.967	118.99	111.539	90.3309	11561.9
1	57	128.611	104.702	104.693	97.8936	74.6508	9037.75
1	57	120.842	100.986	100.261	93.9131	71.4172	8000.99
1	57	140.835	115.113	115.113	104.508	76.7905	10833.7
1	57	125.645	100.116	99.6922	92.1058	68.1353	8144.58
1	57	108.611	87.6363	87.6363	81.2142	61.499	6195.25
1	57	110.393	93.4025	92.8286	86.9076	69.246	6821.06
3	57	87.3981	69.4717	68.807	65.1739	50.4617	3953.59
3	57	82.2351	60.4836	60.3896	57.457	44.9685	3226.73
3	57	98.7946	75.629	75.2226	68.8472	51.2278	4655.14
3	57	75.6835	82.9482	80.6249	82.7049	73.7559	4610.19
3	57	86.3741	64.7356	64.7356	59.9128	44.0412	3474.93
2	57	115.52	99.8947	98.3124	95.7211	80.6914	8070.7
2	57	114.832	91.6223	89.8454	87.7762	71.8861	7175.72
2	57	143.456	124.942	124.942	116.642	91.9302	11860
2	57	142.43	120.792	118.677	116.515	92.1158	11939.2
1	58	115.917	89.3549	89.3549	83.2321	60.7817	6728.04
1	58	111.612	80.0852	80.0852	73.0588	53.5643	5515.4
1	58	117.646	91.509	90.8548	85.9356	68.9311	7246.12
1	58	133.449	106.497	106.497	98.5646	70.5604	9356.38
1	58	124.105	95.5276	95.5276	88.6005	64.8465	7748.45
1	58	119.252	91.31	89.8008	81.587	55.9701	6994.74
2	58	142.872	116.005	115.148	107.153	83.3494	11279.8
2	58	120.365	92.3729	92.3729	78.105	58.8984	7063.87
2	58	113.941	92.0461	90.9738	83.8843	63.9598	6882.52
2	58	137.273	109.113	108.599	103.348	76.9333	9962.63
2	58	133.278	106.212	106.175	95.8531	73.1658	9671.61
2	58	135.747	104.09	102.505	98.2072	76.7264	9379.14
3	58	80.8147	58.6646	58.441	54.2258	39.7132	2974.75
3	58	86.5887	67.2509	66.5106	63.0329	46.0907	3666.27
3	58	85.023	56.653	56.653	49.3251	33.5377	2953.72
3	58	78.2797	55.8506	55.4212	51.5687	37.3752	2736.14
3	58	109.722	84.7782	83.8328	78.6436	59.8212	5898.45
3	58	86.5708	60.3057	60.3057	55.4836	39.7742	3196.61
1	59	136.717	98.6886	96.8369	84.662	57.3872	8651.61
1	59	123.766	88.056	86.66	75.6253	59.1428	7140.73
1	59	141.872	107.434	107.33	93.6755	66.1318	10060.5
1	59	138.243	105.624	104.68	97.0256	71.6532	9910.22
1	59	135.815	99.3954	99.3954	88.405	61.8232	8989.72
1	59	143.417	107.108	106.421	94.1137	69.5932	10258.2
3	59	130.3	92.4012	90.4007	83.0733	61.7322	8051.28
3	59	122.485	81.5714	81.1989	74.5338	55.5233	6542.41
3	59	130.326	91.7472	91.7472	80.7982	60.6271	7841.24
3	59	143.213	96.6355	95.0145	83.5116	59.0501	8805.14
3	59	130.362	97.7676	97.4946	87.4402	65.9914	8603.38
2	59	101.856	68.4626	67.6352	61.1311	43.8379	4572.96
2	59	52.0852	30.844	30.002	29.1613	21.9451	1037.33
2	59	130.567	94.3537	93.8246	83.3119	62.6845	8207.81
2	59	115.968	80.1334	79.038	69.8811	51.7669	6068.5
2	59	104.838	69.9357	69.4539	63.7676	50.1431	4833.89
2	59	129.513	94.5459	91.228	83.0968	61.8105	8246.41
1	60	119.795	81.7321	81.3554	73.6831	54.8917	6263.48
1	60	104.4	78.1457	77.6501	70.835	53.3046	5483.47
3	60	65.6909	43.038	42.482	40.8854	28.7875	1812.48
3	60	90.7277	65.4608	65.1259	60.9575	46.9183	4037.54
3	60	113.497	84.9696	84.812	78.6954	59.337	6403.27
3	60	79.6907	56.7183	56.7183	51.6992	39.7465	3075.1
2	60	121.125	85.6283	84.6851	77.4378	56.2537	6823.57
2	60	93.2073	65.1076	63.7766	62.6644	49.3035	4097.34
2	60	112.71	84.7872	84.7872	77.12	56.171	6338.51
1	61	121.032	89.2314	87.122	85.8247	68.7821	7344.21
1	61	126.571	107.982	106.961	98.1284	76.4645	9364.66
1	61	128.386	111.501	111.353	102.618	77.7172	9528.75
1	61	108.64	93.7975	93.4169	88.5859	71.0667	7075.67
1	61	136.356	104.802	104.327	98.8194	78.306	9693.82
3	61	86.0018	64.1495	62.6787	61.7238	48.6166	3692.59
3	61	87.0476	70.3255	69.9449	64.7579	50.452	4015.85
3	61	103.443	93.7625	92.9105	89.8145	74.5936	6723.54
3	61	89.1387	69.1246	68.7798	64.3336	51.3586	4116.44
3	61	94.0448	72.3816	71.0789	69.0052	53.8783	4512.46
3	61	115.568	90.2369	90.1643	84.8494	69.053	7107.88
2	61	108.899	95.6562	95.6562	90.1695	70.4589	7057.47
2	61	114.471	103.546	102.75	98.9468	80.1008	8426.8
2	61	111.442	97.0831	97.0831	90.9181	71.7172	7561.63
2	61	114.1	97.147	97.1181	89.5626	68.4325	7640.59
1	62	128.516	101.692	101.277	94.374	75.1446	8963.59
1	62	80.708	59.8386	58.64	59.0619	50.0155	3363.21
1	62	88.026	67.798	67.4981	64.3359	50.6887	3880.02
1	62	114.058	102.666	100.443	97.5064	78.0963	8139.39
3	62	97.0546	71.8797	71.3618	69.9164	58.1041	4636.1
3	62	59.507	46.8466	46.2045	45.4508	38.4389	1990.82
3	62	74.2548	61.3385	59.4592	60.6672	52.423	3102.92
3	62	50.6445	37.5115	35.6406	36.6406	31.1349	1289.92
2	62	72.4314	58.1208	55.6167	57.4548	48.777	2886.93
2	62	92.0871	68.8448	67.7083	67.5216	57.7432	4505.92
1	63	114.647	93.9264	93.7791	88.1672	68.8412	7267.89
1	63	109.915	97.7639	96.7895	88.4128	65.8784	7342.93
1	63	114.048	94.3379	92.993	84.8158	64.2127	7081.16
1	63	74.4927	64.2355	64.2355	59.5939	41.3189	3086.81
3	63	95.4416	79.4957	78.2165	71.6398	51.5372	4911.23
3	63	81.0742	59.744	59.3724	53.243	38.1381	3062.65
3	63	115.677	96.6656	95.2619	85.8207	65.3658	7320.24
3	63	96.718	74.4968	73.1993	65.949	44.7886	4576.47
3	63	102.278	91.8251	91.625	83.137	62.5944	6195.03
3	63	94.7886	72.3955	71.5207	63.8526	46.683	4478.22
2	63	99.9914	72.5977	71.9988	66.6512	46.49	4539.34
2	63	86.7557	69.9272	69.1664	64.1838	46.3048	3955.02
2	63	89.1725	77.9699	77.4864	70.1677	51.0793	4381.31
2	63	83.8891	61.7051	61.7051	54.4778	39.6347	3281.37
1	64	137.122	105.521	104.459	92.4621	65.9099	9546.24
1	64	134.864	103.884	103.659	95.2508	71.994	9609.43
1	64	117.534	85.8358	85.2279	75.8589	55.2372	6654.43
1	64	148.532	109.752	108.758	98.8247	73.6077	11134.9
3	64	135.312	100.704	100.437	90.4151	66.3699	9179.88
3	64	140.286	95.3134	95.1969	86.6972	65.7921	9141.55
3	64	129.881	104.525	104.248	93.7986	69.5687	9118.73
2	64	80.8657	63.4877	63.4261	59.1449	47.2534	3665.6
2	64	75.2683	48.1967	47.4446	43.156	32.495	2411.04
1	65	138.356	110.381	109.206	96.5793	67.4329	9889.38
1	65	140.141	119.316	117.748	107.731	84.9132	11505.5
1	65	132.822	119.354	117.769	109.895	85.6838	11049.8
1	65	133.646	123.844	121.569	112.487	96.9482	12017.2
1	65	132.99	112.588	112.588	105.189	80.2945	10190.9
3	65	117.472	99.3041	98.696	90.3505	70.8372	7823.29
3	65	113.749	95.7298	95.7044	90.5317	70.9064	7523.85
3	65	132.108	104.535	104.469	95.877	73.3519	9211.35
3	65	136.994	111.418	110.419	103.699	80.2464	10433.6
2	65	140.013	110.758	109.898	101.731	78.8575	10650.4
2	65	125.268	110.667	109.408	102.998	77.5808	9566.24
2	65	147.201	118.445	118.109	106.239	80.8647	11923
2	65	123.717	106.065	105.635	97.468	74.3082	9041.09
2	65	135.515	128.676	127.999	120.773	104.117	12729.7
1	66	136.143	119.089	116.128	114.914	94.9907	11023.8
1	66	116.487	93.1133	91.7236	92.1742	78.5807	7717.32
3	66	105.411	104.771	101.513	101.706	89.816	8277.22
3	66	83.1374	87.0848	80.304	87.0848	80.1932	5538.29
3	66	95.7605	81.9244	81.5601	80.1937	67.6921	5594.77
3	66	81.6208	60.9544	57.3738	54.6262	40.8821	3224.4
3	66	95.2989	67.0751	66.6314	60.4242	40.3885	4024.04
3	66	85.6726	59.2521	58.9041	53.8789	39.3889	3320.65
2	66	141.077	112.857	112.685	108.291	90.1694	11201.5
2	66	125.263	88.5724	88.1025	77.7588	54.4764	7128.57
2	66	135.32	103.006	103.006	94.6783	71.8328	9317.86
2	66	114.324	91.6862	90.9703	86.0979	67.6331	7225.7
2	66	130.211	86.7169	86.1212	76.586	54.772	7224.44
1	67	111.237	100.428	98.8798	95.9106	75.9073	7567.02
1	67	143.731	116.467	116.326	104.471	77.8792	11039.9
3	67	85.602	55.6643	54.7397	53.6457	44.3808	3171.67
3	67	85.3235	60.0519	59.9146	54.6079	39.9252	3271.06
3	67	98.9275	73.022	72.2924	69.6156	55.6242	4852.99
2	67	109.548	81.5258	81.3312	75.6371	56.7086	5828.05
2	67	103.401	77.531	77.3044	74.0332	57.6173	5296.26
1	68	123.934	95.3816	95.3816	86.6363	61.9712	7470.5
1	68	117.199	94.0603	93.6489	84.8691	60.3847	7169.5
1	68	122.601	95.3084	94.5036	85.5058	59.7107	7410.53
1	68	143.072	112.68	112.68	98.743	72.2499	10279
1	68	95.5246	74.1739	74.0569	67.3006	49.3324	4524.96
3	68	113.974	88.9141	88.9141	81.9286	55.7975	6514.48
3	68	123.288	99.7973	99.4637	93.264	68.6368	8193.04
3	68	120.203	87.6139	87.3441	78.4462	57.8666	6795.08
2	68	140.136	108.131	107.992	100.994	79.3954	10334.2
2	68	112.698	85.085	85.085	76.654	55.986	6340.02
2	68	96.0314	75.6793	75.2971	67.6515	48.9422	4705.65
2	68	114.752	86.4882	85.7415	75.2042	56.9233	6311.26
2	68	122.95	87.4551	86.9473	79.0334	59.2397	7111.83
2	68	88.6758	65.6751	65.4651	61.397	47.9563	3921.58
1	69	90.7984	70.1228	68.5113	68.2084	53.6243	4218.01
1	69	106.866	95.5283	94.7559	88.5612	71.0326	6810.43
1	69	100.583	71.1522	70.4026	64.0212	47.0842	4785.75
2	69	133.713	107.174	107.16	95.6921	73.3057	9715.15
2	69	132.493	102.231	100.892	90.9938	67.6226	9153.85
2	69	124.793	87.0847	84.5848	74.1527	50.7153	6942.5
2	69	82.7721	53.2532	53.1147	49.204	37.8987	2968.3
2	69	92.3048	63.4701	62.3649	55.4368	37.7442	3750.29
3	69	70.3967	42.0816	41.5231	39.9014	30.9522	1960.59
3	69	132.567	96.9231	96.9231	85.8213	62.5409	8459.11
3	69	128.779	93.4663	92.2094	82.851	62.5758	8107.93
3	69	92.4201	64.4111	64.3025	56.3376	39.7678	3836.69
3	69	126.54	80.4006	79.4944	73.8058	56.7443	6805.55
1	70	100.882	77.0354	76.7155	68.9211	54.482	5221.69
1	70	153.818	133.55	128.57	114.042	84.4027	13661.4
1	70	140.84	121.269	116.191	98.6039	70.7075	11428.9
3	70	152.194	115.101	108.734	98.1866	73.6325	11586.2
3	70	186.031	154.009	154.009	145.078	114.892	21473.6
3	70	150.63	114.992	106.773	95.9982	70.7976	11613.3
2	70	183.11	157.335	155.338	139.628	109.721	20941.7
2	70	193.122	163.033	157.891	147.722	131.025	23514.7
2	70	148.517	124.152	116.739	99.4576	74.3453	12737.5
2	70	169.758	144.203	137.176	124.072	94.6019	17614.1
2	70	162.398	130.668	128.832	114.9	87.2093	14776.7
2	70	164.517	134.339	129.652	115.026	86.356	15575.3
1	71	74.6005	53.0006	51.8513	48.5159	37.0751	2524.75
1	71	121.06	108.794	107.781	99.6678	77.2318	8395.29
1	71	83.2976	77.5245	76.2241	75.1358	63.3714	4576.58
1	71	105.31	98.8149	97.7715	92.0568	73.6644	6736.06
1	71	104.38	103.616	103.101	97.0668	80.2669	7184.07
1	71	82.4165	69.134	69.134	64.0697	52.7128	3681.98
3	71	101.076	91.9519	91.1048	86.8873	64.5981	6031.82
3	71	109.315	97.6311	96.9322	88.3415	68.1388	6919.18
3	71	78.8108	79.6571	77.0597	77.1997	65.7952	4404.29
3	71	96.6063	91.7727	89.7657	85.8246	68.7646	5883.99
3	71	115.405	108.642	108.18	98.5556	78.2885	8268.03
2	71	98.9193	90.615	90.615	82.7781	66.6939	5814.86
2	71	117.638	106.623	105.531	99.424	74.5663	8452.9
2	71	131.237	103.177	102.402	92.1898	66.8772	8519.77
2	71	117.903	101.521	101.521	94.6562	68.5864	7637.48
1	72	112.806	78.0692	77.3732	68.8473	52.7783	5714.82
1	72	120.092	84.9902	83.9801	71.0206	47.2185	6319.39
1	72	111.279	82.1819	82.1352	72.7615	53.3996	5852.67
1	72	110.492	69.3148	69.2186	63.2394	48.0551	4984.65
1	72	75.7266	59.7274	59.1895	57.8268	47.3204	3163.9
3	72	71.5007	50.0653	49.4543	45.6838	35.4895	2440.27
3	72	93.1553	68.2433	68.2433	60.3044	42.9466	4223.49
3	72	59.7133	41.8706	41.8706	36.7179	26.712	1608.77
3	72	93.9089	63.2084	63.1691	59.2178	48.2133	4032.31
2	72	132.912	90.6497	89.2174	78.0512	54.7172	7715.62
2	72	130.629	86.8556	86.4032	74.8925	52.7691	7363.15
2	72	129.256	95.6878	95.2763	90.7124	70.8095	8349.36
2	72	129.582	84.6505	84.333	75.3762	55.3902	7284.36
2	72	114.22	89.9788	89.9788	85.4512	67.3161	6927.87
1	73	144.579	115.216	114.421	104.991	79.983	11153.6
1	73	143.295	114.852	114.852	102.587	80.2799	10737.3
1	73	128.948	102.915	102.022	93.8935	69.5882	8735.75
3	73	133.869	111.231	111.231	106.04	86.975	10881.5
3	73	128.555	100.156	99.5279	94.704	74.8197	8620.18
3	73	132.756	114.32	114.297	107.515	90.948	10869.4
3	73	157.153	121.29	119.792	107.835	81.679	12531.1
3	73	161.952	129.323	127.81	116.886	86.1295	14074.8
2	73	137.698	101.403	100.99	89.3904	61.8961	8885.76
2	73	69.776	46.3053	45.2852	44.593	35.7885	2137.16
2	73	79.5816	53.78	52.4671	52.1536	40.9484	2792.76
2	73	139.837	101.187	100.31	89.4955	65.2642	8937.45
2	73	115.538	79.8355	78.3938	72.0118	54.0694	5802.34
1	74	130.882	105.753	105.753	92.6288	68	8900.51
1	74	144.162	112.279	111.552	99.9504	70.9305	10396.5
1	74	157.646	129.245	128.244	114.461	82.0642	13053.3
1	74	126.688	110.268	108.925	93.6322	65.7086	9115.1
3	74	119.672	107.705	107.148	100.906	76.7305	8652.23
3	74	112.138	98.7963	98.5859	94.9925	76.0332	7650
3	74	43.9566	25.7029	24.4696	25.7016	22.1525	788.606
3	74	109.313	82.7795	82.6173	75.564	58.0275	6143.68
3	74	124.717	104.145	104.145	95.004	74.5678	8947.38
2	74	58.9868	44.3068	39.5246	44.3068	38.9735	1777.24
2	74	137.345	117.493	115.88	111.275	85.6239	11112.1
2	74	107.103	92.6119	91.1011	89.7873	72.7568	6860.76
2	74	101.615	76.5498	76.4009	70.3523	50.061	5074.97
2	74	88.1908	66.9815	66.8193	62.7235	48.3472	3910.17
1	75	67.0176	55.7727	54.6482	54.3983	44.3167	2510.36
1	75	116.657	91.0423	89.0866	85.646	67.6438	7131.64
1	75	103.163	83.7638	83.7638	75.6756	54.531	5505.63
1	75	106.918	81.8087	81.3083	74.9181	57.0338	5606.84
1	75	72.7571	59.0679	58.9393	55.1148	41.2037	2749.83
3	75	91.6298	80.8659	79.5805	76.5051	59.6855	4820.63
3	75	94.771	87.4124	87.4124	80.9602	68.0081	5755.13
3	75	103.449	92.7682	92.1821	89.0248	75.224	6693.16
3	75	72.2837	73.5204	72.1611	70.4552	62.1724	4027.61
3	75	88.6181	86.1674	86.1674	81.3353	68.1948	5521.34
3	75	69.4753	52.7976	52.0362	50.7857	39.709	2452.33
2	75	126.36	97.0707	97.0707	90.0559	69.8279	8218.58
2	75	105.083	90.7558	89.16	84.0914	67.2849	6387.44
2	75	126.085	99.8539	99.1862	88.3976	64.9327	8174.22
2	75	144.253	116.24	115.486	108.378	81.094	11124
2	75	110.6	90.6604	90.6604	85.0116	68.6465	6891.6
2	75	67.0533	49.5752	49.5647	45.9812	33.732	2197.85
1	76	130.216	112.757	112.757	106.896	89.4536	10348.8
1	76	143.015	113.516	113.206	103.353	77.4216	11001.4
1	76	107.541	90.6427	90.5599	84.8837	63.8952	6582.8
3	76	70.478	53.1658	52.2207	48.9797	35.8996	2677.19
3	76	88.3909	76.9952	76.1682	69.3455	51.7246	4705.11
3	76	106.087	77.52	75.443	66.7259	47.8396	5474.25
3	76	85.5338	70.4253	66.7302	65.3807	49.0271	4145.32
2	76	70.7195	56.3915	54.8387	48.977	39.3661	2734.37
2	76	116.227	113.668	111.168	103.002	84.0302	9497.08
1	77	64.6791	44.3143	44.1517	41.1251	29.4142	1854.26
1	77	118.023	93.7942	93.7353	84.4317	64.9617	7229.16
1	77	129.12	104.978	104.24	91.2728	66.6187	8726.65
1	77	104.668	81.033	80.5618	74.9113	58.0971	5654.52
1	77	70.3471	56.7225	55.6429	55.2992	45.5629	2715.96
1	77	102.029	76.2173	75.7634	71.9477	54.6089	4979.26
3	77	104.154	86.5381	86.2947	79.7829	63.6188	6035.44
3	77	120.91	99.7426	99.7426	92.0394	71.7494	8086.46
3	77	133.371	99.7285	99.6387	91.2521	69.3188	8995.33
3	77	75.991	55.4618	54.08	53.4614	42.358	2770.36
3	77	123.557	106.526	105.6	101.549	83.8776	9305.37
3	77	118.429	89.4802	89.2914	81.8623	62.6765	7012.28
2	77	80.6525	62.1075	60.4394	61.2657	51.8649	3412.49
2	77	110.308	91.8507	91.0964	86.7191	72.0941	6893.28
2	77	128.735	98.689	98.689	87.114	65.9794	8114.29
2	77	127.273	93.7121	93.7121	86.0326	67.679	7922.05
2	77	86.4943	61.5621	60.0018	59.1351	48.9964	3571
2	77	127.07	101.748	101.176	94.0245	75.0575	8540.14
1	78	105.401	82.8173	82.8173	77.7935	59.5936	5592.62
1	78	126.33	96.0611	96.0611	87.9611	67.3885	7803.74
1	78	130.973	100.327	99.5317	90.939	66.7015	8191.15
1	78	115.053	91.4454	91.019	80.0821	58.7283	6647.85
1	78	115.995	90.924	90.8654	82.8573	59.1183	6837.85
3	78	114.214	98.0764	98.0764	91.4204	70.4972	7361.29
3	78	100.552	79.8705	79.4586	74.8646	55.0302	5153.67
3	78	82.4183	66.6361	66.2219	62.8932	51.3314	3717.98
3	78	77.8787	57.3882	56.8287	54.8032	41.6665	2839.6
2	78	123.829	97.2648	97.0761	94.5684	77.8646	8277.37
2	78	122.96	92.0285	91.3649	85.1982	68.6825	7248.82
2	78	110.902	88.4387	87.8962	80.124	57.9095	6298.7
2	78	110.769	87.0247	85.2964	84.1883	69.8596	6684.03
1	79	149.861	129.423	125.293	108.841	82.6346	14042.6
1	79	137.593	136.878	136.129	132.322	111.829	13740
1	79	127.758	125.249	125.249	118.522	99.3772	11549.1
3	79	90.8541	77.095	76.0722	73.3455	60.3061	4648.4
3	79	111.048	104.145	103.656	98.397	79.9234	8106.44
3	79	66.5292	53.1911	52.0974	52.0354	41.7994	2333.89
2	79	109.039	90.8573	90.8285	85.1366	67.7459	6566.78
2	79	129.07	126.494	125.017	122.347	103.354	11747.3
2	79	137.37	128.84	127.785	123.454	106.507	12752.9
2	79	130.022	117.197	116.575	112.515	92.6913	10642.3
2	79	123.306	119.6	119.272	113.75	97.6553	10761.7
1	80	117.507	94.6578	94.5855	87.1101	65.2068	7589.64
1	80	118.691	99.5985	98.6462	90.0347	64.2274	8088.84
1	80	128.373	114.307	112.825	108.498	89.6529	10183.4
1	80	126.516	107.679	105.721	98.2177	71.2812	8803.13
3	80	109.931	94.1742	93.7448	88.6367	67.9667	6812.01
3	80	123.672	105.343	104.822	96.0865	74.5626	8768.86
3	80	108.423	99.8866	98.7943	91.5187	76.9063	7567.27
3	80	143.657	118.499	118.499	108.174	82.6528	11201.1
3	80	80.8347	55.1195	54.8292	51.0347	38.7479	2823.58
2	80	131.686	107.306	106.83	99.2522	74.3373	9573.66
2	80	130.87	102.723	101.878	95.4883	68.867	8835.61
2	80	130.345	109.029	108.714	102.821	77.3026	9524.44
2	80	135.694	112.566	112.066	103.539	77.7878	10108.8
2	80	81.6267	70.9237	69.7768	68.3917	55.0486	4029.86
1	81	60.4183	53.3089	52.7375	51.3954	39.5187	2098.24
1	81	121.82	102.499	102.499	95.2143	71.2791	8020.88
3	81	114.913	94.5397	94.5397	89.786	77.2938	7388.83
3	81	66.3987	48.0347	47.9005	44.6558	29.7646	2029.22
3	81	76.9395	65.2269	62.6479	63.7354	50.7698	3394.09
2	81	116.241	97.7907	97.1916	86.9485	65.4436	7723.88
2	81	99.7805	82.4684	82.4684	74.6634	54.427	5313.69
2	81	110.288	94.9269	94.9269	85.5756	64.9003	7084.53
2	81	98.8397	92.736	91.2035	85.5275	61.3787	6077.79
2	81	113.07	94.9492	94.1886	83.384	59.9123	7055.13
1	82	153.928	121.447	120.754	111.385	83.3349	12330.3
1	82	152.444	106.7	106.7	98.9028	76.4925	10826.6
1	82	151.838	119.202	117.993	108.667	85.6445	11961.2
3	82	121.942	91.5879	91.5879	84.7651	64.664	7170.44
3	82	129.29	97.6477	96.302	91.4091	68.7306	8188.27
3	82	105.642	76.2266	76.1364	71.0007	50.8467	5103.74
3	82	110.598	93.516	92.8157	89.2771	72.8896	7025.16
2	82	141.338	114.128	114.128	103.445	79.9285	10707.9
2	82	163.572	136.211	136.056	120.466	96.4094	14681.5
2	82	74.2209	53.9269	50.7531	51.5845	40.911	2671.77
2	82	147.083	117.897	117.897	107.333	82.7335	11541.7
2	82	163.231	123.428	122.608	110.028	79.5847	12905.4
1	83	122.793	90.3442	89.8368	83.8988	66.5847	7500.49
1	83	102.009	90.8035	90.8035	81.4769	61.978	6180.23
1	83	124.886	114.259	113.146	104.982	83.7721	9859.6
1	83	107.268	86.9059	85.9817	77.8527	56.3458	6032.43
3	83	136.052	108.655	107.716	98.0686	77.1675	9805.87
3	83	68.3127	47.5993	46.9985	45.1931	35.6628	2248.36
3	83	80.8357	59.2576	57.4636	57.0959	49.2885	3229.64
2	83	85.6917	68.2674	68.1969	62.9716	49.7906	4007.13
2	83	103.595	77.64	77.6264	70.9891	51.9585	5363.39
2	83	113.314	98.2442	97.9108	92.7261	74.8741	7847.91
2	83	113.395	87.8521	87.0757	81.9095	65.6769	6725.83
2	83	111.35	89.8389	89.3631	81.6817	63.8556	6647.95
1	84	106.641	92.2511	91.212	84.2904	61.0425	6324.01
1	84	116.098	107.142	105.555	103.01	84.4177	9062.55
1	84	135.223	117.158	116.325	106.112	82.6014	10787.5
1	84	126.37	106.768	105.92	97.7726	72.9818	8977.1
3	84	124.499	107.742	107.742	101.707	79.829	9564.52
3	84	129.3	109.141	109.019	102.715	80.7074	10044.4
3	84	112.905	95.2666	94.4589	89.304	71.7999	7484.86
3	84	110.343	92.5891	92.3316	87.5841	69.801	6949.24
3	84	115.816	94.9243	94.8638	88.4936	66.9726	7608.68
2	84	115.898	90.1296	90.1296	83.2188	64.3589	6899.19
2	84	98.4854	80.1694	79.5683	76.6472	60.8711	5342.51
2	84	97.3804	78.6025	78.205	69.7987	52.5495	5006.65
1	85	70.4867	57.2574	57.2574	53.7034	43.685	2718.51
1	85	122.027	94.4632	93.9143	85.9501	62.5572	7451.78
1	85	106.824	98.383	98.1492	93.0414	75.0036	7359.21
1	85	73.4129	60.6075	59.9735	58.0422	45.7191	2900.74
1	85	111.459	93.7732	93.3576	82.5583	60.3914	6769.7
1	85	82.5528	66.8662	66.2392	62.3291	47.0755	3568.65
3	85	90.7512	76.7004	76.0566	71.9406	56.7625	4679.19
3	85	101.872	92.8259	92.5197	88.6436	73.5131	6457.87
3	85	100.563	78.3806	78.2782	72.5481	58.2837	5414.14
3	85	129.6	111.607	110.743	102.078	81.355	9677.4
3	85	114.808	102.04	101.653	92.9304	69.8079	7719.43
3	85	114.002	104.605	104.285	98.5341	79.1752	7954.67
2	85	111.279	97.9842	96.7656	92.6623	72.9494	7583.83
2	85	112.135	107.84	107.84	99.9778	77.9829	8434.86
2	85	110.978	88.1243	88.1243	78.2714	55.0682	6256.89
2	85	126.728	115.677	114.512	106.182	84.5883	9821.66
2	85	124.257	113.549	113.549	102.222	79.3697	9668.25
2	85	93.4878	81.8619	80.8316	75.6064	59.6434	5123.48
1	86	121.018	89.2095	87.2392	85.8705	67.3539	6938.11
1	86	119.795	93.681	92.5459	86.7819	66.4077	7378.42
1	86	73.0656	46.9172	46.1312	44.7608	32.9404	2136.01
1	86	129.53	105.911	104.72	100.274	77.6796	9114.36
3	86	110.201	86.5781	85.0408	79.7597	54.3082	5928.75
3	86	117.299	95.3309	94.5856	89.9723	70.4745	7551.04
3	86	65.7839	47.5494	43.0287	47.5494	39.8694	2079.87
3	86	93.154	72.3384	71.9512	67.8447	51.7876	4331.7
2	86	93.2103	70.6185	69.4907	68.3208	52.5033	4256.68
2	86	116.065	85.4766	85.4766	79.963	57.4755	6453.87
2	86	71.1093	50.2482	48.9779	47.2651	37.3241	2314.9
2	86	129.21	93.0941	92.4818	85.5628	65.1103	7546.4
1	87	122.056	100.709	99.5489	91.7721	68.837	7982.96
1	87	104.616	87.3303	85.8176	78.9253	61.5115	6090.39
1	87	86.1515	64.9243	64.9243	59.6203	45.4265	3635.33
1	87	154.815	114.391	113.345	106.249	81.8669	11718.5
1	87	132.6	108.001	108.001	100.211	78.6089	9804.92
1	87	121.147	88.8691	88.3476	82.0852	63.1376	7097.04
3	87	113.988	81.3619	80.999	75.1525	56.0531	5878.79
3	87	124.641	102.053	101.099	96.3099	75.2933	8533.14
3	87	144.031	106.258	106.021	96.6971	73.5062	10116.4
3	87	150.118	117.47	117.45	105.402	77.2895	11516.6
2	87	139.57	111.186	111.186	99.3732	73.9304	10372.4
2	87	130.569	110.493	109.456	102.937	81.1428	9662.51
2	87	126.707	100.693	99.5341	95.9732	77.197	8669.99
1	88	102.55	83.1829	82.7548	76.5296	56.9221	5583.63
1	88	102.165	95.5303	95.5303	87.9265	71.638	6735.08
1	88	73.7326	59.8434	59.2353	56.3108	42.693	2904.17
1	88	90.8329	72.5099	71.9804	66.2368	47.9281	4274.67
3	88	108.173	100.549	100.144	98.2623	79.0265	7604.69
3	88	116.124	104.075	101.821	100.412	81.6474	8331.23
3	88	101.769	91.7255	91.1791	89.2994	74.6354	6482.54
3	88	72.8115	54.5497	53.4618	52.6276	42.5235	2613.56
2	88	92.2438	85.5148	85.3938	81.385	67.8471	5458.4
2	88	105.708	91.5609	91.0529	88.1118	69.5756	6657.61
2	88	103.316	92.4975	91.7722	88.3421	70.6092	6688.23
2	88	107.768	96.1223	95.3792	92.3597	74.0864	6987.72
2	88	121.476	96.5248	94.8626	88.9057	67.5589	7803.66
2	88	100.126	84.6942	84.6942	77.434	60.2412	5611.42
1	89	127.621	107.353	106.998	101.9	80.5345	9388.05
1	89	138.927	119.329	119.329	111.702	85.5049	11274.1
1	89	152.304	127.296	126.939	112.858	90.6536	13272.2
1	89	135.213	111.917	111.917	105.763	82.9227	10373.2
1	89	139.721	117.573	117.313	110.638	90.2683	11520.8
1	89	142.443	121.51	119.714	112.161	87.9979	12069
3	89	107.105	89.8138	89.5733	84.7125	64.4225	6426.23
3	89	126.861	116.42	114.342	110.407	93.5235	10788.5
3	89	136.255	119.77	119.551	114.559	96.2375	11784
3	89	130.078	102.754	102.354	97.9159	80.9107	9400.39
3	89	103.005	84.1874	83.2262	80.6463	67.4947	5951.14
3	89	108.962	88.3185	88.3185	84.6443	68.8396	6554.65
2	89	124.765	97.0248	94.7929	91.0298	75.5311	8398.23
2	89	133.487	108.006	107.832	101.606	78.7068	9787.39
2	89	113.315	95.0418	94.4332	88.8242	68.054	7330.81
2	89	122.248	104.13	102.627	99.8821	81.3951	8936.22
2	89	139.47	116.322	114.778	110.51	89.2103	11283.6
2	89	110.504	99.0657	98.9421	94.9453	79.5029	7780.5
1	90	153.179	125.059	120.731	102.615	77.3279	12856.2
1	90	146.722	122.838	117.193	97.7122	75.2228	12158.2
1	90	100.264	80.509	80.509	75.9599	59.7156	5464.97
1	90	54.7742	35.8647	35.6484	33.4101	25.9126	1333.61
3	90	117.173	96.6259	96.11	88.3105	67.5088	7812.2
3	90	105.385	83.2051	81.9148	78.052	60.3746	5851.3
3	90	79.1352	61.415	61.415	57.9145	43.7958	3241.06
2	90	71.7066	55.0551	53.0349	54.0942	45.5711	2719.35
2	90	102.493	78.6662	78.2134	74.7522	59.1153	5483
2	90	103.448	79.3402	78.8849	74.9354	55.8997	5537.41
2	90	89.7368	70.009	69.877	67.6282	54.3667	4488.41
2	90	95.5287	68.2076	67.8451	61.1769	44.4602	4292.35
1	91	106.693	81.4921	81.0556	74.9308	56.6603	5500.94
1	91	117.141	93.1275	90.3733	90.8144	75.5998	7251.43
1	91	91.97	62.0357	60.7951	59.5201	46.6465	3736.21
1	91	118.749	88.3258	86.6796	83.3649	62.8594	6584.96
1	91	74.2041	53.4926	51.0034	52.4936	43.4307	2596.78
3	91	90.9721	67.5657	66.9279	64.3715	50.71	4032.89
3	91	118.436	95.5054	95.1487	87.4076	66.9443	7383.88
3	91	111.268	90.6748	90.6748	85.9053	66.948	6762.27
3	91	136.122	101.976	101.566	95.3506	74.1548	9175.97
3	91	99.2895	76.4032	75.4591	70.5496	52.4911	4829.58
2	91	76.4322	58.6989	57.3305	57.1947	43.695	2996.97
2	91	76.0366	59.0666	56.5925	58.335	48.6889	3026.81
2	91	50.2156	29.2475	25.455	28.9186	24.4987	963.083
2	91	85.9543	75.6966	74.7291	73.0831	63.8982	4481.26
2	91	125.664	94.3036	93.5947	88.234	67.3547	7616.43
1	92	41.2983	25.4768	24.8645	24.3131	19.8444	719.935
1	92	114.941	87.0798	86.8029	80.2306	62.2677	6678.42
1	92	80.3961	58.0993	58.0207	52.8259	40.1954	3060.42
1	92	137.72	95.7946	94.6619	86.611	63.5664	8684.52
3	92	137.352	102.508	101.539	93.3627	69.6832	9389.11
3	92	126.475	90.7679	90.7679	83.8632	61.5982	7460.52
2	92	109.425	83.6472	83.0981	79.7941	61.9747	6164.38
2	92	130.238	100.54	100.356	90.4094	65.1491	8555.85
2	92	116.614	88.3368	86.9501	76.9307	57.8137	6780.21
2	92	128.321	97.8856	97.178	88.8738	67.3163	8270.07
3	92	121.929	85.1905	84.5805	80.0181	59.0527	6933.48
3	92	103.531	73.6686	72.8869	66.3123	47.9949	4981.05
3	92	125.36	93.8187	93.8187	84.8715	61.795	7623.79
3	92	122.757	91.995	90.9317	87.2183	64.7142	7453.25
1	93	117.755	93.0367	92.3835	86.3731	62.8974	7166.27
1	93	128.358	119.568	119.144	110.953	92.5345	11073.1
1	93	68.2108	58.8026	57.5552	57.1347	49.2193	2876.2
1	93	121.99	98.8187	98.8187	91.1111	74.5182	8379.45
1	93	135.103	119.546	119.324	111.667	95.083	12159.5
2	93	130.452	111.526	110.859	101.152	78.7722	10090.2
2	93	134.365	114.599	114.344	108.985	89.6713	11177.1
2	93	141.571	110.398	110.154	102.02	81.3349	10704.1
2	93	133.609	107.281	106.805	98.6523	81.3732	10153.3
2	93	115.554	95.9896	95.0044	91.0137	76.5346	7476.24
3	93	123.988	97.0316	95.2969	91.4033	76.1185	8404.09
3	93	129.223	102.533	101.373	92.6828	71.6045	8697.78
3	93	141.846	116.415	116.415	110.224	92.3455	11854.5
3	93	95.7082	79.6063	79.5838	76.124	63.2947	5356.9
3	93	139.756	113.139	112.867	103.74	80.3471	10800.8
1	94	63.5591	49.5039	48.8195	47.0371	38.3804	2145.29
1	94	110.344	82.6054	82.5761	75.3233	57.3554	6161.41
1	94	104.527	72.4121	71.8371	67.8601	50.605	4959.4
1	94	107.292	77.1294	77.1294	71.1249	53.9888	5508.16
2	94	90.6397	65.2724	64.5735	60.7605	43.3449	3790.97
2	94	94.8351	72.5736	72.3018	65.518	49.2137	4561.41
2	94	98.6211	74.5081	74.5081	70.6925	53.9081	4999.03
2	94	118.485	77.7223	77.2638	68.4497	51.9961	6151.44
3	94	105.939	77.0029	77.0029	70.4989	52.2621	5338.42
3	94	123.124	77.0683	76.1511	66.3451	48.6144	6199.38
3	94	101.568	66.4117	66.3219	60.3799	44.1628	4360.76
3	94	55.305	33.5024	31.477	32.6273	26.9272	1246.2
1	95	141.91	97.5042	96.496	82.0875	57.2047	8856.58
1	95	140.974	88.4153	86.9481	78.7475	61.4641	8465.03
1	95	77.7594	54.0449	53.8667	49.8116	38.5874	2831.06
1	95	133.184	96.8183	95.3381	83.1024	58.5456	8389.2
2	95	140.107	90.406	89.6867	79.2368	55.7615	7773.96
2	95	134.714	91.8936	91.4808	81.5971	58.3848	8061.61
2	95	92.5277	58.5979	57.916	55.0918	41.5977	3635.44
2	95	130.064	93.0874	93.0874	84.8944	66.6387	8360.67
2	95	111.499	74.6904	73.6126	64.3548	46.721	5447.4
2	95	124.476	82.5649	81.0526	69.5754	49.7646	6582.38
3	95	94.6894	59.4768	59.0616	55.3812	40.9349	3720
3	95	126.234	90.165	88.9008	81.5877	61.1399	7760.09
3	95	103.607	66.1301	65.678	57.9569	41.261	4399.19
1	96	136.588	114.35	113.955	101.589	72.8108	10407.8
1	96	133.286	107.992	107.615	96.8072	69.4449	9445.84
1	96	120.973	105.741	105.656	99.5416	81.0653	9024.02
1	96	124.328	102.01	101.597	92.4028	67.0914	8468.9
1	96	117.707	91.4385	89.6503	82.7835	60.3163	7013.54
1	96	122.813	90.9298	90.9298	83.6408	59.7864	7124.84
2	96	118.078	93.0202	92.394	85.9146	63.5029	7239.87
2	96	116.126	90.9519	90.2891	82.21	59.1754	6946.17
2	96	111.659	75.8055	75.0523	63.139	42.0246	5302.87
2	96	103.937	79.4358	78.6385	72.3265	53.5778	5379.36
2	96	114.241	88.6164	88.5243	80.2535	58.2126	6546.19
2	96	92.5093	64.9834	64.3724	61.641	44.7287	3973.16
3	96	63.3056	51.371	51.371	47.9188	36.4217	2214.89
3	96	107.946	82.0004	81.6834	75.0838	58.4685	5895.33
3	96	108.629	88.1255	86.6815	82.5594	66.385	6627.48
3	96	105.22	83.4632	83.4632	77.185	58.934	6031.29
3	96	123.052	98.6971	96.7937	91.1517	66.2601	8185.4
3	96	122.653	97.4149	97.0609	89.0247	64.0126	8062.42
1	97	38.5091	31.1688	29.6842	30.6647	27.3221	873.94
1	97	96.1005	64.708	64.708	59.4987	44.413	4010.78
1	97	108.66	62.094	61.451	57.0143	43.4902	4386.72
1	97	126.251	100.115	99.9977	91.5478	73.3637	8525.9
1	97	150.602	111.896	110.604	104.525	79.8148	11150.1
3	97	76.4276	60.618	59.5434	59.3624	50.7116	3349.19
3	97	112.811	78.8178	78.6227	74.9347	56.4661	5890.26
3	97	108.13	77.7256	75.3327	74.6977	58.8344	5623.71
3	97	101.291	66.0489	65.3627	62.4457	47.0493	4352.98
3	97	119.879	86.4871	86.4871	82.5503	63.3081	6944.21
3	97	101.457	68.1353	66.3554	64.2636	49.9693	4529.26
2	97	117.928	90.7394	89.8481	83.3434	63.5772	7019.34
2	97	86.8424	69.1632	66.802	66.1846	56.2705	4153.57
2	97	134.603	105.441	104.43	99.3137	76.9376	9656.27
2	97	139.925	102.144	101.691	93.469	72.1123	9508.75
2	97	136.58	100.653	100.653	94.1305	75.2246	9228.68
2	97	132.64	91.9808	91.9808	81.709	62.2306	8104.91
1	98	133.957	88.0696	86.9624	76.485	55.1096	7503.45
1	98	105.108	71.0003	70.7266	64.9725	46.8048	4787.1
3	98	62.6548	53.3326	52.2712	51.4677	42.0738	2234.07
3	98	83.487	62.9247	62.9247	56.6037	44.023	3426.28
3	98	62.4525	63.3275	61.7169	59.9619	55.3761	2889.68
3	98	75.6916	61.1043	60.2746	58.0009	45.715	3214.68
3	98	70.0402	62.8387	58.7966	61.6803	55.4691	3086.3
3	98	74.0192	52.8931	51.4653	47.8087	34.3133	2415.88
2	98	120.926	83.2749	83.2749	78.8337	60.2103	6557.69
2	98	108.297	84.5856	83.667	76.5351	68.0329	6571.74
2	98	86.8337	80.7335	76.6317	79.6018	71.0072	4917.8
2	98	125.788	88.6682	86.8607	79.8161	64.2179	7365.57
1	99	167.629	123.273	121.584	109.125	75.1008	12658.3
1	99	160.677	123.537	119.315	112.671	84.8739	12984.8
1	99	167.306	120.037	119.394	105.337	74.4183	12472.5
1	99	160.543	119.369	119.369	108.926	85.2369	12626.2
1	99	104.951	79.9276	77.544	74.844	59.547	5677.62
3	99	116.506	77.9537	76.6504	70.5692	42.3612	5516.42
3	99	147.327	99.847	99.2492	87.5475	62.1748	9247.07
3	99	161.267	116.941	116.442	109.211	77.8517	12067.6
3	99	155.46	115.051	114.403	103.161	76.6336	11466.5
3	99	171.474	128.212	127.213	116.585	80.5713	13983.5
2	99	139.418	103.566	103.566	91.9986	67.1313	9328.2
2	99	116.311	78.9191	78.9124	69.9013	49.8435	5571.82
2	99	140.049	111.833	111.828	100.52	75.928	10124
2	99	139.459	103.123	102.268	88.0111	63.3685	9045.84
2	99	131.373	97.4031	97.0388	88.202	63.6737	8083.37
2	99	136.195	102.836	101.728	91.6654	70.9497	9312.77
1	100	124.371	103.361	102.936	95.8299	71.8208	8493.52
1	100	125.237	100.063	98.1645	89.8825	62.5461	7892.29
1	100	128.129	108.915	108.915	100.653	80.9469	9403.43
1	100	110.893	94.2395	93.5151	86.9389	65.5312	6680.51
1	100	97.7737	92.7697	92.216	89.4929	75.4761	6201.31
3	100	60.3965	56.4189	55.3985	53.6858	44.9949	2317.26
3	100	87.4205	74.765	74.765	72.4307	56.2791	4317
3	100	63.8406	67.6708	65.5963	65.6767	58.4466	3148.57
2	100	90.939	82.8356	82.8356	76.6358	58.2639	4928.25
2	100	105.131	97.7635	97.5399	90.7946	71.8462	6876.29
2	100	108.027	94.9746	93.7505	90.6657	73.1694	7039.07
2	100	102.628	88.1815	87.4206	85.1427	67.6427	6085.98
2	100	118.197	107.878	107.878	97.7532	79.6168	8706.54
1	101	97.7621	75.7635	75.6898	71.0301	54.6775	4907.13
1	101	142.004	124.915	123.259	108.089	75.3469	11411.2
1	101	100.366	82.8867	82.8867	74.7286	56.1405	5326.78
1	101	155.343	132.964	127.443	116.507	86.6081	13529.2
3	101	115.369	97.3069	96.787	91.5685	70.4354	7447.71
3	101	124.367	113.739	113.513	104.643	82.298	9682.98
3	101	108.969	97.0657	94.9901	94.3772	78.0319	7361.88
3	101	103.121	85.0925	84.9107	78.0839	58.1738	5676.56
3	101	132.047	126.613	126.613	114.103	92.9294	11589.2
2	101	142.136	121.493	121.493	113.841	90.9651	11971.6
2	101	119.308	111.58	110.979	109.084	97.363	10161.1
2	101	123.109	106.942	105.487	97.4717	70.8964	8666.81
2	101	140.915	137.167	137.167	126.001	96.9885	13454.9
2	101	134.963	117.826	117.5	112.169	91.4123	10960.6
2	101	143.602	121.897	121.272	111.598	82.452	11606.8
1	102	86.8759	57.6684	57.2795	53.2821	39.4763	3129.05
1	102	141.9	112.739	112.187	104.847	82.3008	10946.3
1	102	130.957	106.979	105.579	103.247	85.3958	10056.3
1	102	152.151	133.478	133.33	121.917	98.031	14356.9
1	102	94.6972	89.6317	89.6317	83.771	70.3359	6070.78
1	102	123.732	91.1555	90.9791	81.4183	60.2623	7321.68
3	102	118.579	88.8832	88.8832	82.6683	65.5877	7045.39
3	102	96.4812	77.1918	76.3101	73.7555	60.514	5211.6
3	102	36.3114	23.7181	20.4851	23.7181	20.0209	588.664
2	102	122.78	89.3944	89.1982	85.6275	65.3183	7466.18
2	102	139.798	103.221	102.508	95.1268	73.7321	9775.99
2	102	120.595	84.415	83.9473	77.9623	58.8145	6712.42
2	102	115.554	99.3956	98.7053	90.4887	71.7615	7853.38
2	102	124.715	90.3861	89.2006	85.9733	68.4646	7568.41
2	102	123.507	97.9143	97.5529	94.1979	79.576	8900.1
1	103	79.3654	70.0418	69.5822	62.1689	44.9053	3884.12
1	103	53.045	42.5139	42.4946	37.5662	29.3945	1570.6
3	103	82.5509	62.4148	62.341	55.3581	44.8127	3598.66
3	103	81.0638	62.6603	61.8327	56.4206	44.4556	3401.61
3	103	85.8756	71.4527	71.4527	63.051	47.9799	4321
3	103	89.7403	71.0305	71.0305	64.2525	48.7407	4354.09
3	103	98.7145	83.75	82.3334	69.9635	53.945	5474.25
2	103	85.5036	81.4928	78.992	71.9265	55.5271	4820.74
2	103	99.9277	79.6326	77.3429	69.8342	54.6015	5416.06
1	104	72.2682	50.0847	49.0523	48.182	36.4497	2324.69
1	104	57.7098	39.2633	38.1702	37.6721	28.6148	1416.94
1	104	66.9482	41.4852	39.5476	40.2693	30.9169	1707.24
1	104	51.0434	30.4262	24.3227	29.7799	27.9431	1017.08
2	104	105.718	84.8724	84.2983	77.2664	54.86	5604.36
2	104	109.719	82.9147	82.4898	77.6196	54.1318	5811.27
2	104	83.0004	57.0154	56.8409	54.0107	39.2375	3015.97
2	104	113.358	97.239	96.9973	91.9446	71.8876	7460.94
3	104	82.3981	48.4115	46.2911	46.8304	36.662	2520.08
3	104	62.3931	34.13	32.0224	33.5806	27.2389	1408.72
3	104	87.0911	64.5148	63.5239	57.4802	41.5072	3468.67
1	105	71.3959	56.0844	55.6131	53.2907	41.9931	2646.15
1	105	97.5654	82.0624	78.7071	79.0011	67.4095	5567.26
1	105	112.217	83.3846	83.1161	75.3487	52.0295	5732.24
1	105	119.375	82.9159	82.9159	77.3372	61.0043	6337.49
2	105	87.9259	61.7854	61.2969	55.1086	42.1059	3410.42
2	105	104.322	77.264	75.1517	73.0856	56.8056	5229.63
2	105	86.8358	67.3592	66.6249	61.982	46.1241	3791.32
2	105	96.4698	71.1694	70.3201	66.5146	50.393	4446.45
2	105	101.714	69.4846	69.4846	60.1652	48.9862	4492.78
3	105	78.0903	65.5844	64.6942	64.631	55.6187	3630.82
3	105	78.3386	66.6102	63.7491	65.7224	56.3847	3654.21
3	105	75.0925	62.3719	62.3719	59.8875	39.3117	3005.02
3	105	71.4658	57.4241	56.3076	52.4909	41.1991	2645.36
3	105	69.7882	66.2523	63.5598	65.5663	60.0461	3359.2
1	106	127.847	108.18	108.18	96.6852	73.2735	9058.52
1	106	131.783	110.726	110.627	101.234	76.2846	9713.72
1	106	125.296	102.532	101.759	92.3867	67.2485	8284.56
1	106	120.315	103.261	103.224	94.7077	69.7173	8223.56
1	106	126.247	107.559	106.249	98.434	75.0119	9292.8
1	106	125.665	103.191	101.173	94.9772	74.0513	8797.83
2	106	124.735	104.25	104.25	95.5092	74.3166	8842.96
2	106	106.389	82.6167	82.2814	76.459	56.7659	5838.45
2	106	121.109	102.607	101.234	97.024	78.0554	8840.33
2	106	129.994	114.811	113.251	104.594	78.3983	10276.1
2	106	124.874	108.794	108.667	99.7137	75.9842	9116.91
2	106	126.861	109.654	108.471	99.2366	75.7078	9306.35
3	106	129.342	106.398	105.432	100.627	81.1409	9738.4
3	106	103.989	89.0132	89.0132	83.9671	64.8912	6264.82
3	106	110.98	98.5946	97.2231	89.843	70.2131	7335.39
3	106	93.0014	80.6062	80.6062	76.8951	62.712	5227.19
3	106	107.774	82.4958	81.8886	75.6116	58.8067	5848.04
3	106	107.303	83.0672	83.0672	77.364	58.9759	5776.29
1	107	139.887	107.875	107.875	97.6818	77.702	10210
1	107	149.813	111.267	110.533	102.621	79.7084	11344.1
1	107	140.178	106.378	106.378	95.7313	71.8383	9546.02
1	107	121.874	89.8225	88.5292	84.616	66.5983	7179.22
1	107	120.936	86.3495	85.7533	80.9066	60.3894	6659.19
2	107	138.665	92.9928	91.6377	82.9037	58.3601	8019.33
2	107	146.607	112.761	109.677	108.07	84.9616	11304.3
2	107	137.77	98.9828	98.9828	93.3458	71.4623	9059.37
2	107	150.962	99.3428	98.2326	89.9543	63.4057	9580.93
2	107	113.7	81.9745	79.5856	79.4873	64.7239	6296.4
2	107	150.694	115.788	115.685	111.919	87.9917	12373.9
3	107	86.4928	52.1015	51.2271	50.0044	38.1378	2904.88
3	107	156.786	107.238	105.524	98.3787	73.9613	11179.5
3	107	110.893	78.4812	78.4397	71.2006	54.4423	5639.43
3	107	136.849	94.9138	94.1918	89.5448	67.1802	8491.41
1	108	133.791	111.573	111.573	106.012	83.4564	10251.6
1	108	148.706	130.032	129.004	117.216	91.5772	13039.6
1	108	145.745	129.524	129.524	122.14	97.5316	13154.4
1	108	137.136	119.241	117.951	111.391	84.6545	11113.5
1	108	145.228	125.509	124.632	116.927	89.7721	12370.2
1	108	132.397	115.988	115.296	108.33	88.3089	10617
2	108	132.445	121.196	121.196	113.084	91.7746	11263.2
2	108	140.232	120.234	119.404	106.65	82.023	11250.8
2	108	141.113	129.539	129.539	118.819	94.5638	12749.1
2	108	137.457	125.343	124.545	116.612	92.94	12239
2	108	137.871	120.575	120.308	110.103	90.0377	11364.3
3	108	128.395	113.144	111.885	102.706	82.3313	9971.31
3	108	130.035	111.196	111.196	101.373	80.196	9913.95
3	108	117.932	96.1575	95.5662	90.3922	71.1017	7570.6
3	108	129.333	110.014	109.457	104.318	81.4318	9837.11
3	108	156.065	134.077	134.077	124.819	96.2219	14414.4
3	108	129.49	106.397	105.741	96.3023	77.607	9898.22
1	109	166.358	133.678	132.224	119.787	85.8023	14996.7
1	109	97.0553	75.0545	75.0244	70.7385	56.0747	5149.69
1	109	81.7035	53.4322	52.9994	48.2528	34.3615	2855.21
2	109	106.75	75.2451	74.9826	68.0702	50.3813	5213.06
2	109	101.707	67.051	65.1394	63.7573	47.5844	4507.23
2	109	128.997	93.3561	92.7124	84.7469	61.3222	8053.65
2	109	148.704	102.196	101.702	91.5216	67.7053	10059
3	109	91.917	62.3181	62.3181	56.1923	41.1439	3742.27
3	109	129.075	96.6432	96.6432	90.3258	67.2974	8451.38
3	109	56.0302	33.4118	32.6153	31.9968	25.3219	1254.31
3	109	90.3636	60.0459	59.7831	52.7047	37.8271	3439.3
1	110	118.603	101.797	98.1011	99.2872	86.3368	8299.01
1	110	41.3776	25.734	24.0647	25.6156	22.1633	760.891
1	110	132	108.702	106.546	103.737	83.6539	9667.97
1	110	119.698	96.1537	94.5751	92.3412	78.7533	7953.69
2	110	106.085	84.7142	83.2069	82.125	64.8633	6051.28
2	110	113.592	83.9861	82.0268	77.9278	61.9848	6217.16
2	110	117.933	92.8284	92.3067	88.8238	71.2291	7412.04
2	110	102.874	83.8531	80.6702	82.1122	69.5323	6057.59
2	110	96.813	76.2508	74.3142	73.7923	60.9529	5038.17
3	110	87.9219	62.9517	61.4518	60.9989	44.2603	3581.29
3	110	100.414	73.6794	72.7369	72.2948	58.6109	4966.54
3	110	111.757	85.8306	84.5441	83.6613	68.0544	6468.03
1	111	123.409	95.1383	94.6488	86.7371	63.5436	7899.36
1	111	109.149	93.6613	92.4221	84.9484	65.6221	7120.72
1	111	142.639	114.993	114.53	104.955	78.8114	11354
1	111	119.822	94.0998	93.0269	84.2428	64.1965	7642.73
1	111	144.69	118.186	118.186	103.272	78.0027	11339.5
1	111	123.62	94.2293	93.5409	83.2398	59.6554	7842.88
2	111	112.436	98.8287	97.4525	88.8872	69.3854	7844.66
2	111	111.457	100.156	99.6627	90.7	71.4018	8064.08
2	111	119.234	95.698	95.1848	87.0064	65.2233	7894.91
2	111	135.508	114.761	113.783	104.707	80.2243	11071
2	111	116.264	95.3188	95.3188	90.3841	73.3526	7875.13
3	111	121.561	101.176	100.388	90.2733	68.7797	8372.51
3	111	109.941	91.4754	91.2707	85.4453	67.3767	6869.06
3	111	120.719	106.087	105.077	99.7195	77.6114	9026.05
3	111	135.265	110.768	109.263	101.263	77.817	10415.8
3	111	109.877	100.636	100.028	95.6681	80.3339	8196.81
3	111	116.857	89.6986	89.3936	83.9119	64.1193	7294.15
1	112	123.023	85.173	84.5002	75.1949	55.6265	6706.5
1	112	116.332	86.2538	86.2538	79.8114	62.6946	6964.97
1	112	138.651	98.2489	98.1189	88.5943	66.7035	9269.61
1	112	117.415	84.6066	84.6066	75.6737	57.3487	6660.92
1	112	118.67	86.816	86.7723	80.8455	65.0251	7287.08
1	112	125.801	96.1165	95.8299	88.7941	65.9192	8049.22
2	112	126.311	92.9964	92.6309	87.2953	69.4373	8069.3
2	112	118.183	90.7151	90.7151	84.3305	68.9125	7474.26
2	112	121.256	92.1539	91.4345	84.6908	64.0211	7568.27
2	112	106.661	78.8598	78.8598	70.4476	53.2915	5757.42
2	112	66.1827	45.1801	44.4368	44.0475	36.9278	2075.81
2	112	136.225	100.87	99.5546	91.2161	65.8835	9336.76
3	112	67.3835	48.9476	48.6765	46.8771	37.5881	2263.46
3	112	80.5716	60.7689	60.3952	55.7999	41.9691	3227.33
3	112	119.298	87.5894	87.2374	79.1497	56.1985	6905.71
3	112	99.725	75.9139	75.3776	71.4815	59.0694	5320.7
3	112	104.326	69.2919	68.8196	62.0865	46.0506	4651.99
3	112	43.5331	29.5868	28.9616	28.2776	22.7475	862.837
1	113	102.245	93.0792	92.1653	79.7963	63.4116	6878.32
1	113	141.922	120.163	116.506	105.808	88.0856	13332.6
1	113	153.095	136.729	130.979	119.733	97.9496	16145.2
1	113	137.044	117.748	112.278	101.016	74.7557	11686.4
1	113	160.022	128.661	125.321	110.052	94.4869	15952.7
2	113	135.415	106.988	102.842	87.859	64.6513	10184.4
2	113	148.455	119.436	114.66	101.867	73.4371	12532.8
2	113	158.669	119.617	112.069	102.814	76.2574	13812.6
2	113	66.4248	56.2971	55.1081	49.7629	40.578	2553.33
3	113	89.9055	74.0087	72.5888	65.5206	53.2309	4633.15
3	113	146.444	111.065	106.764	93.4879	70.8899	11011.9
3	113	83.1398	61.0644	60.5037	54.5305	39.104	3402.37
1	114	140.172	102.047	102.047	92.2216	67.0552	8848.16
1	114	119.425	92.1407	90.7905	84.7447	68.5695	7456.58
1	114	107.91	77.4333	77.3611	72.4965	54.9448	5569.23
1	114	111.223	82.1255	81.8522	75.1664	56.2961	5940.66
1	114	126.823	95.3329	94.9681	87.781	68.3217	8007.88
1	114	155.294	117.412	116.399	107.246	81.4939	12042.8
2	114	90.9853	62.9565	62.7005	58.3645	46.5447	3783.69
2	114	123.114	88.5939	88.5939	81.0068	57.9818	7044.11
2	114	126.221	89.1145	88.2139	79.1229	55.9971	7030.25
2	114	96.5592	63.9985	63.1752	58.6163	43.5393	3879.65
2	114	104.814	76.6185	75.5333	71.3264	54.9046	5121.55
2	114	81.5191	59.2001	57.6591	55.8375	43.7341	3168.97
3	114	127.341	96.5033	94.0834	91.4594	70.801	7979.39
3	114	139.954	102.307	101.642	95.3302	71.9931	9522.53
3	114	130.923	93.6627	93.6627	85.1661	64.7329	8025.91
1	115	111.683	97.7297	97.7297	92.4766	74.1619	7529.68
1	115	123.475	116.308	115.572	107.675	85.6298	9739.45
1	115	77.4834	79.4786	78.2626	77.996	68.3776	4515.1
1	115	107.169	87.5701	87.5701	81.7478	62.8316	6342.93
1	115	87.6702	68.4739	68.4739	61.669	44.178	3886.82
1	115	100.414	93.9066	92.8016	91.1139	73.23	6508.97
2	115	115.284	101.115	100.535	95.4587	70.7023	7898.5
2	115	110.819	105.515	105.515	100.2	84.1625	8639.08
2	115	117.758	106.047	105.257	97.628	75.3619	8663.22
2	115	104.765	94.5317	93.6809	87.183	63.5119	6453.45
2	115	115.047	101.959	100.979	95.587	77.5702	8179.11
2	115	110.559	96.379	96.1694	88.0073	67.2765	7094.27
3	115	90.9572	88.0868	87.6331	84.2947	68.0185	5608.57
3	115	117.221	115.661	115.621	107.016	89.7185	9864.68
3	115	85.7861	73.5257	72.8896	69.9722	56.9671	4227.14
3	115	108.574	97.8919	96.8319	91.7502	72.2232	7358.28
3	115	104.909	93.9056	93.9056	89.0638	72.3236	6710.16
1	116	140.573	99.8275	99.2595	86.2816	57.2074	8636.04
1	116	78.8023	54.6017	53.4952	51.7118	36.8481	2684.68
1	116	149.39	113.903	112.362	101.304	72.3993	10659
1	116	127.56	96.06	95.3963	90.714	67.1591	7942.95
1	116	137.909	108.737	108.128	100.237	76.3155	9729.1
1	116	130.101	101.487	101.105	91.1038	61.9866	8229.91
2	116	162.845	122.232	119.915	114.475	86.4386	13175.5
2	116	127.063	97.784	97.4947	91.4088	68.3822	8189.36
2	116	153.961	116.789	116.157	108.628	90.3037	12383.6
2	116	67.5698	49.2024	46.7095	48.4276	39.447	2125.27
3	116	127.062	95.1912	95.0229	87.85	64.3914	7725.59
3	116	152.254	107.861	107.642	99.9506	72.86	10562.9
3	116	98.6904	69.3916	68.157	64.0316	48.1983	4235.41
3	116	139.129	105.056	104.511	98.4868	74.7106	9502.78
3	116	147.46	111.718	111.118	102.404	74.1353	10612.7
3	116	153.595	113.392	112.609	103.594	76.2245	11235.6
1	117	142.995	115.859	115.473	105.408	80.0686	11262.9
1	117	146.99	113.566	113.405	99.5163	77.5685	11161.2
1	117	139.868	110.003	109.971	101.903	78.3151	10343.5
2	117	128.245	105.061	105.061	100.605	80.8072	9568.44
2	117	126.377	97.768	97.7449	87.3599	65.5035	8113.95
2	117	129.152	114.107	112.871	109.923	89.4999	10336.5
2	117	126.845	101.15	100.924	93.2173	75.8621	8944.58
2	117	121.677	101.225	100.513	96.2156	75.5394	8689.19
2	117	119.947	103.361	102.171	95.0426	78.3866	8713.65
3	117	129.831	115.415	115.185	108.263	87.3249	10665.2
3	117	122.714	101.623	101.256	94.8128	78.5145	8716.38
3	117	95.0949	78.9679	78.5254	75.1338	61.0827	5078.62
1	118	120.357	91.7209	91.5606	85.4054	62.9534	7325.95
1	118	130.816	100.375	99.5419	91.8765	73.2148	8907.35
1	118	132.404	97.7128	96.3631	86.3274	64.2495	8447.23
1	118	57.6229	34.5124	33.3904	33.4303	28.096	1326.11
1	118	138.292	105.583	104.041	97.2748	75.3435	9673.17
2	118	137.656	104.914	104.74	93.8831	73.1806	9701.17
2	118	105.725	71.7921	71.305	62.1809	45.3534	4873.37
2	118	121.413	93.798	93.3642	86.0946	67.092	7600.37
2	118	128.724	98.7705	98.4914	92.9914	74.7085	8818.13
2	118	116.153	95.8356	94.6386	91.5464	73.8992	7700.11
2	118	140.708	95.2039	94.6122	84.343	63.5088	8834.38
3	118	117.342	90.1786	89.6232	85.8526	70.0133	7495.52
3	118	129.349	92.776	90.7589	85.5572	62.5931	7799.29
3	118	99.284	77.0499	76.1194	71.765	52.4238	5163.29
3	118	95.7275	68.1163	67.7915	61.5053	46.99	4217.85
3	118	115.914	81.4275	80.9825	72.787	54.9185	6283.61
1	119	116.142	83.6216	80.7057	81.5134	67.6761	6622.85
1	119	135.046	101.698	101.698	92.728	71.1234	8925.74
1	119	103.06	79.6885	79.6885	71.6274	53.3077	5280.7
1	119	121.846	88.3564	88.3564	79.3356	56.3723	6697.12
1	119	112.07	84.7915	84.7312	80.0032	61.3162	6106.07
1	119	125.406	94.3554	93.7059	89.0635	65.9761	7570.85
2	119	103.573	71.7116	71.0753	65.9737	51.3781	4830.24
2	119	108.893	77.5996	77.5705	71.7548	54.459	5506.01
2	119	117.133	82.1199	81.2711	74.6475	54.5064	6117.09
2	119	117.12	83.8443	82.1358	78.8528	61.8598	6131.04
3	119	114.291	91.4369	89.9539	86.2393	65.9341	6904.51
3	119	125.634	93.0226	92.5463	84.5156	64.1074	7772.64
3	119	100.459	78.0926	77.462	72.9734	57.3122	5187.89
3	119	68.4763	48.3455	46.2383	47.5152	40.2806	2119.4
1	120	139.783	128.197	126.437	117.221	92.026	12081.7
1	120	115.795	104.848	104.232	96.639	79.5568	8016.21
1	120	135.437	127.704	126.245	118.32	95.0436	11606.7
1	120	139.705	128.184	128.184	120.711	95.0157	11972.8
1	120	110.917	100.571	99.8277	97.233	80.0535	7547.04
1	120	106.694	98.9608	98.1575	91.3995	70.646	7050.69
2	120	114.385	103.589	103.387	97.8579	80.7573	8004.39
2	120	101.578	88.2178	88.0502	81.4576	62.0864	5837.2
2	120	102.738	95.1171	95.1171	92.325	73.332	6713.15
2	120	111.95	104.362	103.06	100.381	81.1225	7942.53
2	120	108.102	98.554	97.8922	93.0764	70.6092	6875.8
3	120	100.467	98.2846	97.7633	95.7973	78.9618	6877.58
3	120	106.789	102.512	101.255	97.7468	81.8123	7388.75
3	120	93.8433	87.3767	85.3967	84.9481	68.8569	5558.15
3	120	86.0789	70.5369	68.8865	67.6735	55.7109	3977.21
3	120	98.3104	88.5321	87.7166	84.7278	66.1755	5720.62
3	120	91.2915	78.1923	77.595	74.401	59.7505	4689.54
1	121	128.129	98.0822	97.375	93.3171	72.1494	8529.86
1	121	109.208	79.8123	79.3671	74.3431	54.8756	5574.28
1	121	112.268	92.2558	91.4454	85.221	67.3699	6905.88
1	121	123.276	101.573	100.48	94.1495	73.0373	8258.33
1	121	137.148	113.942	112.648	106.256	83.1908	10874.5
1	121	130.999	103.933	102.472	96.9152	73.2106	9186.11
2	121	124.687	97.5291	97.5291	91.254	74.1728	8317.56
2	121	130.083	109.021	107.894	101.586	81.5039	9700.31
2	121	130.667	101.811	101.409	90.8645	66.2893	8641.39
2	121	115.041	86.4859	85.5084	82.1028	63.6239	6797.06
3	121	115.023	87.0107	86.1697	80.8925	60.9783	6627.3
3	121	128.805	106.359	105.873	98.9594	81.8441	9359.11
3	121	118.031	97.143	95.7553	92.8463	75.1518	7539.59
3	121	122.873	98.1743	97.8603	92.6893	71.5875	8187.22
3	121	102.57	85.326	84.9773	83.4328	67.7286	6096.59
1	122	112.259	85.1229	84.0756	78.8315	57.5891	6077.21
1	122	103.016	72.5473	71.5658	68.0169	52.6024	4897.08
1	122	112.962	81.5261	79.7507	67.8664	42.1343	5758.44
1	122	73.6416	47.0517	46.0869	45.2165	33.9951	2164.02
1	122	83.0879	61.542	60.7496	55.4106	40.0347	3284.47
1	122	86.0148	75.4795	74.9039	70.4144	57.246	4540.75
2	122	129.253	96.6957	95.3941	88.132	65.1551	8383.8
2	122	116.35	85.3775	85.045	76.0728	57.0917	6446.21
2	122	112.096	77.955	77.5988	69.0226	48.9627	5616.41
2	122	96.2861	73.9702	73.1994	67.5595	49.3165	4642.59
2	122	119.814	92.1617	92.1617	83.3729	60.2469	7361.84
2	122	100.104	79.9036	79.9036	71.4871	54.6325	5334.5
3	122	95.3708	76.0769	75.5903	69.6437	57.1764	5001.78
3	122	106.993	83.1816	82.0238	79.3541	61.3457	5881.61
3	122	112.2	77.6956	76.8993	67.3303	46.9094	5713.97
3	122	136.91	103.074	101.468	89.7238	63.1467	9378.9
3	122	81.5748	56.251	54.2905	48.2499	34.415	2996.34
1	123	138.594	104.923	103.878	89.2199	61.4383	9297.07
1	123	134.843	102.287	99.6279	90.5528	64.9134	8987.85
1	123	116.852	87.0889	86.6838	78.8672	57.9867	6700.04
1	123	118.984	89.4247	87.0532	78.6367	53.8231	7000.05
2	123	115.362	91.5349	91.4493	86.5744	66.4957	7334.99
2	123	108.592	77.9929	77.9929	72.4157	53.1161	5531
2	123	110.182	79.9181	79.2507	71.5152	50.5811	5837.94
2	123	104.118	76.4739	75.725	69.1146	52.818	5318.28
2	123	123.788	92.7659	92.647	81.7161	54.6603	7287.95
2	123	90.1466	70.1539	69.7359	65.7174	50.095	4370.53
3	123	88.8369	59.1032	58.8363	54.0068	38.8036	3358.81
3	123	128.889	96.4894	95.817	84.4243	59.4473	8242.54
3	123	111.642	83.0445	82.5993	73.3751	51.9491	6036.63
3	123	108.156	85.6459	85.0609	75.6817	58.485	6250.52
3	123	108.639	79.5261	79.3809	73.2164	56.6214	6023.74
1	124	57.8213	34.9056	31.4232	34.6624	29.2276	1329.15
1	124	139.627	112.64	111.657	106.82	85.8807	10859.4
1	124	122.998	100.632	99.3335	96.2336	75.6787	8270.89
1	124	109.936	89.5175	89.1723	84.3863	68.7677	6750.14
1	124	85.3835	51.2021	48.6211	50.2957	37.2309	2694.66
1	124	127.483	98.1107	97.2099	92.3489	74.6346	8194.38
2	124	122.927	97.3492	96.6054	91.9956	73.9795	8016.69
2	124	135.389	97.3514	96.8949	90.3557	70.6344	8880.87
2	124	118.373	95.4072	94.9524	90.3546	69.3537	7529.9
2	124	114.866	97.5814	94.4548	93.7467	77.0445	7814.48
2	124	135.822	117.687	117.508	111.248	87.8833	11021.6
3	124	85.4873	70.4461	67.8168	68.9861	59.8451	4552.7
3	124	90.3423	63.3419	63.2729	59.5163	47.2101	3923.27
1	125	100.012	85.4127	84.2279	79.4099	67.1055	5973.87
1	125	92.3203	74.2645	74.1008	70.2444	57.3998	4712.32
1	125	92.4651	74.7118	74.1924	71.0003	56.6308	4735.68
1	125	122.765	94.5979	92.7442	85.65	66.3462	7752.5
1	125	96.7348	78.1899	77.4115	71.8099	57.9302	5047.74
1	125	153.481	118.034	118.034	111.006	89.9086	12510.4
2	125	135.995	113.387	112.066	102.816	85.2129	10798.9
2	125	138.452	116.735	116.163	111.54	93.3343	11544.7
2	125	137.115	114.027	113.404	103.851	73.0303	10009.8
2	125	141.435	112.45	111.336	98.0763	72.4406	10587.6
2	125	96.3261	70.4056	69.8338	65.7383	52.9516	4647.08
3	125	81.0815	59.5762	59.2252	56.0119	43.0465	3084.23
3	125	90.8182	78.252	77.6704	75.0868	61.3529	5069.72
3	125	138.225	120.45	119.972	110.366	85.981	11122.1
3	125	89.4656	69.0354	68.972	65.7721	48.0749	3976.8
3	125	132.47	113.065	113.065	102.514	80.6388	10277.6
3	125	122.399	105.983	105.367	101.257	78.743	8826.07
1	126	116.226	81.4026	81.0819	72.2479	53.1377	6066.37
1	126	90.6539	64.5642	64.2838	60.2895	44.9939	3842.85
1	126	123.435	84.7623	84.0078	77.0779	59.3655	6724.36
1	126	92.958	60.2979	60.2979	55.4252	42.606	3637.88
2	126	81.5609	52.6371	52.2897	49.1093	37.9342	2786.13
2	126	110.734	84.9124	84.2989	79.0651	61.8197	6378.71
2	126	90.2655	64.4944	64.0399	60.2862	46.7795	3856.1
2	126	116.923	93.6579	93.6579	88.3939	68.2108	7398.94
2	126	110.494	71.9162	71.8065	67.0556	51.2281	5138.47
2	126	133.286	86.5881	86.5881	79.3313	58.1429	7471.89
3	126	117.796	81.8232	81.6705	73.9574	54.2879	6196.6
3	126	69.5133	49.5954	48.4063	46.6808	35.7594	2245.53
3	126	141.346	109.024	109.024	97.2198	75.1366	10129.2
1	127	129.036	96.6587	96.6587	87.9003	67.2132	8374.18
1	127	138.412	115.764	114.684	107.217	89.8374	11462.9
1	127	137.335	101.532	101.32	91.0268	73.9524	9434.82
1	127	136.901	108.962	108.962	99.0267	81.0565	10144.2
1	127	119.963	91.5839	90.7052	81.1345	64.1487	7339.69
1	127	115.615	103.594	103.165	97.4067	82.872	8818.81
2	127	63.6106	42.4086	41.5028	40.6754	32.821	1769.22
2	127	120.225	104.116	103.855	96.7627	75.4652	8728.53
2	127	118.001	93.1219	92.1361	87.3844	69.9577	7583.32
2	127	116.853	98.9193	98.2556	88.1524	65.9182	7495.44
2	127	104.722	78.4022	78.3129	72.5617	57.6896	5570.08
3	127	135.966	109.64	108.864	103.913	83.188	10643.6
3	127	133.197	111.54	110.685	100.891	82.404	10499
3	127	135.487	109.274	109.274	105.195	88.8044	10583.4
3	127	147.225	121.352	120.551	113.621	94.2217	12690.5
3	127	131.918	105.662	105.579	97.887	82.3077	9774.05
1	128	94.7005	67.9662	67.7772	62.8609	51.6124	4311.16
1	128	160.989	128.466	126.225	112.669	87.8537	14140.6
1	128	159.999	125.343	124.263	108.917	83.5486	13804.9
1	128	147.219	116.598	116.598	106.607	81.3107	11631.8
1	128	149.261	107.685	106.403	98.4694	74.4079	10740.9
1	128	156.234	119.751	116.395	101.7	72.942	12141.1
2	128	141.634	111.072	111.072	105.645	84.2175	11003.5
2	128	147.396	113.234	110.725	100.857	76.4042	11636.4
2	128	145.775	110.852	109.548	98.3953	73.5125	10635.9
2	128	148.047	115.785	115.785	106.104	84.8445	11876.8
2	128	143.73	115.068	113.524	103.46	81.0902	11399.1
3	128	120.284	109.997	108.909	104.027	87.4985	10006.5
3	128	142.125	115.578	114.761	106.708	82.0224	11362.8
3	128	135.627	110.628	108.893	106.666	89.5963	11701.2
3	128	136.992	118.763	117.825	111.57	91.3606	11980.8
1	129	107.303	72.5563	71.9258	64.5053	46.9798	5009.74
1	129	99.435	76.6122	76.6122	67.8994	49.5226	4972.4
1	129	125.142	84.8198	84.2996	76.2076	56.1865	7065.65
1	129	101.702	71.076	70.4408	64.8806	47.4522	4667.03
1	129	101.821	73.3067	72.15	70.5486	52.9471	4986.6
1	129	106.529	78.9402	78.7313	70.7513	51.9016	5458.47
2	129	116.283	91.66	91.4804	83.8635	64.8855	7204.79
2	129	126.746	88.6931	88.3625	82.1016	59.4296	7505.47
2	129	119.079	93.0161	93.0161	87.4183	68.8139	7595.08
2	129	110.686	79.4737	78.9145	70.5883	50.2274	5660
2	129	121.406	88.8359	88.3718	81.632	60.3774	7186.02
2	129	110.405	81.0874	80.7525	75.3341	55.7839	5959.03
3	129	92.3491	67.3755	67.1462	62.3968	47.1014	4089.24
3	129	85.087	52.6959	52.2952	46.7509	30.6605	2819.45
3	129	102.28	69.7999	69.6959	62.4773	46.1619	4559.15
3	129	94.7987	64.5504	64.2835	57.9266	40.6921	3817.83
3	129	84.7879	56.0136	55.8901	51.2138	34.9658	3037.75
1	130	136.271	120.235	118.137	116.527	94.1902	11312.3
1	130	170.547	144.616	142.151	132.606	98.8966	16327.9
1	130	142.443	129.63	129.027	119.3	93.7405	12725
1	130	126.962	100.717	100.229	92.7263	68.9375	8303.62
1	130	138.364	109.262	106.628	103.311	80.8666	10105.6
1	130	150.268	141.526	140.919	132.834	106.209	14815.4
2	130	116.8	111.18	110.242	107.532	93.381	9236.91
2	130	115.079	87.6935	86.7992	83.6608	67.3065	6605.11
2	130	88.8652	86.1718	84.2916	84.3997	72.6094	5622.08
2	130	130.599	109.655	108.441	108.627	95.6427	10654
3	130	79.478	62.1312	61.6942	57.0763	44.8686	3329.23
3	130	109.657	106.798	105.282	100.368	79.2166	8350.58
3	130	83.2862	68.9877	68.3171	63.0241	45.9901	3763
3	130	96.5887	80.4129	79.4604	74.4113	60.8276	5253.21
3	130	106.1	83.3298	83.1044	77.4676	62.4531	5958.15
1	131	124.847	117.333	116.009	106.829	83.4312	9712.55
1	131	78.5966	69.8589	66.1223	69.0765	59.9944	3762.19
1	131	102.967	92.393	91.475	86.0008	70.2279	6415.82
1	131	89.3184	83.5815	82.8275	79.2554	64.272	5073.28
2	131	80.3399	64.1812	59.3842	63.124	57.1738	3616.2
2	131	56.4409	43.6009	38.8862	43.52	39.1046	1669.99
2	131	113.964	91.1574	89.218	82.5883	59.7696	6598.34
2	131	110.982	97.5247	97.0729	89.7356	71.424	7231.52
2	131	126.305	115.813	115.465	107.044	84.4165	10353.9
3	131	124.058	110.881	110.731	105.38	83.4983	9633.44
3	131	78.7399	70.1979	68.0074	67.7802	56.5255	3756.58
3	131	92.7632	77.5666	77.1618	73.4396	59.3391	4991.89
3	131	84.6639	72.9306	72.4377	69.7048	56.1897	4382
3	131	115.658	105.188	103.483	103.442	84.8596	8558.88
1	132	143.641	95.2624	95.2624	86.7753	69.1208	9193.43
1	132	107.746	71.3799	69.4719	69.1195	53.7289	5040.29
1	132	126.735	85.7713	84.608	77.5149	55.9161	7036.75
1	132	126.387	85.5974	85.325	78.4516	60.6991	7207.38
1	132	130.244	85.2161	84.3624	78.7989	60.8288	7487.99
1	132	61.7198	55.9845	54.6828	54.1359	45.4549	2444.28
2	132	134.136	90.7037	90.5499	80.1675	56.8325	7669.24
2	132	121.15	80.1144	79.1007	70.8001	49.2203	6080.46
2	132	112.976	80.8833	79.744	76.4082	57.8093	6172.15
2	132	133.363	93.5581	93.4783	86.4458	66.2346	8251.99
2	132	127.795	89.3179	89.3179	83.5065	63.6675	7434.48
2	132	127.125	81.8663	81.3227	72.1932	50.507	6681.87
3	132	128.989	88.7015	88.199	79.3014	59.2772	7657.97
3	132	123.352	89.9786	89.7091	80.9082	60.9173	7081.64
3	132	138.266	86.774	86.774	75.8448	56.3865	7684.18
1	133	79.0681	54.7373	54.4163	48.3943	37.9388	2855.2
1	133	89.3804	57.2932	56.5481	54.8651	41.8444	3410.93
1	133	87.6809	59.5541	59.5541	53.3373	38.2224	3478.88
1	133	116.749	90.2621	90.1184	83.2345	61.9294	7035.27
2	133	127.556	115.694	115.363	113.051	92.4613	10330.4
2	133	136.014	131.073	130.779	123.797	102.703	12757.3
2	133	129.559	117.083	116.057	109.041	87.1316	10086.6
2	133	143.154	129.812	129.377	124.978	103.351	13215.2
2	133	137.573	121.544	120.163	115.385	91.5865	11426.9
3	133	132.937	114.21	114.21	106.581	85.4474	10397.8
3	133	139.301	123.458	121.568	114.687	92.3844	12145.4
3	133	127.902	115.174	114.737	110.209	89.027	9796.32
3	133	106.6	86.0193	84.6323	82.921	67.8098	6014.64
3	133	128.772	114.61	114.61	110.193	90.9956	10188.3
3	133	95.6796	86.4138	83.4077	83.3461	70.8802	5835.3
1	134	104.275	72.3245	72.3245	64.7546	41.4512	4499.44
1	134	121.716	86.339	86.339	80.5136	57.9463	6779.08
1	134	139.569	85.4328	82.2129	75.8361	59.0799	7624.84
1	134	137.751	99.2794	98.329	89.1377	62.6687	8584.68
1	134	138.214	95.4138	94.418	85.169	59.133	8425.04
2	134	128.007	98.8641	98.009	91.5358	70.8558	8497.83
2	134	103.176	79.6524	79.6158	75.3504	53.0949	5367.14
2	134	141.945	112.226	111.247	103.455	80.0499	10679.3
2	134	118.092	97.6927	96.4668	93.8625	78.2315	8541.58
2	134	136.647	106.7	105.17	98.7512	72.7761	9773.99
3	134	111.338	85.9726	85.9726	74.2133	55.0996	6076.69
3	134	140.224	110.081	109.996	99.4415	70.6829	10053.2
3	134	124.265	104.04	103.267	96.6399	73.2328	8757.48
3	134	130.322	100.226	99.8934	93.5079	69.1506	8732.12
3	134	128.693	91.7124	91.7124	78.9012	53.9368	7113.97
1	135	159.443	140.319	139.005	125.245	93.0023	14971.9
1	135	148.078	128.839	128.805	116.068	86.8579	12764.1
1	135	119.146	111.156	109.767	99.7091	76.7772	8888.4
1	135	153.636	136.379	131.996	116.16	86.6591	13562
1	135	141.31	125.409	124.405	107.851	81.3156	11864.8
1	135	148.82	141.993	141.754	126.927	95.9357	14599.5
2	135	152.608	131.486	130.388	119.7	95.0879	14115.1
2	135	152.762	130.58	129.743	121.842	96.9312	13921.3
2	135	120.348	92.7139	91.9962	87.0422	71.8695	7639.92
2	135	144.562	124.525	122.734	108.775	82.2619	11991
2	135	142.652	123.297	123.075	110.923	85.2447	12083.6
2	135	153.61	143.785	143.244	134.016	115.508	16300
3	135	137.794	106.42	104.105	93.8195	70.4454	9387.73
3	135	154.812	114.209	114.209	105.611	80.1451	12326.9
3	135	140.57	130.127	129.257	121.016	97.1153	12877.7
3	135	173.391	149.455	147.852	139.01	109.982	18096
3	135	132.318	120.094	119.649	111.723	94.8948	11653.8
1	136	63.6861	44.1232	36.6617	43.8812	38.5668	1776.5
1	136	146.437	117.973	117.973	106.749	80.1577	10969.9
1	136	128.562	113.183	112.236	107.129	86.0381	9841.72
1	136	131.388	116.767	116.767	112.319	91.3848	10781.2
1	136	120.046	108.867	108.819	103.111	82.109	8887.17
2	136	125.531	114.148	110.565	107.507	85.0529	9413.75
2	136	116.537	109.698	108.494	105.798	87.1618	8750.49
2	136	137.045	117.58	116.328	107.945	79.6165	10327.7
2	136	134.374	111.361	110.719	101.498	72.4093	9556.66
2	136	122.063	96.6878	96.5771	88.5526	65.5535	7428.26
2	136	137.974	115.824	115.134	104.27	77.8497	10383.6
3	136	105.999	88.9374	88.1919	83.5591	64.6659	5978.94
3	136	124.73	104.622	104.622	94.3155	65.8669	8134.22
3	136	77.1933	57.2627	56.1519	53.8984	40.1461	2755.33
3	136	128.738	108.328	106.77	101.334	77.6594	8987.74
3	136	93.6775	76.7557	75.0855	71.7994	52.343	4505.28
1	137	76.7112	61.3285	61.2849	56.2151	42.7837	3088.8
1	137	128.235	121.708	120.15	105.034	79.0594	10558.2
1	137	112.081	104.935	104.258	97.2447	74.4828	8235.67
2	137	118.94	110.578	110.578	101.679	80.1405	9114.51
2	137	127.493	112.714	112.427	105.207	82.7606	9649.86
2	137	114.421	101.917	101.682	98.3657	80.2234	8108.39
2	137	90.8095	70.7889	70.7889	65.1285	48.7201	4188.64
3	137	105.635	78.7661	78.2918	72.7422	57.7327	5744.4
3	137	96.7668	83.8577	82.9068	77.3415	60.0722	5448.78
3	137	114.832	104.996	104.996	96.6857	79.4989	8297.99
3	137	113.19	105.732	103.41	102.185	84.4375	8556.96
3	137	92.1002	72.6293	72.6293	67.4433	47.7325	4365.63
3	137	82.0877	61.2308	60.6168	57.3758	43.6418	3270.82
1	138	110.822	77.3228	77.0069	68.9472	49.5721	5639.27
1	138	113.392	89.5334	89.5334	80.7277	60.1296	6555.57
2	138	141.385	124.779	124.779	114.63	88.1921	11749.5
2	138	119.787	96.759	95.569	86.4054	63.572	7488.96
2	138	110.326	90.0065	90.0065	83.4154	61.5433	6588.91
2	138	124.615	102.514	101.555	93.296	71.2146	8489.06
2	138	148.997	129.869	128.436	118.698	90.33	13344.2
3	138	122.794	94.2494	94.2494	86.6926	65.1152	7473.83
3	138	105.124	82.6492	81.9234	71.8753	49.4074	5549.12
3	138	116.096	94.3823	93.9188	87.541	68.0181	7343.01
1	139	137.96	104.298	103.286	93.3294	67.7344	9251.88
1	139	121.273	94.1328	93.1836	85.1535	62.3076	7296.38
1	139	145.122	107.353	105.617	91.7063	59.1866	9826.15
1	139	141.761	113.058	112.667	101.571	74.6309	10341.2
1	139	114.315	87.6396	86.3835	78.4417	56.6856	6406.66
2	139	134.233	98.3767	97.8736	89.595	64.1431	8425.13
2	139	114.569	91.1048	89.9769	85.0449	65.9655	7132.07
2	139	79.8374	56.7875	56.6967	53.6008	41.4127	3040.06
2	139	173.408	137.146	136.732	120.65	97.3849	16501.9
2	139	149.139	113.546	112.198	104.695	83.6842	11701.4
3	139	96.4255	70.4705	69.6826	62.4607	41.8392	4406.18
3	139	137.624	116.542	116.28	110.046	86.157	11097.3
3	139	148.33	124.476	124.043	117.399	94.7	12825.1
1	140	156.556	127.879	126.709	117.008	86.8258	13565.1
1	140	145.366	120.379	119.253	109.477	81.9679	11592.9
1	140	122.814	105.514	105.298	92.9655	67.368	8615.13
1	140	129.288	107.479	106.583	99.8497	80.1505	9623.17
1	140	132.617	121.639	120.584	113.75	90.3277	11299.2
1	140	49.8503	36.6456	36.3609	34.843	27.1678	1205.94
2	140	141.522	116.611	115.515	107.053	77.9218	10909.1
2	140	131.695	103.368	102.213	92.2355	72.0935	9155.76
2	140	101.968	90.3997	89.9853	85.625	68.4779	6726.95
2	140	114.039	96.4166	96.0395	89.7141	73.3178	7927.3
2	140	118.052	101.991	101.704	93.8405	77.0005	8398.72
2	140	124.138	102.144	101.617	92.293	70.2229	8636.6
3	140	58.1145	39.6873	39.6404	35.7338	25.2979	1463.36
3	140	116.851	94.3385	94.3122	85.8277	63.5658	7536.77
3	140	126.208	110.479	110.479	102.486	80.658	9578
3	140	119.752	95.3415	93.9949	83.1299	61.7732	7479.45
3	140	119.331	100.238	100.238	92.8902	72.8671	8389.57
3	140	119.75	98.7463	98.5056	87.8798	67.0776	7933.01
1	141	140.643	106.882	105.441	94.52	69.922	9793.8
1	141	140.293	115.259	115.259	100.553	72.5524	10915.1
1	141	103.7	83.219	83.219	74.5923	58.3758	5714.12
1	141	144.838	112.62	111.975	100.361	75.7689	11107.1
2	141	134.007	110.738	110.738	103.289	82.6613	10645.2
2	141	144.751	117.033	115.803	105.7	85.0817	11888.5
2	141	126.961	102.554	101.918	96.6525	79.0003	9248.65
2	141	138.477	116.332	115.807	101.388	80.1947	10949.5
2	141	129.984	105.887	105.719	101.389	88.8009	9929.28
3	141	142.494	115.351	115.351	104.116	78.6842	10900.9
3	141	124.15	97.2187	95.6495	91.4612	70.3603	8334.56
3	141	115.373	89.1004	88.5994	84.28	67.8501	7098.46
3	141	109.513	85.0319	84.9347	82.0646	65.914	6491.59
3	141	129.761	99.224	97.0836	97.4419	79.2198	8794.44
1	142	88.3388	90.9256	89.8899	88.2582	76.6518	5963.63
1	142	115.796	97.3248	96.9133	90.9039	69.4611	7477.46
1	142	63.7824	52.4643	51.3078	51.995	42.6336	2321
1	142	94.6028	73.2901	73.2004	67.0081	49.4611	4541.47
1	142	76.5623	57.3433	57.1773	51.8598	37.4418	2884.56
1	142	72.3514	52.5485	51.4454	50.1541	41.2187	2535.06
2	142	138.223	118.05	116.509	101.082	76.8226	11004.2
2	142	129.278	115.039	114.255	104.324	84.7887	10395.8
2	142	156.606	127.891	125.801	113.893	85.7159	13479.6
2	142	112.168	103.089	103.089	94.9449	72.9798	7845.48
2	142	119.958	96.96	96.1897	85.9205	62.1544	7674.43
2	142	126.297	108.934	108.243	96.3873	72.1715	9136.7
3	142	137.809	123.591	123.42	111.322	86.1296	11607.2
3	142	125.748	111.97	111.475	102.849	77.3602	9529.32
3	142	146.415	126.525	126.198	112.244	86.06	12608.2
3	142	131.741	110.775	110.478	101.464	79.5874	9783.97
3	142	138.264	114.116	114.116	104.549	80.8054	10612.7
3	142	134.789	113.763	112.642	101.041	77.7696	10232.7
1	143	58.1815	46.9863	43.4854	45.65	40.45	1867.72
1	143	135.438	113.899	113.73	102.893	74.7844	10111.1
1	143	112.873	92.6152	92.3125	85.4161	65.3398	7059.68
1	143	62.747	43.1719	42.9661	40.7208	30.4691	1749.51
2	143	114.787	92.4245	90.7815	88.03	69.3822	7087.28
2	143	115.066	86.3656	86.1027	79.6961	57.8468	6332.99
2	143	117.056	91.1926	90.1625	81.7979	59.8311	6964.35
2	143	102.699	76.9354	76.9354	70.6569	49.763	5136.18
2	143	134.456	102.932	102.878	93.77	71.5908	8935.41
2	143	78.8813	51.9892	51.3462	49.7749	38.0521	2704.96
3	143	112.046	90.8132	90.8132	82.8871	59.4424	6709.49
3	143	122.174	98.1444	97.4423	87.6166	68.9885	7912.89
3	143	121.766	98.7206	97.2564	90.6792	62.509	7792.78
3	143	129.968	105.167	105.167	98.0847	75.0585	9264.77
3	143	110.018	87.4363	87.4363	81.762	62.9958	6417.9
1	144	112.005	78.4944	77.9049	74.5025	56.6556	5712.61
1	144	98.6754	71.9768	71.2964	68.2231	54.6619	4775.51
2	144	111.632	80.6919	80.213	74.425	54.0378	5769.54
2	144	107.755	82.7001	82.1091	78.7674	58.7212	5756.19
2	144	114.516	79.413	78.0668	74.2282	56.4396	6012.01
3	144	90.6148	63.6457	63.5944	59.2314	40.6717	3710.52
3	144	86.0189	59.2732	58.9607	55.9674	44.5282	3458.2
3	144	106.91	77.6372	76.7515	67.4108	46.0641	5107.59
1	145	126.065	101.297	101.297	93.2959	68.5876	8404.56
1	145	108.265	84.7965	84.3783	78.4755	59.9544	6067.37
1	145	102.683	76.5165	76.3242	70.5827	52.931	5059.44
2	145	120.944	93.7766	92.9382	89.4995	69.694	7755.36
2	145	132.27	107.591	106.194	97.9442	72.7923	9332.38
2	145	117.564	93.7236	93.5518	88.4775	69.415	7367.41
2	145	125.74	104.155	103.902	97.4994	75.7694	8801.91
3	145	79.4239	64.0017	61.8666	62.363	53.6011	3560.58
3	145	117.183	92.897	92.1479	86.1601	67.0976	7243.34
3	145	119.876	99.4742	99.4742	91.7624	67.6741	7706.8
3	145	124.323	95.8312	95.8312	86.4533	63.3294	7724.77
3	145	138.47	101.748	101.058	92.7434	70.0847	8824.58
1	146	121.126	102.046	102.046	91.9389	72.2871	8241.32
1	146	84.2175	65.2785	65.0118	60.4113	46.2307	3743.41
1	146	134.122	110.958	108.523	98.0966	77.7123	10486.2
1	146	135.397	119.083	116.925	103.914	76.7238	10843.4
1	146	79.1707	66.6736	66.2672	62.6192	49.8854	3469.96
2	146	111.83	101.672	101.672	94.8951	74.775	7829.08
2	146	130.827	111.248	110.774	103.25	83.8827	10100.5
2	146	125.616	107.248	106.248	100.884	79.223	9552.68
2	146	155.605	135.278	133.349	124.124	98.7128	14444.9
2	146	116.444	101.793	101.273	94.5093	75.1361	8197.08
3	146	84.3773	59.393	58.8847	53.4617	39.187	3351.44
3	146	104.486	87.6309	87.5036	80.5459	62.9727	6138.19
3	146	82.3338	78.9802	78.5045	76.9516	65.2136	4733.06
3	146	104.933	82.0643	82.0643	74.8543	56.0292	5691.73
3	146	108.379	85.0162	84.8247	78.2656	60.5968	6428.32
3	146	89.605	76.3549	75.1691	72.0184	57.4119	4535.41
1	147	131.384	113.668	113.668	103.951	76.9911	10071.6
1	147	139.126	114.842	113.92	101.675	76.4608	10732.5
1	147	136.383	111.025	111.025	100.926	75.2084	9974.88
1	147	145.864	121.929	121.543	110.093	85.5951	12168.3
1	147	140.062	117.264	116.86	102.196	78.1524	10913.9
2	147	114.551	90.0421	89.9536	78.4505	57.3735	6722.82
2	147	132.079	103.186	102.935	94.6556	74.2189	9285.2
[truncated: 246 more rows]
