# Supplementary material for: Multivariate genome-wide association study of leaf shape in a Populus deltoides and P. simonii F1 pedigree
Source: PLoS One. 2021 Oct 28;16(10):e0259278. doi: 10.1371/journal.pone.0259278 (PMC8553126; doi:10.1371/journal.pone.0259278)
Supplement: S3 Table — (XLSX) [file pone.0259278.s005.xlsx]

## Sheet: Table S4
S3 Table Relative difference between leaf measurements with the two software ImageJ and LeafShape
Leaf	Image J			LeafShape			Relative Difference
	Length(mm)	Width(mm)	Area(mm)	Length(mm)	Width(mm)	Area(mm)	Length(%)	Width(%)	Area(%)
A3-103-2	137.931	107.103	9510.05	136.817	101.056	8910.02	0.81	5.65	6.31
A3-12-2	119.896	108.458	8677.59	118.462	101.818	8279.42	1.2	6.12	4.59
A3-150-3	66.0444	55.9647	2349.48	63.2367	53.1991	2209.07	4.25	4.94	5.98
A3-16-2	98.6433	76.962	4807.6	97.4618	73.63	4622.08	1.2	4.33	3.86
A3-16-6	95.9338	75.0147	4691.3	94.077	69.8881	4329.72	1.94	6.83	7.71
A3-17-3	143.096	121.412	11264.4	141.264	116.028	10721.9	1.28	4.43	4.82
A3-19-5	135.052	122.005	11640.4	132.493	116.861	11072.5	1.89	4.22	4.88
A3-2-3	139.963	118.279	10462.8	135.411	112.576	9972.34	3.25	4.82	4.69
A3-28-1	118.203	102.447	8278.18	117.055	96.3759	7694.89	0.97	5.93	7.05
A3-34-2	146.399	142.155	14575.5	145.342	136.238	13932.1	0.72	4.16	4.41
A3-39-6	148.261	123.783	12065.3	144.114	118.334	11441.3	2.8	4.4	5.17
A3-4-4	136.492	101.854	8728.94	135.263	95.0225	8059.28	0.9	6.71	7.67
A3-4-6	106.264	86.4447	5609.73	104.784	82.9167	5309.52	1.39	4.08	5.35
A3-49-3	97.6272	70.4427	4289.13	96.2879	67.6311	4068.41	1.37	3.99	5.15
A3-61-3	152.156	123.19	12527.6	149.896	115.772	11914.4	1.49	6.02	4.9
A3-6-5	172.732	150.876	17623.9	162.358	144.184	16750.7	6.01	4.44	4.95
A3-70-1	138.524	103.801	9102.81	136.717	98.6886	8651.61	1.3	4.93	4.96
A3-78-3	112.953	103.971	7930.09	109.915	97.7639	7342.93	2.69	5.97	7.4
A3-78-4	114.308	99.6527	7522.76	114.048	94.3379	7081.16	0.23	5.33	5.87
A3-84-3	142.758	124.121	12095.1	140.141	119.316	11505.5	1.83	3.87	4.88
A3-84-4	136.153	126.407	11628.8	132.822	119.354	11049.8	2.45	5.58	4.98
A3-84-6	134.206	118.533	10834	132.99	112.588	10190.9	0.91	5.02	5.94
AD17-2-6	142.419	121.073	11387.6	141.967	114.978	10898	0.32	5.03	4.3
AD19-1-4	95.4258	76.5387	4750.66	94.6028	73.2901	4541.47	0.86	4.24	4.4
AD19-2-4	63.9276	45.974	1871.73	62.747	43.1719	1749.51	1.85	6.09	6.53
AD21-1-1	128.109	106.426	8858.97	126.065	101.297	8404.56	1.6	4.82	5.13
AD22-2-4	138.693	124.291	11449.3	135.397	119.083	10843.4	2.38	4.19	5.29
AD25-2-5	133.867	120.057	11219.2	129.866	113.094	10528.9	2.99	5.8	6.15
AD25-3-2	172.478	132.249	15039.9	169.171	126.935	14425.3	1.92	4.02	4.09
AD25-3-3	118.118	94.1493	7584.65	116.64	90.0581	7274.02	1.25	4.35	4.1
AD25-3-5	159.438	123.952	13235.5	157.358	118.228	12550.7	1.3	4.62	5.17
AD25-3-6	139.032	119.719	11264.3	138.503	114.775	10751.5	0.38	4.13	4.55
AD27-3-2	94.833	79.756	4880.33	93.07	76.0515	4622.58	1.86	4.64	5.28
AD28-2-2	125.992	116.586	9847.44	124.248	112.703	9508.84	1.38	3.33	3.44
B3-100-2	125.23	91.5247	7178.47	123.296	86.3112	6709.15	1.54	5.7	6.54
B3-122-3	126.755	110.829	9434.47	124.243	105.802	8958.51	1.98	4.54	5.04
B3-1-5	130.565	107.188	9297.08	129.652	102.426	8896.65	0.7	4.44	4.31
B3-176-4	126.162	100.245	8127.81	124.933	95.0587	7698.48	0.97	5.17	5.28
B3-178-5	82.3862	58.674	2983.08	81.088	55.6219	2814.28	1.58	5.2	5.66
B3-186-2	134.544	121.835	10889.3	132.772	116.694	10286.9	1.32	4.22	5.53
B3-19-2	145.721	119.465	12271.5	144.096	111.948	11423.7	1.11	6.29	6.91
B3-19-5	117.441	95.9273	7801.1	116.007	90.7711	7373.44	1.22	5.38	5.48
B3-30-3	103.554	82.804	5390.95	102.379	79.204	5149.96	1.13	4.35	4.47
B3-3-3	117.949	93.5567	7271.97	115.892	88.8337	6829.85	1.74	5.05	6.08
B3-41-4	128.533	123.359	11079.6	126.828	118.245	10641.5	1.33	4.15	3.95
B3-43-1	116.001	100.838	7654.44	115.151	96.9584	7327.85	0.73	3.85	4.27
B3-44-4	119.303	98.806	7997.12	117.421	93.3263	7505.29	1.58	5.55	6.15
B3-49-2	108.55	90.0853	6205.11	106.239	85.7722	5912.86	2.13	4.79	4.71
B3-69-4	147.669	131.572	12685	143.456	124.942	11860	2.85	5.04	6.5
B3-7-5	138.185	111.252	10078.9	133.278	106.212	9671.61	3.55	4.53	4.04
B3-91-5	171.462	136.652	15433	162.398	130.668	14776.7	5.29	4.38	4.25
BA12-1-3	127.178	104.309	8537.4	126.085	99.8539	8174.22	0.86	4.27	4.25
BA12-1-4	145.89	122.428	11716.6	144.253	116.24	11124	1.12	5.05	5.06
BA15-2-1	133.867	113.453	10128	131.686	107.306	9573.66	1.63	5.42	5.47
BA15-2-3	132.004	108.458	9380.66	130.87	102.723	8835.61	0.86	5.29	5.81
BA2-2-2	142.673	118.449	11068.3	139.57	111.186	10372.4	2.17	6.13	6.29
BA2-2-4	131.327	115.485	10087.7	130.569	110.493	9662.51	0.58	4.32	4.21
BA7-3-6	145.552	127.169	12131.7	143.602	121.897	11606.8	1.34	4.15	4.33
BB1-2-1	126.924	108.289	9217.42	124.735	104.25	8842.96	1.72	3.73	4.06
BB28-2-2	123.791	97.536	7862.8	122.958	93.2363	7526.45	0.67	4.41	4.28
BB5-3-5	113.715	109.728	8357.48	111.95	104.362	7942.53	1.55	4.89	4.96
BC23-3-3	120.912	98.044	8105	119.079	93.0161	7595.08	1.52	5.13	6.29
BC3-1-1	135.73	96.4353	8208.23	134.136	90.7037	7669.24	1.17	5.94	6.57
BC3-3-3	129.972	122.005	10494.6	129.559	117.083	10086.6	0.32	4.03	3.89
BC36-1-4	144.536	129.625	12488.2	144.562	124.525	11991	0.02	3.93	3.98
BD24-3-4	104.655	83.6507	5742.67	103.594	79.9115	5476.79	1.01	4.47	4.63
C3-107-1	134.714	124.799	12193.5	132.55	119.186	11710.5	1.61	4.5	3.96
C3-109-5	122.69	99.4833	8045.86	121.768	95.467	7702.22	0.75	4.04	4.27
C3-114-1	118.795	93.3027	7098.25	116.684	89.7655	6802.41	1.78	3.79	4.17
C3-122-6	55.1217	47.6673	1767.03	53.9126	45.5775	1675.7	2.19	4.38	5.17
C3-125-3	80.1847	58.5893	3088.65	78.9546	55.5582	2927.25	1.53	5.17	5.23
C3-130-1	145.382	127.423	12649.2	143.52	122.401	12113.7	1.28	3.94	4.23
C3-149-2	120.658	107.019	8616.77	118.916	100.98	8046.62	1.44	5.64	6.62
C3-16-1	130.565	111.167	9678.88	130.015	106.323	9207.78	0.42	4.36	4.87
C3-172-2	135.306	126.323	11326.7	134.801	121.011	10822.8	0.37	4.21	4.45
C3-178-3	114.646	89.916	6682.56	114.571	85.3626	6328.42	0.07	5.06	5.3
C3-180-4	79.2533	49.784	2498.39	77.9839	47.1089	2360.23	1.6	5.37	5.53
C3-180-5	147.33	111.167	10498.7	146.412	105.662	9947.5	0.62	4.95	5.25
C3-185-3	95.8491	70.612	4404.37	95.3079	66.9972	4192	0.56	5.12	4.82
C3-28-6	118.203	88.646	6844.93	117.037	84.2469	6500.58	0.99	4.96	5.03
C3-41-2	115.324	109.051	8663.76	113.534	104.857	8316.18	1.55	3.85	4.01
C3-41-4	93.3089	78.232	4818.24	91.8205	75.0945	4605.72	1.6	4.01	4.41
C3-6-4	89.414	70.612	4104.61	89.0409	66.2847	3870.53	0.42	6.13	5.7
C3-7-5	110.836	89.4927	6249.17	109.722	84.7782	5898.45	1.01	5.27	5.61
C3-76-2	97.7966	76.6233	4912.7	97.0546	71.8797	4636.1	0.76	6.19	5.63
C3-82-6	119.303	99.7373	7434.7	118.498	95.074	7112.5	0.67	4.68	4.33
C3-83-3	143.266	99.6527	9558.82	140.286	95.3134	9141.55	2.08	4.35	4.37
C3-84-3	132.343	109.22	9591.09	132.108	104.535	9211.35	0.18	4.29	3.96
C3-85-3	144.79	105.071	9950.54	142.695	100.746	9482.86	1.45	4.12	4.7
C3-89-1	114.731	92.964	6823	113.974	88.9141	6514.48	0.66	4.36	4.52
CA13-2-3	134.121	103.886	9396.02	133.371	99.7285	8995.33	0.56	4	4.26
CA2-1-3	115.324	99.3987	7823.16	112.905	95.2666	7484.86	2.1	4.16	4.32
CA2-2-6	150.632	122.343	11986.6	150.118	117.47	11516.6	0.34	3.98	3.92
CA24-1-2	131.157	122.428	11411.8	126.861	116.42	10788.5	3.28	4.91	5.46
CA24-1-6	110.582	92.5407	6859.88	108.962	88.3185	6554.65	1.47	4.56	4.45
CA31-2-4	107.111	87.9687	6367.46	105.22	83.4632	6031.29	1.77	5.12	5.28
CA31-2-6	123.622	100.415	8392.81	122.653	97.4149	8062.42	0.78	2.99	3.94
CA3-3-4	102.115	69.1727	4571.69	101.291	66.0489	4352.98	0.81	4.52	4.78
CA6-3-1	120.404	104.733	8384.92	119.296	100.587	7996.83	0.92	3.96	4.63
CB5-3-1	101.692	102.447	7179.5	100.467	98.2846	6877.58	1.2	4.06	4.21
Average							1.4508	4.7582	5.0459
Std							0.98511	0.760883	0.918348
