# Supplementary material for: Multivariate genome-wide association study of leaf shape in a Populus deltoides and P. simonii F1 pedigree
Source: PLoS One. 2021 Oct 28;16(10):e0259278. doi: 10.1371/journal.pone.0259278 (PMC8553126; doi:10.1371/journal.pone.0259278)
Supplement: S10 Table — (XLSX) [file pone.0259278.s012.xlsx]

## Sheet: TableS10New20211002
S10 Table The annotation of candidate genes for significant SNPs with the non-redundant protein database at NCBI and GO database
SNP	Chromosome	Position	CDS name	Alignment hit	Hit description	GO ids	GO terms
1	Chr01	1561634	Potri.001G020200	GAY36901	hypothetical protein CUMW_025240 [Citrus unshiu]	GO:0003700	DNA-binding transcription factor activity
1	Chr01	1561634	Potri.001G020200	KAB5565089	hypothetical protein DKX38_005143 [Salix brachista]	NA	NA
1	Chr01	1561634	Potri.001G020200	KAB5572947	hypothetical protein DKX38_000141 [Salix brachista]	NA	NA
1	Chr01	1561634	Potri.001G020200	KAB5572951	hypothetical protein DKX38_000145 [Salix brachista]	NA	NA
1	Chr01	1561634	Potri.001G020200	KAF9688724	hypothetical protein SADUNF_Sadunf01G0017900 [Salix dunnii]	NA	NA
1	Chr01	1561634	Potri.001G020200	KAF9859944	hypothetical protein H0E87_029797 [Populus deltoides]	NA	NA
1	Chr01	1561634	Potri.001G020200	KAF9865645	hypothetical protein H0E87_024938 [Populus deltoides] &gt;gb|KAF9865646.1| hypothetical protein H0E87_024938 [Populus deltoides]	NA	NA
1	Chr01	1561634	Potri.001G020200	OMO62118	hypothetical protein CCACVL1_23020 [Corchorus capsularis]	GO:0003700	DNA-binding transcription factor activity
1	Chr01	1561634	Potri.001G020200	OMO90159	hypothetical protein COLO4_19327 [Corchorus olitorius]	GO:0003700	DNA-binding transcription factor activity
1	Chr01	1561634	Potri.001G020200	RQO84290	hypothetical protein POPTR_001G020200 [Populus trichocarpa]	GO:0003700	DNA-binding transcription factor activity
1	Chr01	1561634	Potri.001G020200	TKS08931	hypothetical protein D5086_0000102300 [Populus alba]	GO:0003700	DNA-binding transcription factor activity
1	Chr01	1561634	Potri.001G020200	XP_002299223	basic leucine zipper 23 [Populus trichocarpa] &gt;ref|XP_024458783.1| basic leucine zipper 23 [Populus trichocarpa] &gt;gb|PNT52231.1| hypothetical protein POPTR_001G020200 [Populus trichocarpa] &gt;gb|RQO84289.1| hypothetical protein POPTR_001G020200 [Populus trichocarpa]	GO:0003700	DNA-binding transcription factor activity
1	Chr01	1561634	Potri.001G020200	XP_011037808	PREDICTED: uncharacterized protein LOC105134916 [Populus euphratica] &gt;ref|XP_011037809.1| PREDICTED: uncharacterized protein LOC105134916 [Populus euphratica]	NA	NA
1	Chr01	1561634	Potri.001G020200	XP_011042101	PREDICTED: uncharacterized protein LOC105137881 isoform X1 [Populus euphratica] &gt;ref|XP_011042102.1| PREDICTED: uncharacterized protein LOC105137881 isoform X1 [Populus euphratica]	NA	NA
1	Chr01	1561634	Potri.001G020200	XP_011042103	PREDICTED: uncharacterized protein LOC105137881 isoform X2 [Populus euphratica]	NA	NA
1	Chr01	1561634	Potri.001G020200	XP_021295399	basic leucine zipper 24-like [Herrania umbratica] &gt;ref|XP_021295400.1| basic leucine zipper 24-like [Herrania umbratica] &gt;ref|XP_021295401.1| basic leucine zipper 24-like [Herrania umbratica]	NA	NA
1	Chr01	1561634	Potri.001G020200	XP_024452085	basic leucine zipper 23 isoform X1 [Populus trichocarpa] &gt;ref|XP_024452086.1| basic leucine zipper 23 isoform X1 [Populus trichocarpa] &gt;gb|ABK94687.1| unknown [Populus trichocarpa] &gt;gb|PNT46653.1| hypothetical protein POPTR_003G204400 [Populus trichocarpa] &gt;gb|RQO88660.1| hypothetical protein POPTR_003G204400 [Populus trichocarpa] &gt;gb|RQO88662.1| hypothetical protein POPTR_003G2044…	NA	NA
1	Chr01	1561634	Potri.001G020200	XP_024452087	basic leucine zipper 23 isoform X2 [Populus trichocarpa] &gt;gb|RQO88661.1| hypothetical protein POPTR_003G204400 [Populus trichocarpa]	NA	NA
1	Chr01	1561634	Potri.001G020200	XP_034888381	basic leucine zipper 23-like [Populus alba] &gt;ref|XP_034888382.1| basic leucine zipper 23-like [Populus alba]	NA	NA
1	Chr01	1561634	Potri.001G020200	XP_034921739	basic leucine zipper 23-like [Populus alba] &gt;ref|XP_034921740.1| basic leucine zipper 23-like [Populus alba] &gt;ref|XP_034921741.1| basic leucine zipper 23-like [Populus alba]	NA	NA
2	Chr01	2506253	Potri.001G033600	KAB5564993	hypothetical protein DKX38_005047 [Salix brachista]	NA	NA
2	Chr01	2506253	Potri.001G033600	KAB5573039	hypothetical protein DKX38_000233 [Salix brachista]	NA	NA
2	Chr01	2506253	Potri.001G033600	KDP40579	hypothetical protein JCGZ_24578 [Jatropha curcas]	NA	NA
2	Chr01	2506253	Potri.001G033600	OAY53332	hypothetical protein MANES_04G154900 [Manihot esculenta]	NA	NA
2	Chr01	2506253	Potri.001G033600	OAY53333	hypothetical protein MANES_04G154900 [Manihot esculenta]	NA	NA
2	Chr01	2506253	Potri.001G033600	PNT46424	hypothetical protein POPTR_003G191600 [Populus trichocarpa]	NA	NA
2	Chr01	2506253	Potri.001G033600	PNT52477	hypothetical protein POPTR_001G033600 [Populus trichocarpa]	NA	NA
2	Chr01	2506253	Potri.001G033600	PNT52478	hypothetical protein POPTR_001G033600 [Populus trichocarpa]	NA	NA
2	Chr01	2506253	Potri.001G033600	TKS08824	uncharacterized protein D5086_0000101230 [Populus alba]	NA	NA
2	Chr01	2506253	Potri.001G033600	TKS09175	uncharacterized protein D5086_0000095790 [Populus alba]	NA	NA
2	Chr01	2506253	Potri.001G033600	XP_002299176	uncharacterized protein LOC7476829 [Populus trichocarpa]	NA	NA
2	Chr01	2506253	Potri.001G033600	XP_011020472	PREDICTED: uncharacterized protein LOC105122849 isoform X1 [Populus euphratica]	NA	NA
2	Chr01	2506253	Potri.001G033600	XP_011020473	PREDICTED: uncharacterized protein LOC105122849 isoform X2 [Populus euphratica]	NA	NA
2	Chr01	2506253	Potri.001G033600	XP_011020474	PREDICTED: uncharacterized protein LOC105122849 isoform X3 [Populus euphratica]	NA	NA
2	Chr01	2506253	Potri.001G033600	XP_011020475	PREDICTED: uncharacterized protein LOC105122849 isoform X4 [Populus euphratica]	NA	NA
2	Chr01	2506253	Potri.001G033600	XP_011034683	PREDICTED: uncharacterized protein LOC105132718 [Populus euphratica]	NA	NA
2	Chr01	2506253	Potri.001G033600	XP_011034684	PREDICTED: uncharacterized protein LOC105132718 [Populus euphratica]	NA	NA
2	Chr01	2506253	Potri.001G033600	XP_012068736	uncharacterized protein LOC105631276 [Jatropha curcas]	NA	NA
2	Chr01	2506253	Potri.001G033600	XP_021610081	uncharacterized protein LOC110613327 isoform X1 [Manihot esculenta]	NA	NA
2	Chr01	2506253	Potri.001G033600	XP_021610083	uncharacterized protein LOC110613327 isoform X2 [Manihot esculenta]	NA	NA
2	Chr01	2506253	Potri.001G033600	XP_021610084	uncharacterized protein LOC110613327 isoform X3 [Manihot esculenta]	NA	NA
2	Chr01	2506253	Potri.001G033600	XP_021610085	uncharacterized protein LOC110613327 isoform X4 [Manihot esculenta]	NA	NA
2	Chr01	2506253	Potri.001G033600	XP_021610086	uncharacterized protein LOC110613327 isoform X5 [Manihot esculenta]	NA	NA
2	Chr01	2506253	Potri.001G033600	XP_021610087	uncharacterized protein LOC110613327 isoform X6 [Manihot esculenta]	NA	NA
2	Chr01	2506253	Potri.001G033600	XP_021610088	uncharacterized protein LOC110613327 isoform X6 [Manihot esculenta]	NA	NA
2	Chr01	2506253	Potri.001G033600	XP_021610089	uncharacterized protein LOC110613327 isoform X6 [Manihot esculenta]	NA	NA
2	Chr01	2506253	Potri.001G033600	XP_024454084	uncharacterized protein LOC7460272 isoform X1 [Populus trichocarpa]	NA	NA
2	Chr01	2506253	Potri.001G033600	XP_024454085	uncharacterized protein LOC7460272 isoform X2 [Populus trichocarpa]	NA	NA
2	Chr01	2506253	Potri.001G033800	ABS70453	alpha-1,2-fucosyltransferase [Populus tremula x Populus alba]	GO:0008107; GO:0042546; GO:0016020	galactoside 2-alpha-L-fucosyltransferase activity; cell wall biogenesis; membrane
2	Chr01	2506253	Potri.001G033800	ABS70458	alpha-1,2-fucosyltransferase [Populus tremula x Populus alba]	GO:0008107; GO:0042546; GO:0016021	galactoside 2-alpha-L-fucosyltransferase activity; cell wall biogenesis; integral component of membrane
2	Chr01	2506253	Potri.001G033800	KAB5564990	hypothetical protein DKX38_005044 [Salix brachista]	NA	NA
2	Chr01	2506253	Potri.001G033800	KAB5573041	hypothetical protein DKX38_000235 [Salix brachista]	NA	NA
2	Chr01	2506253	Potri.001G033800	OAY53326	hypothetical protein MANES_04G154700 [Manihot esculenta]	GO:0008107; GO:0042546; GO:0016021	galactoside 2-alpha-L-fucosyltransferase activity; cell wall biogenesis; integral component of membrane
2	Chr01	2506253	Potri.001G033800	OAY53327	hypothetical protein MANES_04G154700 [Manihot esculenta]	GO:0008107; GO:0042546; GO:0016021	galactoside 2-alpha-L-fucosyltransferase activity; cell wall biogenesis; integral component of membrane
2	Chr01	2506253	Potri.001G033800	OAY53328	hypothetical protein MANES_04G154700 [Manihot esculenta]	GO:0008107; GO:0042546; GO:0016021	galactoside 2-alpha-L-fucosyltransferase activity; cell wall biogenesis; integral component of membrane
2	Chr01	2506253	Potri.001G033800	PNT52480	hypothetical protein POPTR_001G033800 [Populus trichocarpa]	GO:0008107; GO:0009969; GO:0005794; GO:0016021	galactoside 2-alpha-L-fucosyltransferase activity; xyloglucan biosynthetic process; Golgi apparatus; integral component of membrane
2	Chr01	2506253	Potri.001G033800	RQO88577	hypothetical protein POPTR_003G191301 [Populus trichocarpa]	GO:0008107; GO:0042546; GO:0016021	galactoside 2-alpha-L-fucosyltransferase activity; cell wall biogenesis; integral component of membrane
2	Chr01	2506253	Potri.001G033800	RQO88579	hypothetical protein POPTR_003G191401 [Populus trichocarpa]	GO:0008107; GO:0042546; GO:0016021	galactoside 2-alpha-L-fucosyltransferase activity; cell wall biogenesis; integral component of membrane
2	Chr01	2506253	Potri.001G033800	RQO88580	hypothetical protein POPTR_003G191401 [Populus trichocarpa]	GO:0008107; GO:0042546; GO:0016021	galactoside 2-alpha-L-fucosyltransferase activity; cell wall biogenesis; integral component of membrane
2	Chr01	2506253	Potri.001G033800	RQO88581	hypothetical protein POPTR_003G191401 [Populus trichocarpa]	GO:0008107; GO:0042546; GO:0016021	galactoside 2-alpha-L-fucosyltransferase activity; cell wall biogenesis; integral component of membrane
2	Chr01	2506253	Potri.001G033800	TKS08821	galactoside 2-alpha-L-fucosyltransferase-like isoform X1 [Populus alba]	GO:0008107; GO:0042546; GO:0016021	galactoside 2-alpha-L-fucosyltransferase activity; cell wall biogenesis; integral component of membrane
2	Chr01	2506253	Potri.001G033800	TKS08822	galactoside 2-alpha-L-fucosyltransferase-like [Populus alba]	GO:0008107; GO:0042546; GO:0016021	galactoside 2-alpha-L-fucosyltransferase activity; cell wall biogenesis; integral component of membrane
2	Chr01	2506253	Potri.001G033800	TKS09176	alpha-1,2-fucosyltransferase [Populus alba]	GO:0008107; GO:0042546; GO:0016021	galactoside 2-alpha-L-fucosyltransferase activity; cell wall biogenesis; integral component of membrane
2	Chr01	2506253	Potri.001G033800	XP_006385970	galactoside 2-alpha-L-fucosyltransferase isoform X1 [Populus trichocarpa]	GO:0008107; GO:0042546; GO:0016020	galactoside 2-alpha-L-fucosyltransferase activity; cell wall biogenesis; membrane
2	Chr01	2506253	Potri.001G033800	XP_006385972	probable fucosyltransferase 8 [Populus trichocarpa]	NA	NA
2	Chr01	2506253	Potri.001G033800	XP_011020479	PREDICTED: galactoside 2-alpha-L-fucosyltransferase-like [Populus euphratica]	NA	NA
2	Chr01	2506253	Potri.001G033800	XP_011020480	PREDICTED: galactoside 2-alpha-L-fucosyltransferase-like isoform X1 [Populus euphratica]	NA	NA
2	Chr01	2506253	Potri.001G033800	XP_011020481	PREDICTED: galactoside 2-alpha-L-fucosyltransferase-like isoform X1 [Populus euphratica]	NA	NA
2	Chr01	2506253	Potri.001G033800	XP_011020482	PREDICTED: galactoside 2-alpha-L-fucosyltransferase-like isoform X1 [Populus euphratica]	NA	NA
2	Chr01	2506253	Potri.001G033800	XP_011020483	PREDICTED: galactoside 2-alpha-L-fucosyltransferase-like isoform X1 [Populus euphratica]	NA	NA
2	Chr01	2506253	Potri.001G033800	XP_011020484	PREDICTED: galactoside 2-alpha-L-fucosyltransferase-like isoform X1 [Populus euphratica]	NA	NA
2	Chr01	2506253	Potri.001G033800	XP_011034676	PREDICTED: galactoside 2-alpha-L-fucosyltransferase-like [Populus euphratica]	NA	NA
2	Chr01	2506253	Potri.001G033800	XP_011034677	PREDICTED: galactoside 2-alpha-L-fucosyltransferase-like [Populus euphratica]	NA	NA
2	Chr01	2506253	Potri.001G033800	XP_011034678	PREDICTED: galactoside 2-alpha-L-fucosyltransferase-like [Populus euphratica]	NA	NA
2	Chr01	2506253	Potri.001G033800	XP_012068737	probable fucosyltransferase 8 isoform X1 [Jatropha curcas]	NA	NA
2	Chr01	2506253	Potri.001G033800	XP_012068738	probable fucosyltransferase 8 isoform X2 [Jatropha curcas]	NA	NA
2	Chr01	2506253	Potri.001G033800	XP_012069219	probable fucosyltransferase 7 [Jatropha curcas]	NA	NA
2	Chr01	2506253	Potri.001G033800	XP_015578749	galactoside 2-alpha-L-fucosyltransferase [Ricinus communis]	NA	NA
2	Chr01	2506253	Potri.001G033800	XP_021610914	galactoside 2-alpha-L-fucosyltransferase-like isoform X1 [Manihot esculenta]	NA	NA
2	Chr01	2506253	Potri.001G033800	XP_021610915	galactoside 2-alpha-L-fucosyltransferase-like isoform X1 [Manihot esculenta]	NA	NA
2	Chr01	2506253	Potri.001G033800	XP_021610916	galactoside 2-alpha-L-fucosyltransferase-like isoform X1 [Manihot esculenta]	NA	NA
2	Chr01	2506253	Potri.001G033800	XP_021610917	galactoside 2-alpha-L-fucosyltransferase-like isoform X1 [Manihot esculenta]	NA	NA
2	Chr01	2506253	Potri.001G033800	XP_021683619	galactoside 2-alpha-L-fucosyltransferase-like isoform X1 [Hevea brasiliensis]	NA	NA
2	Chr01	2506253	Potri.001G033800	XP_024453809	galactoside 2-alpha-L-fucosyltransferase isoform X1 [Populus trichocarpa]	NA	NA
2	Chr01	2506253	Potri.001G033800	XP_024459285	probable fucosyltransferase 7 [Populus trichocarpa]	NA	NA
2	Chr01	2506253	Potri.001G033800	XP_024459287	probable fucosyltransferase 7 [Populus trichocarpa]	NA	NA
2	Chr01	2506253	Potri.001G033800	XP_024459291	probable fucosyltransferase 7 [Populus trichocarpa]	NA	NA
2	Chr01	2506253	Potri.001G033800	XP_024459296	probable fucosyltransferase 7 [Populus trichocarpa]	NA	NA
2	Chr01	2506253	Potri.001G037200	KAB2081695	hypothetical protein ES319_A05G148800v1 [Gossypium barbadense]	NA	NA
2	Chr01	2506253	Potri.001G037200	KAB5564953	hypothetical protein DKX38_005007 [Salix brachista]	NA	NA
2	Chr01	2506253	Potri.001G037200	KAB5573061	hypothetical protein DKX38_000255 [Salix brachista]	NA	NA
2	Chr01	2506253	Potri.001G037200	TKR90940	putative E3 ubiquitin-protein ligase RNF217 [Populus alba]	GO:0046872; GO:0004842	metal ion binding; ubiquitin-protein transferase activity
2	Chr01	2506253	Potri.001G037200	TKS08791	putative E3 ubiquitin-protein ligase RNF217 [Populus alba]	GO:0046872; GO:0004842	metal ion binding; ubiquitin-protein transferase activity
2	Chr01	2506253	Potri.001G037200	TKS09205	zinc finger family protein [Populus alba]	GO:0046872; GO:0004842	metal ion binding; ubiquitin-protein transferase activity
2	Chr01	2506253	Potri.001G037200	TYI27070	hypothetical protein ES332_A05G154000v1 [Gossypium tomentosum]	GO:0046872; GO:0016740	metal ion binding; transferase activity
2	Chr01	2506253	Potri.001G037200	TYJ34184	hypothetical protein E1A91_A05G151700v1 [Gossypium mustelinum]	GO:0046872; GO:0016740	metal ion binding; transferase activity
2	Chr01	2506253	Potri.001G037200	XP_002303968	probable E3 ubiquitin-protein ligase RNF217 [Populus trichocarpa] &gt;gb|PNT46359.1| hypothetical protein POPTR_003G187700 [Populus trichocarpa]	GO:0046872; GO:0031624; GO:0061630; GO:0032436; GO:0000209; GO:0006511; GO:0005737; GO:0000151	metal ion binding; ubiquitin conjugating enzyme binding; ubiquitin protein ligase activity; positive regulation of proteasomal ubiquitin-dependent protein catabolic process; protein polyubiquitination; ubiquitin-dependent protein catabolic process; cytoplasm; ubiquitin ligase complex
2	Chr01	2506253	Potri.001G037200	XP_006368658	probable E3 ubiquitin-protein ligase RNF217 [Populus trichocarpa] &gt;gb|PNT52539.1| hypothetical protein POPTR_001G037200 [Populus trichocarpa]	GO:0046872; GO:0031624; GO:0061630; GO:0032436; GO:0000209; GO:0006511; GO:0005737; GO:0000151	metal ion binding; ubiquitin conjugating enzyme binding; ubiquitin protein ligase activity; positive regulation of proteasomal ubiquitin-dependent protein catabolic process; protein polyubiquitination; ubiquitin-dependent protein catabolic process; cytoplasm; ubiquitin ligase complex
2	Chr01	2506253	Potri.001G037200	XP_011020527	PREDICTED: probable E3 ubiquitin-protein ligase RNF217 [Populus euphratica] &gt;ref|XP_011020529.1| PREDICTED: probable E3 ubiquitin-protein ligase RNF217 [Populus euphratica] &gt;ref|XP_011020530.1| PREDICTED: probable E3 ubiquitin-protein ligase RNF217 [Populus euphratica] &gt;ref|XP_011020531.1| PREDICTED: probable E3 ubiquitin-protein ligase RNF217 [Populus euphratica] &gt;ref|XP_011020532.1|…	NA	NA
2	Chr01	2506253	Potri.001G037200	XP_011034620	PREDICTED: probable E3 ubiquitin-protein ligase RNF217 [Populus euphratica]	NA	NA
2	Chr01	2506253	Potri.001G037200	XP_016749568	PREDICTED: probable E3 ubiquitin-protein ligase RNF217 [Gossypium hirsutum]	GO:0046872; GO:0031624; GO:0061630; GO:0032436; GO:0000209; GO:0006511; GO:0005737; GO:0000151	metal ion binding; ubiquitin conjugating enzyme binding; ubiquitin protein ligase activity; positive regulation of proteasomal ubiquitin-dependent protein catabolic process; protein polyubiquitination; ubiquitin-dependent protein catabolic process; cytoplasm; ubiquitin ligase complex
2	Chr01	2506253	Potri.001G037200	XP_017605467	PREDICTED: probable E3 ubiquitin-protein ligase RNF217 [Gossypium arboreum]	NA	NA
2	Chr01	2506253	Potri.001G037200	XP_021294699	probable E3 ubiquitin-protein ligase RNF217 [Herrania umbratica]	NA	NA
2	Chr01	2506253	Potri.001G037200	XP_021627767	probable E3 ubiquitin-protein ligase RNF217 [Manihot esculenta] &gt;gb|OAY37060.1| hypothetical protein MANES_11G071600 [Manihot esculenta]	NA	NA
2	Chr01	2506253	Potri.001G037200	XP_021687715	probable E3 ubiquitin-protein ligase RNF217 [Hevea brasiliensis]	NA	NA
2	Chr01	2506253	Potri.001G037200	XP_022724159	probable E3 ubiquitin-protein ligase RNF217 [Durio zibethinus]	NA	NA
2	Chr01	2506253	Potri.001G037200	XP_022724191	probable E3 ubiquitin-protein ligase RNF217 [Durio zibethinus]	NA	NA
2	Chr01	2506253	Potri.001G037200	XP_022777246	probable E3 ubiquitin-protein ligase RNF217 [Durio zibethinus]	NA	NA
2	Chr01	2506253	Potri.001G037300	EEF49281	Ribulose bisphosphate carboxylase/oxygenase activase, chloroplast precursor, putative [Ricinus communis]	GO:0005524	ATP binding
2	Chr01	2506253	Potri.001G037300	KAA8542024	hypothetical protein F0562_023176 [Nyssa sinensis]	NA	NA
2	Chr01	2506253	Potri.001G037300	KAB2081698	hypothetical protein ES319_A05G149100v1 [Gossypium barbadense] &gt;gb|TYH16913.1| hypothetical protein ES288_A05G152500v1 [Gossypium darwinii] &gt;gb|TYI27076.1| hypothetical protein ES332_A05G154300v1 [Gossypium tomentosum] &gt;gb|TYJ34189.1| hypothetical protein E1A91_A05G152000v1 [Gossypium mustelinum]	NA	NA
2	Chr01	2506253	Potri.001G037300	OMO65949	ATPase, AAA-type, core [Corchorus olitorius]	GO:0005524	ATP binding
2	Chr01	2506253	Potri.001G037300	OMO70522	ATPase, AAA-type, core [Corchorus capsularis]	GO:0005524	ATP binding
2	Chr01	2506253	Potri.001G037300	TKS09206	hypothetical protein D5086_0000096100 [Populus alba]	GO:0005524	ATP binding
2	Chr01	2506253	Potri.001G037300	XP_002299165	ribulose bisphosphate carboxylase/oxygenase activase, chloroplastic [Populus trichocarpa] &gt;gb|PNT52542.1| hypothetical protein POPTR_001G037300 [Populus trichocarpa]	GO:0005524	ATP binding
2	Chr01	2506253	Potri.001G037300	XP_006493443	ribulose bisphosphate carboxylase/oxygenase activase, chloroplastic isoform X1 [Citrus sinensis]	NA	NA
2	Chr01	2506253	Potri.001G037300	XP_011034619	PREDICTED: ribulose bisphosphate carboxylase/oxygenase activase, chloroplastic [Populus euphratica]	NA	NA
2	Chr01	2506253	Potri.001G037300	XP_012444337	PREDICTED: ribulose bisphosphate carboxylase/oxygenase activase, chloroplastic isoform X2 [Gossypium raimondii] &gt;gb|KJB57047.1| hypothetical protein B456_009G149200 [Gossypium raimondii]	GO:0005524	ATP binding
2	Chr01	2506253	Potri.001G037300	XP_015570972	ribulose bisphosphate carboxylase/oxygenase activase, chloroplastic [Ricinus communis] &gt;ref|XP_025012037.1| ribulose bisphosphate carboxylase/oxygenase activase, chloroplastic [Ricinus communis] &gt;ref|XP_025012038.1| ribulose bisphosphate carboxylase/oxygenase activase, chloroplastic [Ricinus communis]	NA	NA
2	Chr01	2506253	Potri.001G037300	XP_017603330	PREDICTED: ribulose bisphosphate carboxylase/oxygenase activase, chloroplastic [Gossypium arboreum]	NA	NA
2	Chr01	2506253	Potri.001G037300	XP_020533501	ribulose bisphosphate carboxylase/oxygenase activase, chloroplastic isoform X1 [Jatropha curcas] &gt;ref|XP_020533502.1| ribulose bisphosphate carboxylase/oxygenase activase, chloroplastic isoform X1 [Jatropha curcas]	NA	NA
2	Chr01	2506253	Potri.001G037300	XP_021628249	ribulose bisphosphate carboxylase/oxygenase activase, chloroplastic isoform X1 [Manihot esculenta]	NA	NA
2	Chr01	2506253	Potri.001G037300	XP_021628250	ribulose bisphosphate carboxylase/oxygenase activase, chloroplastic isoform X2 [Manihot esculenta] &gt;gb|OAY37059.1| hypothetical protein MANES_11G071500 [Manihot esculenta]	NA	NA
2	Chr01	2506253	Potri.001G037300	XP_021660498	ribulose bisphosphate carboxylase/oxygenase activase, chloroplastic isoform X1 [Hevea brasiliensis]	NA	NA
2	Chr01	2506253	Potri.001G037300	XP_022154094	ribulose bisphosphate carboxylase/oxygenase activase, chloroplastic isoform X1 [Momordica charantia] &gt;ref|XP_022154101.1| ribulose bisphosphate carboxylase/oxygenase activase, chloroplastic isoform X1 [Momordica charantia] &gt;ref|XP_022154111.1| ribulose bisphosphate carboxylase/oxygenase activase, chloroplastic isoform X1 [Momordica charantia]	NA	NA
2	Chr01	2506253	Potri.001G037300	XP_022721673	ribulose bisphosphate carboxylase/oxygenase activase, chloroplastic [Durio zibethinus]	NA	NA
2	Chr01	2506253	Potri.001G037300	XP_024037104	ribulose bisphosphate carboxylase/oxygenase activase, chloroplastic isoform X1 [Citrus clementina]	NA	NA
2	Chr01	2506253	Potri.001G037300	XP_031257881	ribulose bisphosphate carboxylase/oxygenase activase, chloroplastic [Pistacia vera]	NA	NA
2	Chr01	2506253	Potri.001G037900	PNT52549	hypothetical protein POPTR_001G037900 [Populus trichocarpa]	GO:0005524; GO:0004672	ATP binding; protein kinase activity
2	Chr01	2506253	Potri.001G037900	PNT52550	hypothetical protein POPTR_001G037900 [Populus trichocarpa]	GO:0005524; GO:0004672	ATP binding; protein kinase activity
2	Chr01	2506253	Potri.001G037900	PNT52552	hypothetical protein POPTR_001G037900 [Populus trichocarpa]	GO:0005524; GO:0004672	ATP binding; protein kinase activity
2	Chr01	2506253	Potri.001G037900	RQO84376	hypothetical protein POPTR_001G037900 [Populus trichocarpa]	GO:0005524; GO:0004672	ATP binding; protein kinase activity
2	Chr01	2506253	Potri.001G037900	RQO84377	hypothetical protein POPTR_001G037900 [Populus trichocarpa]	GO:0005524; GO:0004672	ATP binding; protein kinase activity
2	Chr01	2506253	Potri.001G037900	RQO84382	hypothetical protein POPTR_001G037900 [Populus trichocarpa]	GO:0005524; GO:0004672	ATP binding; protein kinase activity
2	Chr01	2506253	Potri.001G037900	RQO84383	hypothetical protein POPTR_001G037900 [Populus trichocarpa]	GO:0005524; GO:0004672	ATP binding; protein kinase activity
2	Chr01	2506253	Potri.001G037900	RQO88546	hypothetical protein POPTR_003G186700 [Populus trichocarpa]	GO:0005524; GO:0004672	ATP binding; protein kinase activity
2	Chr01	2506253	Potri.001G037900	TKS09210	hypothetical protein D5086_0000096140 [Populus alba]	GO:0005524; GO:0004672; GO:0008612	ATP binding; protein kinase activity; peptidyl-lysine modification to peptidyl-hypusine
2	Chr01	2506253	Potri.001G037900	XP_011034609	PREDICTED: serine/threonine-protein kinase OSR1-like isoform X1 [Populus euphratica] &gt;ref|XP_011034610.1| PREDICTED: serine/threonine-protein kinase OSR1-like isoform X1 [Populus euphratica]	NA	NA
2	Chr01	2506253	Potri.001G037900	XP_011034611	PREDICTED: serine/threonine-protein kinase OSR1-like isoform X2 [Populus euphratica]	NA	NA
2	Chr01	2506253	Potri.001G037900	XP_011034612	PREDICTED: serine/threonine-protein kinase OSR1-like isoform X3 [Populus euphratica]	NA	NA
2	Chr01	2506253	Potri.001G037900	XP_011034613	PREDICTED: serine/threonine-protein kinase OSR1-like isoform X4 [Populus euphratica]	NA	NA
2	Chr01	2506253	Potri.001G037900	XP_011034614	PREDICTED: serine/threonine-protein kinase OSR1-like isoform X5 [Populus euphratica]	NA	NA
2	Chr01	2506253	Potri.001G037900	XP_024453091	serine/threonine-protein kinase BLUS1 isoform X1 [Populus trichocarpa]	NA	NA
2	Chr01	2506253	Potri.001G037900	XP_024453092	serine/threonine-protein kinase BLUS1 isoform X2 [Populus trichocarpa] &gt;gb|RQO88547.1| hypothetical protein POPTR_003G186700 [Populus trichocarpa]	NA	NA
2	Chr01	2506253	Potri.001G037900	XP_024453093	serine/threonine-protein kinase BLUS1 isoform X3 [Populus trichocarpa]	NA	NA
2	Chr01	2506253	Potri.001G037900	XP_024467284	serine/threonine-protein kinase BLUS1 isoform X1 [Populus trichocarpa] &gt;gb|RQO84381.1| hypothetical protein POPTR_001G037900 [Populus trichocarpa]	NA	NA
2	Chr01	2506253	Potri.001G037900	XP_024467293	serine/threonine-protein kinase BLUS1 isoform X2 [Populus trichocarpa]	NA	NA
2	Chr01	2506253	Potri.001G037900	XP_024467297	serine/threonine-protein kinase BLUS1 isoform X3 [Populus trichocarpa]	NA	NA
2	Chr01	2506253	Potri.001G038000	ABK95041	unknown [Populus trichocarpa]	GO:0003684; GO:0006289; GO:0043161; GO:0005634	damaged DNA binding; nucleotide-excision repair; proteasome-mediated ubiquitin-dependent protein catabolic process; nucleus
2	Chr01	2506253	Potri.001G038000	KAB5573066	hypothetical protein DKX38_000260 [Salix brachista]	NA	NA
2	Chr01	2506253	Potri.001G038000	KAE7999770	hypothetical protein FH972_004170 [Carpinus fangiana]	NA	NA
2	Chr01	2506253	Potri.001G038000	OMO67419	hypothetical protein COLO4_30171 [Corchorus olitorius] &gt;gb|OMO70500.1| hypothetical protein CCACVL1_18861 [Corchorus capsularis]	GO:0003684; GO:0006289; GO:0043161; GO:0005634	damaged DNA binding; nucleotide-excision repair; proteasome-mediated ubiquitin-dependent protein catabolic process; nucleus
2	Chr01	2506253	Potri.001G038000	TKR79121	hypothetical protein D5086_0000275560 [Populus alba]	GO:0003684; GO:0006289; GO:0043161; GO:0005634	damaged DNA binding; nucleotide-excision repair; proteasome-mediated ubiquitin-dependent protein catabolic process; nucleus
2	Chr01	2506253	Potri.001G038000	TKS09211	hypothetical protein D5086_0000096150 [Populus alba]	GO:0003684; GO:0006289; GO:0043161; GO:0005634	damaged DNA binding; nucleotide-excision repair; proteasome-mediated ubiquitin-dependent protein catabolic process; nucleus
2	Chr01	2506253	Potri.001G038000	TYH48268	hypothetical protein ES332_D10G056200v1 [Gossypium tomentosum]	NA	NA
2	Chr01	2506253	Potri.001G038000	XP_004303217	PREDICTED: ubiquitin receptor RAD23b [Fragaria vesca subsp. vesca]	NA	NA
2	Chr01	2506253	Potri.001G038000	XP_006368664	ubiquitin receptor RAD23b [Populus trichocarpa] &gt;gb|PNT52554.1| hypothetical protein POPTR_001G038000 [Populus trichocarpa]	GO:0003684; GO:0006289; GO:0043161; GO:0005634	damaged DNA binding; nucleotide-excision repair; proteasome-mediated ubiquitin-dependent protein catabolic process; nucleus
2	Chr01	2506253	Potri.001G038000	XP_006427690	ubiquitin receptor RAD23b [Citrus clementina]	GO:0003684; GO:0006289; GO:0043161; GO:0005634	damaged DNA binding; nucleotide-excision repair; proteasome-mediated ubiquitin-dependent protein catabolic process; nucleus
2	Chr01	2506253	Potri.001G038000	XP_006493449	ubiquitin receptor RAD23b-like [Citrus sinensis]	NA	NA
2	Chr01	2506253	Potri.001G038000	XP_011034604	PREDICTED: ubiquitin receptor RAD23b-like [Populus euphratica]	NA	NA
2	Chr01	2506253	Potri.001G038000	XP_012456581	PREDICTED: ubiquitin receptor RAD23b-like isoform X1 [Gossypium raimondii] &gt;gb|KJB69952.1| hypothetical protein B456_011G053200 [Gossypium raimondii] &gt;gb|KJB69955.1| hypothetical protein B456_011G053200 [Gossypium raimondii]	GO:0003684; GO:0006289; GO:0043161; GO:0005634	damaged DNA binding; nucleotide-excision repair; proteasome-mediated ubiquitin-dependent protein catabolic process; nucleus
2	Chr01	2506253	Potri.001G038000	XP_016697955	PREDICTED: ubiquitin receptor RAD23b-like [Gossypium hirsutum] &gt;gb|TYI59702.1| hypothetical protein E1A91_D10G055500v1 [Gossypium mustelinum]	GO:0003684; GO:0031593; GO:0070628; GO:0043130; GO:0006289; GO:0043161; GO:0005829; GO:0005654	damaged DNA binding; polyubiquitin modification-dependent protein binding; proteasome binding; ubiquitin binding; nucleotide-excision repair; proteasome-mediated ubiquitin-dependent protein catabolic process; cytosol; nucleoplasm
2	Chr01	2506253	Potri.001G038000	XP_017649859	PREDICTED: ubiquitin receptor RAD23b-like [Gossypium arboreum] &gt;ref|XP_017649860.1| PREDICTED: ubiquitin receptor RAD23b-like [Gossypium arboreum] &gt;gb|KHG09850.1| Putative DNA repair RAD23-1 -like protein [Gossypium arboreum]	GO:0003684; GO:0006289; GO:0043161; GO:0005634	damaged DNA binding; nucleotide-excision repair; proteasome-mediated ubiquitin-dependent protein catabolic process; nucleus
2	Chr01	2506253	Potri.001G038000	XP_017978620	PREDICTED: ubiquitin receptor RAD23b [Theobroma cacao] &gt;gb|EOY27440.1| Rad23 UV excision repair protein family isoform 1 [Theobroma cacao]	GO:0003684; GO:0031593; GO:0070628; GO:0043130; GO:0006289; GO:0043161; GO:0005829; GO:0005654	damaged DNA binding; polyubiquitin modification-dependent protein binding; proteasome binding; ubiquitin binding; nucleotide-excision repair; proteasome-mediated ubiquitin-dependent protein catabolic process; cytosol; nucleoplasm
2	Chr01	2506253	Potri.001G038000	XP_018813794	PREDICTED: ubiquitin receptor RAD23b-like [Juglans regia]	GO:0003684; GO:0006289; GO:0043161; GO:0005634	damaged DNA binding; nucleotide-excision repair; proteasome-mediated ubiquitin-dependent protein catabolic process; nucleus
2	Chr01	2506253	Potri.001G038000	XP_021295208	ubiquitin receptor RAD23b-like [Herrania umbratica]	NA	NA
2	Chr01	2506253	Potri.001G038000	XP_021649845	ubiquitin receptor RAD23b-like isoform X1 [Hevea brasiliensis]	NA	NA
2	Chr01	2506253	Potri.001G038000	XP_024182369	ubiquitin receptor RAD23b [Rosa chinensis] &gt;gb|PRQ50313.1| putative UV excision repair protein Rad23 [Rosa chinensis]	NA	NA
2	Chr01	2506253	Potri.001G038100	GAY49467	hypothetical protein CUMW_119320 [Citrus unshiu] &gt;dbj|GAY49468.1| hypothetical protein CUMW_119320 [Citrus unshiu]	GO:0016021	integral component of membrane
2	Chr01	2506253	Potri.001G038100	KAB5564946	hypothetical protein DKX38_005000 [Salix brachista]	NA	NA
2	Chr01	2506253	Potri.001G038100	KAB5573067	hypothetical protein DKX38_000261 [Salix brachista]	NA	NA
2	Chr01	2506253	Potri.001G038100	PSR89378	Serine incorporator [Actinidia chinensis var. chinensis]	GO:0016021	integral component of membrane
2	Chr01	2506253	Potri.001G038100	TKR79122	hypothetical protein D5086_0000275570 [Populus alba]	GO:0016021	integral component of membrane
2	Chr01	2506253	Potri.001G038100	TKS08781	putative serine incorporator [Populus alba]	GO:0016021	integral component of membrane
2	Chr01	2506253	Potri.001G038100	TKS09212	putative serine incorporator [Populus alba]	GO:0016021	integral component of membrane
2	Chr01	2506253	Potri.001G038100	XP_002297693	probable serine incorporator [Populus trichocarpa] &gt;gb|ABK96018.1| unknown [Populus trichocarpa] &gt;gb|PNT52556.1| hypothetical protein POPTR_001G038100 [Populus trichocarpa] &gt;gb|PNT52557.1| hypothetical protein POPTR_001G038100 [Populus trichocarpa]	GO:0016021; GO:0016020	integral component of membrane; membrane
2	Chr01	2506253	Potri.001G038100	XP_002304839	probable serine incorporator [Populus trichocarpa] &gt;gb|PNT46344.1| hypothetical protein POPTR_003G186500 [Populus trichocarpa]	NA	NA
2	Chr01	2506253	Potri.001G038100	XP_006427689	probable serine incorporator [Citrus clementina] &gt;gb|ESR40929.1| hypothetical protein CICLE_v10025720mg [Citrus clementina]	GO:0016021	integral component of membrane
2	Chr01	2506253	Potri.001G038100	XP_006493450	probable serine incorporator [Citrus sinensis] &gt;ref|XP_024949285.1| probable serine incorporator [Citrus sinensis]	NA	NA
2	Chr01	2506253	Potri.001G038100	XP_011020548	PREDICTED: probable serine incorporator [Populus euphratica]	NA	NA
2	Chr01	2506253	Potri.001G038100	XP_011034606	PREDICTED: probable serine incorporator [Populus euphratica] &gt;ref|XP_011034607.1| PREDICTED: probable serine incorporator [Populus euphratica] &gt;ref|XP_011034608.1| PREDICTED: probable serine incorporator [Populus euphratica]	NA	NA
2	Chr01	2506253	Potri.001G038100	XP_012067448	probable serine incorporator [Jatropha curcas] &gt;gb|KDP41926.1| hypothetical protein JCGZ_26944 [Jatropha curcas]	GO:0016021	integral component of membrane
2	Chr01	2506253	Potri.001G038100	XP_015570894	probable serine incorporator isoform X1 [Ricinus communis]	NA	NA
2	Chr01	2506253	Potri.001G038100	XP_018813543	PREDICTED: probable serine incorporator isoform X1 [Juglans regia] &gt;ref|XP_018813617.1| PREDICTED: probable serine incorporator isoform X1 [Juglans regia]	GO:0016021	integral component of membrane
2	Chr01	2506253	Potri.001G038100	XP_018813694	PREDICTED: probable serine incorporator isoform X2 [Juglans regia]	GO:0016021	integral component of membrane
2	Chr01	2506253	Potri.001G038100	XP_021653265	probable serine incorporator [Hevea brasiliensis]	NA	NA
2	Chr01	2506253	Potri.001G038100	XP_021895900	probable serine incorporator [Carica papaya] &gt;ref|XP_021895901.1| probable serine incorporator [Carica papaya]	NA	NA
2	Chr01	2506253	Potri.001G038100	XP_030546887	probable serine incorporator isoform X1 [Rhodamnia argentea]	NA	NA
2	Chr01	2506253	Potri.001G038200	BBG99260	hypothetical protein Prudu_008886 [Prunus dulcis]	GO:0016021	integral component of membrane
2	Chr01	2506253	Potri.001G038200	KAB5564944	hypothetical protein DKX38_004998 [Salix brachista]	NA	NA
2	Chr01	2506253	Potri.001G038200	KAE8708827	Zinc-binding ribosomal protein family protein [Hibiscus syriacus]	NA	NA
2	Chr01	2506253	Potri.001G038200	KAE8725844	Zinc-binding ribosomal protein family protein [Hibiscus syriacus]	NA	NA
2	Chr01	2506253	Potri.001G038200	OAY37045	hypothetical protein MANES_11G070600 [Manihot esculenta] &gt;gb|OAY37046.1| hypothetical protein MANES_11G070600 [Manihot esculenta] &gt;gb|OAY37047.1| hypothetical protein MANES_11G070600 [Manihot esculenta]	GO:0016021	integral component of membrane
2	Chr01	2506253	Potri.001G038200	PNT52568	hypothetical protein POPTR_001G038900 [Populus trichocarpa]	GO:0016021	integral component of membrane
2	Chr01	2506253	Potri.001G038200	PNT52577	hypothetical protein POPTR_001G039700 [Populus trichocarpa]	GO:0016021	integral component of membrane
2	Chr01	2506253	Potri.001G038200	XP_002299162	uncharacterized protein LOC7455777 [Populus trichocarpa] &gt;ref|XP_024444950.1| uncharacterized protein LOC7455777 [Populus trichocarpa] &gt;ref|XP_024444956.1| uncharacterized protein LOC7455777 [Populus trichocarpa] &gt;gb|PNT52559.1| hypothetical protein POPTR_001G038200 [Populus trichocarpa]	NA	NA
2	Chr01	2506253	Potri.001G038200	XP_003517109	uncharacterized protein LOC100782168 [Glycine max] &gt;gb|KRH76474.1| hypothetical protein GLYMA_01G154800 [Glycine max]	GO:0016021	integral component of membrane
2	Chr01	2506253	Potri.001G038200	XP_004303219	PREDICTED: uncharacterized protein LOC101294190 [Fragaria vesca subsp. vesca]	NA	NA
2	Chr01	2506253	Potri.001G038200	XP_007217592	uncharacterized protein LOC18782773 [Prunus persica] &gt;ref|XP_008228859.1| PREDICTED: uncharacterized protein LOC103328240 [Prunus mume] &gt;ref|XP_008228860.1| PREDICTED: uncharacterized protein LOC103328240 [Prunus mume] &gt;ref|XP_020415579.1| uncharacterized protein LOC18782773 [Prunus persica] &gt;ref|XP_021829379.1| uncharacterized protein LOC110769664 [Prunus avium] &gt;ref|XP_021829380.…	GO:0016021	integral component of membrane
2	Chr01	2506253	Potri.001G038200	XP_011020550	PREDICTED: uncharacterized protein LOC105122883 [Populus euphratica]	NA	NA
2	Chr01	2506253	Potri.001G038200	XP_011034600	PREDICTED: uncharacterized protein LOC105132679 [Populus euphratica] &gt;ref|XP_011034601.1| PREDICTED: uncharacterized protein LOC105132679 [Populus euphratica] &gt;ref|XP_011034602.1| PREDICTED: uncharacterized protein LOC105132679 [Populus euphratica] &gt;ref|XP_011034603.1| PREDICTED: uncharacterized protein LOC105132679 [Populus euphratica]	NA	NA
2	Chr01	2506253	Potri.001G038200	XP_015570687	uncharacterized protein LOC8280287 isoform X2 [Ricinus communis]	NA	NA
2	Chr01	2506253	Potri.001G038200	XP_016902957	PREDICTED: uncharacterized protein LOC103501213 [Cucumis melo] &gt;gb|KAA0034943.1| uncharacterized protein E6C27_scaffold434G00060 [Cucumis melo var. makuwa] &gt;gb|TYK21298.1| uncharacterized protein E5676_scaffold1199G00060 [Cucumis melo var. makuwa]	GO:0016021	integral component of membrane
2	Chr01	2506253	Potri.001G038200	XP_024185669	uncharacterized protein LOC112190472 [Rosa chinensis] &gt;gb|PRQ50325.1| hypothetical protein RchiOBHm_Chr2g0131951 [Rosa chinensis]	NA	NA
2	Chr01	2506253	Potri.001G038200	XP_024438585	uncharacterized protein LOC112323669 [Populus trichocarpa] &gt;gb|PNT52585.1| hypothetical protein POPTR_001G040300 [Populus trichocarpa]	NA	NA
2	Chr01	2506253	Potri.001G038200	XP_024444962	uncharacterized protein LOC112324762 [Populus trichocarpa] &gt;ref|XP_024444966.1| uncharacterized protein LOC112324762 [Populus trichocarpa] &gt;ref|XP_024444971.1| uncharacterized protein LOC112324762 [Populus trichocarpa] &gt;gb|PNT52563.1| hypothetical protein POPTR_001G038400 [Populus trichocarpa]	NA	NA
2	Chr01	2506253	Potri.001G038200	XP_024452191	uncharacterized protein LOC7462835 [Populus trichocarpa] &gt;gb|PNT46341.1| hypothetical protein POPTR_003G186400 [Populus trichocarpa] &gt;gb|PNT46342.1| hypothetical protein POPTR_003G186400 [Populus trichocarpa] &gt;gb|PNT46343.1| hypothetical protein POPTR_003G186400 [Populus trichocarpa]	NA	NA
2	Chr01	2506253	Potri.001G038200	XP_027352746	uncharacterized protein LOC113863383 [Abrus precatorius] &gt;ref|XP_027352747.1| uncharacterized protein LOC113863383 [Abrus precatorius] &gt;ref|XP_027352748.1| uncharacterized protein LOC113863383 [Abrus precatorius] &gt;ref|XP_027352749.1| uncharacterized protein LOC113863383 [Abrus precatorius]	NA	NA
2	Chr01	2506253	Potri.001G038300	KAB5573074	hypothetical protein DKX38_000268 [Salix brachista]	NA	NA
2	Chr01	2506253	Potri.001G038300	PNS22169	hypothetical protein POPTR_T166600 [Populus trichocarpa]	GO:0005524; GO:0005509; GO:0030247; GO:0004674; GO:0016021	ATP binding; calcium ion binding; polysaccharide binding; protein serine/threonine kinase activity; integral component of membrane
2	Chr01	2506253	Potri.001G038300	PNS22170	hypothetical protein POPTR_T166600 [Populus trichocarpa]	GO:0005524; GO:0005509; GO:0030247; GO:0004674; GO:0007166; GO:0006468; GO:0016021; GO:0005886	ATP binding; calcium ion binding; polysaccharide binding; protein serine/threonine kinase activity; cell surface receptor signaling pathway; protein phosphorylation; integral component of membrane; plasma membrane
2	Chr01	2506253	Potri.001G038300	PNT52562	hypothetical protein POPTR_001G038300, partial [Populus trichocarpa]	GO:0005524; GO:0005509; GO:0030247; GO:0004674; GO:0007166; GO:0006468; GO:0016021; GO:0005886	ATP binding; calcium ion binding; polysaccharide binding; protein serine/threonine kinase activity; cell surface receptor signaling pathway; protein phosphorylation; integral component of membrane; plasma membrane
2	Chr01	2506253	Potri.001G038300	PNT52587	hypothetical protein POPTR_001G040500 [Populus trichocarpa]	GO:0005524; GO:0005509; GO:0030247; GO:0004674; GO:0007166; GO:0006468; GO:0016021; GO:0005886	ATP binding; calcium ion binding; polysaccharide binding; protein serine/threonine kinase activity; cell surface receptor signaling pathway; protein phosphorylation; integral component of membrane; plasma membrane
2	Chr01	2506253	Potri.001G038300	XP_002297682	wall-associated receptor kinase-like 8 [Populus trichocarpa] &gt;gb|PNS22585.1| hypothetical protein POPTR_T132900 [Populus trichocarpa]	GO:0005524; GO:0005509; GO:0030247; GO:0004674; GO:0007166; GO:0006468; GO:0016021; GO:0005886	ATP binding; calcium ion binding; polysaccharide binding; protein serine/threonine kinase activity; cell surface receptor signaling pathway; protein phosphorylation; integral component of membrane; plasma membrane
2	Chr01	2506253	Potri.001G038300	XP_006387117	wall-associated receptor kinase-like 8 [Populus trichocarpa] &gt;gb|PNT52579.1| hypothetical protein POPTR_001G039900 [Populus trichocarpa]	GO:0005524; GO:0005509; GO:0030247; GO:0004674; GO:0007166; GO:0006468; GO:0016021; GO:0005886	ATP binding; calcium ion binding; polysaccharide binding; protein serine/threonine kinase activity; cell surface receptor signaling pathway; protein phosphorylation; integral component of membrane; plasma membrane
2	Chr01	2506253	Potri.001G038300	XP_006388728	wall-associated receptor kinase-like 8 [Populus trichocarpa] &gt;gb|PNS23202.1| hypothetical protein POPTR_T080500 [Populus trichocarpa]	GO:0005524; GO:0005509; GO:0030247; GO:0004674; GO:0007166; GO:0006468; GO:0016021; GO:0005886	ATP binding; calcium ion binding; polysaccharide binding; protein serine/threonine kinase activity; cell surface receptor signaling pathway; protein phosphorylation; integral component of membrane; plasma membrane
2	Chr01	2506253	Potri.001G038300	XP_011011593	PREDICTED: wall-associated receptor kinase-like 2 isoform X1 [Populus euphratica]	NA	NA
2	Chr01	2506253	Potri.001G038300	XP_011011594	PREDICTED: wall-associated receptor kinase-like 2 isoform X2 [Populus euphratica] &gt;ref|XP_011011595.1| PREDICTED: wall-associated receptor kinase-like 2 isoform X3 [Populus euphratica]	NA	NA
2	Chr01	2506253	Potri.001G038300	XP_011011597	PREDICTED: wall-associated receptor kinase-like 22 [Populus euphratica]	NA	NA
2	Chr01	2506253	Potri.001G038300	XP_011013612	PREDICTED: wall-associated receptor kinase-like 22 [Populus euphratica]	NA	NA
2	Chr01	2506253	Potri.001G038300	XP_011013613	PREDICTED: wall-associated receptor kinase-like 22 isoform X1 [Populus euphratica] &gt;ref|XP_011013614.1| PREDICTED: wall-associated receptor kinase-like 22 isoform X2 [Populus euphratica]	NA	NA
2	Chr01	2506253	Potri.001G038300	XP_011013615	PREDICTED: wall-associated receptor kinase-like 22 isoform X3 [Populus euphratica]	NA	NA
2	Chr01	2506253	Potri.001G038300	XP_011034597	PREDICTED: wall-associated receptor kinase-like 22 [Populus euphratica]	NA	NA
2	Chr01	2506253	Potri.001G038300	XP_011034598	PREDICTED: wall-associated receptor kinase-like 22 [Populus euphratica]	NA	NA
2	Chr01	2506253	Potri.001G038300	XP_024444936	wall-associated receptor kinase-like 22 [Populus trichocarpa] &gt;gb|RQO84384.1| hypothetical protein POPTR_001G038300 [Populus trichocarpa]	NA	NA
2	Chr01	2506253	Potri.001G038300	XP_024449223	wall-associated receptor kinase-like 8 [Populus trichocarpa]	NA	NA
2	Chr01	2506253	Potri.001G038300	XP_024465597	wall-associated receptor kinase-like 8 isoform X1 [Populus trichocarpa] &gt;gb|PNT52571.2| hypothetical protein POPTR_001G039200 [Populus trichocarpa]	NA	NA
2	Chr01	2506253	Potri.001G038300	XP_024465601	wall-associated receptor kinase-like 8 isoform X2 [Populus trichocarpa] &gt;gb|PNT52572.2| hypothetical protein POPTR_001G039200 [Populus trichocarpa]	NA	NA
2	Chr01	2506253	Potri.001G038525	KAB5573074	hypothetical protein DKX38_000268 [Salix brachista]	NA	NA
2	Chr01	2506253	Potri.001G038525	PNS22169	hypothetical protein POPTR_T166600 [Populus trichocarpa]	GO:0005524; GO:0005509; GO:0030247; GO:0004674; GO:0016021	ATP binding; calcium ion binding; polysaccharide binding; protein serine/threonine kinase activity; integral component of membrane
2	Chr01	2506253	Potri.001G038525	PNS22170	hypothetical protein POPTR_T166600 [Populus trichocarpa]	GO:0005524; GO:0005509; GO:0030247; GO:0004674; GO:0007166; GO:0006468; GO:0016021; GO:0005886	ATP binding; calcium ion binding; polysaccharide binding; protein serine/threonine kinase activity; cell surface receptor signaling pathway; protein phosphorylation; integral component of membrane; plasma membrane
2	Chr01	2506253	Potri.001G038525	PNT52562	hypothetical protein POPTR_001G038300, partial [Populus trichocarpa]	GO:0005524; GO:0005509; GO:0030247; GO:0004674; GO:0007166; GO:0006468; GO:0016021; GO:0005886	ATP binding; calcium ion binding; polysaccharide binding; protein serine/threonine kinase activity; cell surface receptor signaling pathway; protein phosphorylation; integral component of membrane; plasma membrane
2	Chr01	2506253	Potri.001G038525	PNT52587	hypothetical protein POPTR_001G040500 [Populus trichocarpa]	GO:0005524; GO:0005509; GO:0030247; GO:0004674; GO:0007166; GO:0006468; GO:0016021; GO:0005886	ATP binding; calcium ion binding; polysaccharide binding; protein serine/threonine kinase activity; cell surface receptor signaling pathway; protein phosphorylation; integral component of membrane; plasma membrane
2	Chr01	2506253	Potri.001G038525	XP_002297682	wall-associated receptor kinase-like 8 [Populus trichocarpa] &gt;gb|PNS22585.1| hypothetical protein POPTR_T132900 [Populus trichocarpa]	GO:0005524; GO:0005509; GO:0030247; GO:0004674; GO:0007166; GO:0006468; GO:0016021; GO:0005886	ATP binding; calcium ion binding; polysaccharide binding; protein serine/threonine kinase activity; cell surface receptor signaling pathway; protein phosphorylation; integral component of membrane; plasma membrane
2	Chr01	2506253	Potri.001G038525	XP_006387117	wall-associated receptor kinase-like 8 [Populus trichocarpa] &gt;gb|PNT52579.1| hypothetical protein POPTR_001G039900 [Populus trichocarpa]	GO:0005524; GO:0005509; GO:0030247; GO:0004674; GO:0007166; GO:0006468; GO:0016021; GO:0005886	ATP binding; calcium ion binding; polysaccharide binding; protein serine/threonine kinase activity; cell surface receptor signaling pathway; protein phosphorylation; integral component of membrane; plasma membrane
2	Chr01	2506253	Potri.001G038525	XP_011011593	PREDICTED: wall-associated receptor kinase-like 2 isoform X1 [Populus euphratica]	NA	NA
2	Chr01	2506253	Potri.001G038525	XP_011011594	PREDICTED: wall-associated receptor kinase-like 2 isoform X2 [Populus euphratica] &gt;ref|XP_011011595.1| PREDICTED: wall-associated receptor kinase-like 2 isoform X3 [Populus euphratica]	NA	NA
2	Chr01	2506253	Potri.001G038525	XP_011011597	PREDICTED: wall-associated receptor kinase-like 22 [Populus euphratica]	NA	NA
2	Chr01	2506253	Potri.001G038525	XP_011013612	PREDICTED: wall-associated receptor kinase-like 22 [Populus euphratica]	NA	NA
2	Chr01	2506253	Potri.001G038525	XP_011013613	PREDICTED: wall-associated receptor kinase-like 22 isoform X1 [Populus euphratica] &gt;ref|XP_011013614.1| PREDICTED: wall-associated receptor kinase-like 22 isoform X2 [Populus euphratica]	NA	NA
2	Chr01	2506253	Potri.001G038525	XP_011013615	PREDICTED: wall-associated receptor kinase-like 22 isoform X3 [Populus euphratica]	NA	NA
2	Chr01	2506253	Potri.001G038525	XP_011034597	PREDICTED: wall-associated receptor kinase-like 22 [Populus euphratica]	NA	NA
2	Chr01	2506253	Potri.001G038525	XP_011034598	PREDICTED: wall-associated receptor kinase-like 22 [Populus euphratica]	NA	NA
2	Chr01	2506253	Potri.001G038525	XP_024444936	wall-associated receptor kinase-like 22 [Populus trichocarpa] &gt;gb|RQO84384.1| hypothetical protein POPTR_001G038300 [Populus trichocarpa]	NA	NA
2	Chr01	2506253	Potri.001G038525	XP_024449223	wall-associated receptor kinase-like 8 [Populus trichocarpa]	NA	NA
2	Chr01	2506253	Potri.001G038525	XP_024453202	wall-associated receptor kinase-like 8 [Populus trichocarpa]	NA	NA
2	Chr01	2506253	Potri.001G038525	XP_024465597	wall-associated receptor kinase-like 8 isoform X1 [Populus trichocarpa] &gt;gb|PNT52571.2| hypothetical protein POPTR_001G039200 [Populus trichocarpa]	NA	NA
2	Chr01	2506253	Potri.001G038525	XP_024465601	wall-associated receptor kinase-like 8 isoform X2 [Populus trichocarpa] &gt;gb|PNT52572.2| hypothetical protein POPTR_001G039200 [Populus trichocarpa]	NA	NA
2	Chr01	2506253	Potri.001G038750	BBG99260	hypothetical protein Prudu_008886 [Prunus dulcis]	GO:0016021	integral component of membrane
2	Chr01	2506253	Potri.001G038750	KAB5564944	hypothetical protein DKX38_004998 [Salix brachista]	NA	NA
2	Chr01	2506253	Potri.001G038750	KAE7999773	hypothetical protein FH972_004173 [Carpinus fangiana] &gt;gb|KAE7999774.1| hypothetical protein FH972_004173 [Carpinus fangiana] &gt;gb|KAE7999775.1| hypothetical protein FH972_004173 [Carpinus fangiana]	NA	NA
2	Chr01	2506253	Potri.001G038750	KAE8725844	Zinc-binding ribosomal protein family protein [Hibiscus syriacus]	NA	NA
2	Chr01	2506253	Potri.001G038750	OAY37045	hypothetical protein MANES_11G070600 [Manihot esculenta] &gt;gb|OAY37046.1| hypothetical protein MANES_11G070600 [Manihot esculenta] &gt;gb|OAY37047.1| hypothetical protein MANES_11G070600 [Manihot esculenta]	GO:0016021	integral component of membrane
2	Chr01	2506253	Potri.001G038750	PNT52568	hypothetical protein POPTR_001G038900 [Populus trichocarpa]	GO:0016021	integral component of membrane
2	Chr01	2506253	Potri.001G038750	PNT52577	hypothetical protein POPTR_001G039700 [Populus trichocarpa]	GO:0016021	integral component of membrane
2	Chr01	2506253	Potri.001G038750	XP_002299162	uncharacterized protein LOC7455777 [Populus trichocarpa] &gt;ref|XP_024444950.1| uncharacterized protein LOC7455777 [Populus trichocarpa] &gt;ref|XP_024444956.1| uncharacterized protein LOC7455777 [Populus trichocarpa] &gt;gb|PNT52559.1| hypothetical protein POPTR_001G038200 [Populus trichocarpa]	NA	NA
2	Chr01	2506253	Potri.001G038750	XP_003517109	uncharacterized protein LOC100782168 [Glycine max] &gt;gb|KRH76474.1| hypothetical protein GLYMA_01G154800 [Glycine max]	GO:0016021	integral component of membrane
2	Chr01	2506253	Potri.001G038750	XP_004303219	PREDICTED: uncharacterized protein LOC101294190 [Fragaria vesca subsp. vesca]	NA	NA
2	Chr01	2506253	Potri.001G038750	XP_007217592	uncharacterized protein LOC18782773 [Prunus persica] &gt;ref|XP_008228859.1| PREDICTED: uncharacterized protein LOC103328240 [Prunus mume] &gt;ref|XP_008228860.1| PREDICTED: uncharacterized protein LOC103328240 [Prunus mume] &gt;ref|XP_020415579.1| uncharacterized protein LOC18782773 [Prunus persica] &gt;ref|XP_021829379.1| uncharacterized protein LOC110769664 [Prunus avium] &gt;ref|XP_021829380.…	GO:0016021	integral component of membrane
2	Chr01	2506253	Potri.001G038750	XP_011020550	PREDICTED: uncharacterized protein LOC105122883 [Populus euphratica]	NA	NA
2	Chr01	2506253	Potri.001G038750	XP_011034600	PREDICTED: uncharacterized protein LOC105132679 [Populus euphratica] &gt;ref|XP_011034601.1| PREDICTED: uncharacterized protein LOC105132679 [Populus euphratica] &gt;ref|XP_011034602.1| PREDICTED: uncharacterized protein LOC105132679 [Populus euphratica] &gt;ref|XP_011034603.1| PREDICTED: uncharacterized protein LOC105132679 [Populus euphratica]	NA	NA
2	Chr01	2506253	Potri.001G038750	XP_015570687	uncharacterized protein LOC8280287 isoform X2 [Ricinus communis]	NA	NA
2	Chr01	2506253	Potri.001G038750	XP_024185669	uncharacterized protein LOC112190472 [Rosa chinensis] &gt;gb|PRQ50325.1| hypothetical protein RchiOBHm_Chr2g0131951 [Rosa chinensis]	NA	NA
2	Chr01	2506253	Potri.001G038750	XP_024438585	uncharacterized protein LOC112323669 [Populus trichocarpa] &gt;gb|PNT52585.1| hypothetical protein POPTR_001G040300 [Populus trichocarpa]	NA	NA
2	Chr01	2506253	Potri.001G038750	XP_024444962	uncharacterized protein LOC112324762 [Populus trichocarpa] &gt;ref|XP_024444966.1| uncharacterized protein LOC112324762 [Populus trichocarpa] &gt;ref|XP_024444971.1| uncharacterized protein LOC112324762 [Populus trichocarpa] &gt;gb|PNT52563.1| hypothetical protein POPTR_001G038400 [Populus trichocarpa]	NA	NA
2	Chr01	2506253	Potri.001G038750	XP_024452191	uncharacterized protein LOC7462835 [Populus trichocarpa] &gt;gb|PNT46341.1| hypothetical protein POPTR_003G186400 [Populus trichocarpa] &gt;gb|PNT46342.1| hypothetical protein POPTR_003G186400 [Populus trichocarpa] &gt;gb|PNT46343.1| hypothetical protein POPTR_003G186400 [Populus trichocarpa]	NA	NA
2	Chr01	2506253	Potri.001G038750	XP_025012051	uncharacterized protein LOC8280287 isoform X1 [Ricinus communis] &gt;gb|EEF49270.1| conserved hypothetical protein [Ricinus communis]	NA	NA
2	Chr01	2506253	Potri.001G038750	XP_031386961	uncharacterized protein LOC116200268 [Punica granatum] &gt;gb|OWM69544.1| hypothetical protein CDL15_Pgr014005 [Punica granatum] &gt;gb|PKI40787.1| hypothetical protein CRG98_038798 [Punica granatum]	NA	NA
3	Chr01	2703246	Potri.001G033600	KAB5564993	hypothetical protein DKX38_005047 [Salix brachista]	NA	NA
3	Chr01	2703246	Potri.001G033600	KAB5573039	hypothetical protein DKX38_000233 [Salix brachista]	NA	NA
3	Chr01	2703246	Potri.001G033600	KDP40579	hypothetical protein JCGZ_24578 [Jatropha curcas]	NA	NA
3	Chr01	2703246	Potri.001G033600	OAY53332	hypothetical protein MANES_04G154900 [Manihot esculenta]	NA	NA
3	Chr01	2703246	Potri.001G033600	OAY53333	hypothetical protein MANES_04G154900 [Manihot esculenta]	NA	NA
3	Chr01	2703246	Potri.001G033600	PNT46424	hypothetical protein POPTR_003G191600 [Populus trichocarpa]	NA	NA
3	Chr01	2703246	Potri.001G033600	PNT52477	hypothetical protein POPTR_001G033600 [Populus trichocarpa]	NA	NA
3	Chr01	2703246	Potri.001G033600	PNT52478	hypothetical protein POPTR_001G033600 [Populus trichocarpa]	NA	NA
3	Chr01	2703246	Potri.001G033600	TKS08824	uncharacterized protein D5086_0000101230 [Populus alba]	NA	NA
3	Chr01	2703246	Potri.001G033600	TKS09175	uncharacterized protein D5086_0000095790 [Populus alba]	NA	NA
3	Chr01	2703246	Potri.001G033600	XP_002299176	uncharacterized protein LOC7476829 [Populus trichocarpa]	NA	NA
3	Chr01	2703246	Potri.001G033600	XP_011020472	PREDICTED: uncharacterized protein LOC105122849 isoform X1 [Populus euphratica]	NA	NA
3	Chr01	2703246	Potri.001G033600	XP_011020473	PREDICTED: uncharacterized protein LOC105122849 isoform X2 [Populus euphratica]	NA	NA
3	Chr01	2703246	Potri.001G033600	XP_011020474	PREDICTED: uncharacterized protein LOC105122849 isoform X3 [Populus euphratica]	NA	NA
3	Chr01	2703246	Potri.001G033600	XP_011020475	PREDICTED: uncharacterized protein LOC105122849 isoform X4 [Populus euphratica]	NA	NA
3	Chr01	2703246	Potri.001G033600	XP_011034683	PREDICTED: uncharacterized protein LOC105132718 [Populus euphratica]	NA	NA
3	Chr01	2703246	Potri.001G033600	XP_011034684	PREDICTED: uncharacterized protein LOC105132718 [Populus euphratica]	NA	NA
3	Chr01	2703246	Potri.001G033600	XP_012068736	uncharacterized protein LOC105631276 [Jatropha curcas]	NA	NA
3	Chr01	2703246	Potri.001G033600	XP_021610081	uncharacterized protein LOC110613327 isoform X1 [Manihot esculenta]	NA	NA
3	Chr01	2703246	Potri.001G033600	XP_021610083	uncharacterized protein LOC110613327 isoform X2 [Manihot esculenta]	NA	NA
3	Chr01	2703246	Potri.001G033600	XP_021610084	uncharacterized protein LOC110613327 isoform X3 [Manihot esculenta]	NA	NA
3	Chr01	2703246	Potri.001G033600	XP_021610085	uncharacterized protein LOC110613327 isoform X4 [Manihot esculenta]	NA	NA
3	Chr01	2703246	Potri.001G033600	XP_021610086	uncharacterized protein LOC110613327 isoform X5 [Manihot esculenta]	NA	NA
3	Chr01	2703246	Potri.001G033600	XP_021610087	uncharacterized protein LOC110613327 isoform X6 [Manihot esculenta]	NA	NA
3	Chr01	2703246	Potri.001G033600	XP_021610088	uncharacterized protein LOC110613327 isoform X6 [Manihot esculenta]	NA	NA
3	Chr01	2703246	Potri.001G033600	XP_021610089	uncharacterized protein LOC110613327 isoform X6 [Manihot esculenta]	NA	NA
3	Chr01	2703246	Potri.001G033600	XP_024454084	uncharacterized protein LOC7460272 isoform X1 [Populus trichocarpa]	NA	NA
3	Chr01	2703246	Potri.001G033600	XP_024454085	uncharacterized protein LOC7460272 isoform X2 [Populus trichocarpa]	NA	NA
3	Chr01	2703246	Potri.001G033800	ABS70453	alpha-1,2-fucosyltransferase [Populus tremula x Populus alba]	GO:0008107; GO:0042546; GO:0016020	galactoside 2-alpha-L-fucosyltransferase activity; cell wall biogenesis; membrane
3	Chr01	2703246	Potri.001G033800	ABS70458	alpha-1,2-fucosyltransferase [Populus tremula x Populus alba]	GO:0008107; GO:0042546; GO:0016021	galactoside 2-alpha-L-fucosyltransferase activity; cell wall biogenesis; integral component of membrane
3	Chr01	2703246	Potri.001G033800	KAB5564990	hypothetical protein DKX38_005044 [Salix brachista]	NA	NA
3	Chr01	2703246	Potri.001G033800	KAB5573041	hypothetical protein DKX38_000235 [Salix brachista]	NA	NA
3	Chr01	2703246	Potri.001G033800	OAY53326	hypothetical protein MANES_04G154700 [Manihot esculenta]	GO:0008107; GO:0042546; GO:0016021	galactoside 2-alpha-L-fucosyltransferase activity; cell wall biogenesis; integral component of membrane
3	Chr01	2703246	Potri.001G033800	OAY53327	hypothetical protein MANES_04G154700 [Manihot esculenta]	GO:0008107; GO:0042546; GO:0016021	galactoside 2-alpha-L-fucosyltransferase activity; cell wall biogenesis; integral component of membrane
3	Chr01	2703246	Potri.001G033800	OAY53328	hypothetical protein MANES_04G154700 [Manihot esculenta]	GO:0008107; GO:0042546; GO:0016021	galactoside 2-alpha-L-fucosyltransferase activity; cell wall biogenesis; integral component of membrane
3	Chr01	2703246	Potri.001G033800	PNT52480	hypothetical protein POPTR_001G033800 [Populus trichocarpa]	GO:0008107; GO:0009969; GO:0005794; GO:0016021	galactoside 2-alpha-L-fucosyltransferase activity; xyloglucan biosynthetic process; Golgi apparatus; integral component of membrane
3	Chr01	2703246	Potri.001G033800	RQO88577	hypothetical protein POPTR_003G191301 [Populus trichocarpa]	GO:0008107; GO:0042546; GO:0016021	galactoside 2-alpha-L-fucosyltransferase activity; cell wall biogenesis; integral component of membrane
3	Chr01	2703246	Potri.001G033800	RQO88579	hypothetical protein POPTR_003G191401 [Populus trichocarpa]	GO:0008107; GO:0042546; GO:0016021	galactoside 2-alpha-L-fucosyltransferase activity; cell wall biogenesis; integral component of membrane
3	Chr01	2703246	Potri.001G033800	RQO88580	hypothetical protein POPTR_003G191401 [Populus trichocarpa]	GO:0008107; GO:0042546; GO:0016021	galactoside 2-alpha-L-fucosyltransferase activity; cell wall biogenesis; integral component of membrane
3	Chr01	2703246	Potri.001G033800	RQO88581	hypothetical protein POPTR_003G191401 [Populus trichocarpa]	GO:0008107; GO:0042546; GO:0016021	galactoside 2-alpha-L-fucosyltransferase activity; cell wall biogenesis; integral component of membrane
3	Chr01	2703246	Potri.001G033800	TKS08821	galactoside 2-alpha-L-fucosyltransferase-like isoform X1 [Populus alba]	GO:0008107; GO:0042546; GO:0016021	galactoside 2-alpha-L-fucosyltransferase activity; cell wall biogenesis; integral component of membrane
3	Chr01	2703246	Potri.001G033800	TKS08822	galactoside 2-alpha-L-fucosyltransferase-like [Populus alba]	GO:0008107; GO:0042546; GO:0016021	galactoside 2-alpha-L-fucosyltransferase activity; cell wall biogenesis; integral component of membrane
3	Chr01	2703246	Potri.001G033800	TKS09176	alpha-1,2-fucosyltransferase [Populus alba]	GO:0008107; GO:0042546; GO:0016021	galactoside 2-alpha-L-fucosyltransferase activity; cell wall biogenesis; integral component of membrane
3	Chr01	2703246	Potri.001G033800	XP_006385970	galactoside 2-alpha-L-fucosyltransferase isoform X1 [Populus trichocarpa]	GO:0008107; GO:0042546; GO:0016020	galactoside 2-alpha-L-fucosyltransferase activity; cell wall biogenesis; membrane
3	Chr01	2703246	Potri.001G033800	XP_006385972	probable fucosyltransferase 8 [Populus trichocarpa]	NA	NA
3	Chr01	2703246	Potri.001G033800	XP_011020479	PREDICTED: galactoside 2-alpha-L-fucosyltransferase-like [Populus euphratica]	NA	NA
3	Chr01	2703246	Potri.001G033800	XP_011020480	PREDICTED: galactoside 2-alpha-L-fucosyltransferase-like isoform X1 [Populus euphratica]	NA	NA
3	Chr01	2703246	Potri.001G033800	XP_011020481	PREDICTED: galactoside 2-alpha-L-fucosyltransferase-like isoform X1 [Populus euphratica]	NA	NA
3	Chr01	2703246	Potri.001G033800	XP_011020482	PREDICTED: galactoside 2-alpha-L-fucosyltransferase-like isoform X1 [Populus euphratica]	NA	NA
3	Chr01	2703246	Potri.001G033800	XP_011020483	PREDICTED: galactoside 2-alpha-L-fucosyltransferase-like isoform X1 [Populus euphratica]	NA	NA
3	Chr01	2703246	Potri.001G033800	XP_011020484	PREDICTED: galactoside 2-alpha-L-fucosyltransferase-like isoform X1 [Populus euphratica]	NA	NA
3	Chr01	2703246	Potri.001G033800	XP_011034676	PREDICTED: galactoside 2-alpha-L-fucosyltransferase-like [Populus euphratica]	NA	NA
3	Chr01	2703246	Potri.001G033800	XP_011034677	PREDICTED: galactoside 2-alpha-L-fucosyltransferase-like [Populus euphratica]	NA	NA
3	Chr01	2703246	Potri.001G033800	XP_011034678	PREDICTED: galactoside 2-alpha-L-fucosyltransferase-like [Populus euphratica]	NA	NA
3	Chr01	2703246	Potri.001G033800	XP_012068737	probable fucosyltransferase 8 isoform X1 [Jatropha curcas]	NA	NA
3	Chr01	2703246	Potri.001G033800	XP_012068738	probable fucosyltransferase 8 isoform X2 [Jatropha curcas]	NA	NA
3	Chr01	2703246	Potri.001G033800	XP_012069219	probable fucosyltransferase 7 [Jatropha curcas]	NA	NA
3	Chr01	2703246	Potri.001G033800	XP_015578749	galactoside 2-alpha-L-fucosyltransferase [Ricinus communis]	NA	NA
3	Chr01	2703246	Potri.001G033800	XP_021610914	galactoside 2-alpha-L-fucosyltransferase-like isoform X1 [Manihot esculenta]	NA	NA
3	Chr01	2703246	Potri.001G033800	XP_021610915	galactoside 2-alpha-L-fucosyltransferase-like isoform X1 [Manihot esculenta]	NA	NA
3	Chr01	2703246	Potri.001G033800	XP_021610916	galactoside 2-alpha-L-fucosyltransferase-like isoform X1 [Manihot esculenta]	NA	NA
3	Chr01	2703246	Potri.001G033800	XP_021610917	galactoside 2-alpha-L-fucosyltransferase-like isoform X1 [Manihot esculenta]	NA	NA
3	Chr01	2703246	Potri.001G033800	XP_021683619	galactoside 2-alpha-L-fucosyltransferase-like isoform X1 [Hevea brasiliensis]	NA	NA
3	Chr01	2703246	Potri.001G033800	XP_024453809	galactoside 2-alpha-L-fucosyltransferase isoform X1 [Populus trichocarpa]	NA	NA
3	Chr01	2703246	Potri.001G033800	XP_024459285	probable fucosyltransferase 7 [Populus trichocarpa]	NA	NA
3	Chr01	2703246	Potri.001G033800	XP_024459287	probable fucosyltransferase 7 [Populus trichocarpa]	NA	NA
3	Chr01	2703246	Potri.001G033800	XP_024459291	probable fucosyltransferase 7 [Populus trichocarpa]	NA	NA
3	Chr01	2703246	Potri.001G033800	XP_024459296	probable fucosyltransferase 7 [Populus trichocarpa]	NA	NA
3	Chr01	2703246	Potri.001G037200	KAB2081695	hypothetical protein ES319_A05G148800v1 [Gossypium barbadense]	NA	NA
3	Chr01	2703246	Potri.001G037200	KAB5564953	hypothetical protein DKX38_005007 [Salix brachista]	NA	NA
3	Chr01	2703246	Potri.001G037200	KAB5573061	hypothetical protein DKX38_000255 [Salix brachista]	NA	NA
3	Chr01	2703246	Potri.001G037200	TKR90940	putative E3 ubiquitin-protein ligase RNF217 [Populus alba]	GO:0046872; GO:0004842	metal ion binding; ubiquitin-protein transferase activity
3	Chr01	2703246	Potri.001G037200	TKS08791	putative E3 ubiquitin-protein ligase RNF217 [Populus alba]	GO:0046872; GO:0004842	metal ion binding; ubiquitin-protein transferase activity
3	Chr01	2703246	Potri.001G037200	TKS09205	zinc finger family protein [Populus alba]	GO:0046872; GO:0004842	metal ion binding; ubiquitin-protein transferase activity
3	Chr01	2703246	Potri.001G037200	TYI27070	hypothetical protein ES332_A05G154000v1 [Gossypium tomentosum]	GO:0046872; GO:0016740	metal ion binding; transferase activity
3	Chr01	2703246	Potri.001G037200	TYJ34184	hypothetical protein E1A91_A05G151700v1 [Gossypium mustelinum]	GO:0046872; GO:0016740	metal ion binding; transferase activity
3	Chr01	2703246	Potri.001G037200	XP_002303968	probable E3 ubiquitin-protein ligase RNF217 [Populus trichocarpa] &gt;gb|PNT46359.1| hypothetical protein POPTR_003G187700 [Populus trichocarpa]	GO:0046872; GO:0031624; GO:0061630; GO:0032436; GO:0000209; GO:0006511; GO:0005737; GO:0000151	metal ion binding; ubiquitin conjugating enzyme binding; ubiquitin protein ligase activity; positive regulation of proteasomal ubiquitin-dependent protein catabolic process; protein polyubiquitination; ubiquitin-dependent protein catabolic process; cytoplasm; ubiquitin ligase complex
3	Chr01	2703246	Potri.001G037200	XP_006368658	probable E3 ubiquitin-protein ligase RNF217 [Populus trichocarpa] &gt;gb|PNT52539.1| hypothetical protein POPTR_001G037200 [Populus trichocarpa]	GO:0046872; GO:0031624; GO:0061630; GO:0032436; GO:0000209; GO:0006511; GO:0005737; GO:0000151	metal ion binding; ubiquitin conjugating enzyme binding; ubiquitin protein ligase activity; positive regulation of proteasomal ubiquitin-dependent protein catabolic process; protein polyubiquitination; ubiquitin-dependent protein catabolic process; cytoplasm; ubiquitin ligase complex
3	Chr01	2703246	Potri.001G037200	XP_011020527	PREDICTED: probable E3 ubiquitin-protein ligase RNF217 [Populus euphratica] &gt;ref|XP_011020529.1| PREDICTED: probable E3 ubiquitin-protein ligase RNF217 [Populus euphratica] &gt;ref|XP_011020530.1| PREDICTED: probable E3 ubiquitin-protein ligase RNF217 [Populus euphratica] &gt;ref|XP_011020531.1| PREDICTED: probable E3 ubiquitin-protein ligase RNF217 [Populus euphratica] &gt;ref|XP_011020532.1|…	NA	NA
3	Chr01	2703246	Potri.001G037200	XP_011034620	PREDICTED: probable E3 ubiquitin-protein ligase RNF217 [Populus euphratica]	NA	NA
3	Chr01	2703246	Potri.001G037200	XP_016749568	PREDICTED: probable E3 ubiquitin-protein ligase RNF217 [Gossypium hirsutum]	GO:0046872; GO:0031624; GO:0061630; GO:0032436; GO:0000209; GO:0006511; GO:0005737; GO:0000151	metal ion binding; ubiquitin conjugating enzyme binding; ubiquitin protein ligase activity; positive regulation of proteasomal ubiquitin-dependent protein catabolic process; protein polyubiquitination; ubiquitin-dependent protein catabolic process; cytoplasm; ubiquitin ligase complex
3	Chr01	2703246	Potri.001G037200	XP_017605467	PREDICTED: probable E3 ubiquitin-protein ligase RNF217 [Gossypium arboreum]	NA	NA
3	Chr01	2703246	Potri.001G037200	XP_021294699	probable E3 ubiquitin-protein ligase RNF217 [Herrania umbratica]	NA	NA
3	Chr01	2703246	Potri.001G037200	XP_021627767	probable E3 ubiquitin-protein ligase RNF217 [Manihot esculenta] &gt;gb|OAY37060.1| hypothetical protein MANES_11G071600 [Manihot esculenta]	NA	NA
3	Chr01	2703246	Potri.001G037200	XP_021687715	probable E3 ubiquitin-protein ligase RNF217 [Hevea brasiliensis]	NA	NA
3	Chr01	2703246	Potri.001G037200	XP_022724159	probable E3 ubiquitin-protein ligase RNF217 [Durio zibethinus]	NA	NA
3	Chr01	2703246	Potri.001G037200	XP_022724191	probable E3 ubiquitin-protein ligase RNF217 [Durio zibethinus]	NA	NA
3	Chr01	2703246	Potri.001G037200	XP_022777246	probable E3 ubiquitin-protein ligase RNF217 [Durio zibethinus]	NA	NA
3	Chr01	2703246	Potri.001G037300	EEF49281	Ribulose bisphosphate carboxylase/oxygenase activase, chloroplast precursor, putative [Ricinus communis]	GO:0005524	ATP binding
3	Chr01	2703246	Potri.001G037300	KAA8542024	hypothetical protein F0562_023176 [Nyssa sinensis]	NA	NA
3	Chr01	2703246	Potri.001G037300	KAB2081698	hypothetical protein ES319_A05G149100v1 [Gossypium barbadense] &gt;gb|TYH16913.1| hypothetical protein ES288_A05G152500v1 [Gossypium darwinii] &gt;gb|TYI27076.1| hypothetical protein ES332_A05G154300v1 [Gossypium tomentosum] &gt;gb|TYJ34189.1| hypothetical protein E1A91_A05G152000v1 [Gossypium mustelinum]	NA	NA
3	Chr01	2703246	Potri.001G037300	OMO65949	ATPase, AAA-type, core [Corchorus olitorius]	GO:0005524	ATP binding
3	Chr01	2703246	Potri.001G037300	OMO70522	ATPase, AAA-type, core [Corchorus capsularis]	GO:0005524	ATP binding
3	Chr01	2703246	Potri.001G037300	TKS09206	hypothetical protein D5086_0000096100 [Populus alba]	GO:0005524	ATP binding
3	Chr01	2703246	Potri.001G037300	XP_002299165	ribulose bisphosphate carboxylase/oxygenase activase, chloroplastic [Populus trichocarpa] &gt;gb|PNT52542.1| hypothetical protein POPTR_001G037300 [Populus trichocarpa]	GO:0005524	ATP binding
3	Chr01	2703246	Potri.001G037300	XP_006493443	ribulose bisphosphate carboxylase/oxygenase activase, chloroplastic isoform X1 [Citrus sinensis]	NA	NA
3	Chr01	2703246	Potri.001G037300	XP_011034619	PREDICTED: ribulose bisphosphate carboxylase/oxygenase activase, chloroplastic [Populus euphratica]	NA	NA
3	Chr01	2703246	Potri.001G037300	XP_012444337	PREDICTED: ribulose bisphosphate carboxylase/oxygenase activase, chloroplastic isoform X2 [Gossypium raimondii] &gt;gb|KJB57047.1| hypothetical protein B456_009G149200 [Gossypium raimondii]	GO:0005524	ATP binding
3	Chr01	2703246	Potri.001G037300	XP_015570972	ribulose bisphosphate carboxylase/oxygenase activase, chloroplastic [Ricinus communis] &gt;ref|XP_025012037.1| ribulose bisphosphate carboxylase/oxygenase activase, chloroplastic [Ricinus communis] &gt;ref|XP_025012038.1| ribulose bisphosphate carboxylase/oxygenase activase, chloroplastic [Ricinus communis]	NA	NA
3	Chr01	2703246	Potri.001G037300	XP_017603330	PREDICTED: ribulose bisphosphate carboxylase/oxygenase activase, chloroplastic [Gossypium arboreum]	NA	NA
3	Chr01	2703246	Potri.001G037300	XP_020533501	ribulose bisphosphate carboxylase/oxygenase activase, chloroplastic isoform X1 [Jatropha curcas] &gt;ref|XP_020533502.1| ribulose bisphosphate carboxylase/oxygenase activase, chloroplastic isoform X1 [Jatropha curcas]	NA	NA
3	Chr01	2703246	Potri.001G037300	XP_021628249	ribulose bisphosphate carboxylase/oxygenase activase, chloroplastic isoform X1 [Manihot esculenta]	NA	NA
3	Chr01	2703246	Potri.001G037300	XP_021628250	ribulose bisphosphate carboxylase/oxygenase activase, chloroplastic isoform X2 [Manihot esculenta] &gt;gb|OAY37059.1| hypothetical protein MANES_11G071500 [Manihot esculenta]	NA	NA
3	Chr01	2703246	Potri.001G037300	XP_021660498	ribulose bisphosphate carboxylase/oxygenase activase, chloroplastic isoform X1 [Hevea brasiliensis]	NA	NA
3	Chr01	2703246	Potri.001G037300	XP_022154094	ribulose bisphosphate carboxylase/oxygenase activase, chloroplastic isoform X1 [Momordica charantia] &gt;ref|XP_022154101.1| ribulose bisphosphate carboxylase/oxygenase activase, chloroplastic isoform X1 [Momordica charantia] &gt;ref|XP_022154111.1| ribulose bisphosphate carboxylase/oxygenase activase, chloroplastic isoform X1 [Momordica charantia]	NA	NA
3	Chr01	2703246	Potri.001G037300	XP_022721673	ribulose bisphosphate carboxylase/oxygenase activase, chloroplastic [Durio zibethinus]	NA	NA
3	Chr01	2703246	Potri.001G037300	XP_024037104	ribulose bisphosphate carboxylase/oxygenase activase, chloroplastic isoform X1 [Citrus clementina]	NA	NA
3	Chr01	2703246	Potri.001G037300	XP_031257881	ribulose bisphosphate carboxylase/oxygenase activase, chloroplastic [Pistacia vera]	NA	NA
3	Chr01	2703246	Potri.001G037900	PNT52549	hypothetical protein POPTR_001G037900 [Populus trichocarpa]	GO:0005524; GO:0004672	ATP binding; protein kinase activity
3	Chr01	2703246	Potri.001G037900	PNT52550	hypothetical protein POPTR_001G037900 [Populus trichocarpa]	GO:0005524; GO:0004672	ATP binding; protein kinase activity
3	Chr01	2703246	Potri.001G037900	PNT52552	hypothetical protein POPTR_001G037900 [Populus trichocarpa]	GO:0005524; GO:0004672	ATP binding; protein kinase activity
3	Chr01	2703246	Potri.001G037900	RQO84376	hypothetical protein POPTR_001G037900 [Populus trichocarpa]	GO:0005524; GO:0004672	ATP binding; protein kinase activity
3	Chr01	2703246	Potri.001G037900	RQO84377	hypothetical protein POPTR_001G037900 [Populus trichocarpa]	GO:0005524; GO:0004672	ATP binding; protein kinase activity
3	Chr01	2703246	Potri.001G037900	RQO84382	hypothetical protein POPTR_001G037900 [Populus trichocarpa]	GO:0005524; GO:0004672	ATP binding; protein kinase activity
3	Chr01	2703246	Potri.001G037900	RQO84383	hypothetical protein POPTR_001G037900 [Populus trichocarpa]	GO:0005524; GO:0004672	ATP binding; protein kinase activity
3	Chr01	2703246	Potri.001G037900	RQO88546	hypothetical protein POPTR_003G186700 [Populus trichocarpa]	GO:0005524; GO:0004672	ATP binding; protein kinase activity
3	Chr01	2703246	Potri.001G037900	TKS09210	hypothetical protein D5086_0000096140 [Populus alba]	GO:0005524; GO:0004672; GO:0008612	ATP binding; protein kinase activity; peptidyl-lysine modification to peptidyl-hypusine
3	Chr01	2703246	Potri.001G037900	XP_011034609	PREDICTED: serine/threonine-protein kinase OSR1-like isoform X1 [Populus euphratica] &gt;ref|XP_011034610.1| PREDICTED: serine/threonine-protein kinase OSR1-like isoform X1 [Populus euphratica]	NA	NA
3	Chr01	2703246	Potri.001G037900	XP_011034611	PREDICTED: serine/threonine-protein kinase OSR1-like isoform X2 [Populus euphratica]	NA	NA
3	Chr01	2703246	Potri.001G037900	XP_011034612	PREDICTED: serine/threonine-protein kinase OSR1-like isoform X3 [Populus euphratica]	NA	NA
3	Chr01	2703246	Potri.001G037900	XP_011034613	PREDICTED: serine/threonine-protein kinase OSR1-like isoform X4 [Populus euphratica]	NA	NA
3	Chr01	2703246	Potri.001G037900	XP_011034614	PREDICTED: serine/threonine-protein kinase OSR1-like isoform X5 [Populus euphratica]	NA	NA
3	Chr01	2703246	Potri.001G037900	XP_024453091	serine/threonine-protein kinase BLUS1 isoform X1 [Populus trichocarpa]	NA	NA
3	Chr01	2703246	Potri.001G037900	XP_024453092	serine/threonine-protein kinase BLUS1 isoform X2 [Populus trichocarpa] &gt;gb|RQO88547.1| hypothetical protein POPTR_003G186700 [Populus trichocarpa]	NA	NA
3	Chr01	2703246	Potri.001G037900	XP_024453093	serine/threonine-protein kinase BLUS1 isoform X3 [Populus trichocarpa]	NA	NA
3	Chr01	2703246	Potri.001G037900	XP_024467284	serine/threonine-protein kinase BLUS1 isoform X1 [Populus trichocarpa] &gt;gb|RQO84381.1| hypothetical protein POPTR_001G037900 [Populus trichocarpa]	NA	NA
3	Chr01	2703246	Potri.001G037900	XP_024467293	serine/threonine-protein kinase BLUS1 isoform X2 [Populus trichocarpa]	NA	NA
3	Chr01	2703246	Potri.001G037900	XP_024467297	serine/threonine-protein kinase BLUS1 isoform X3 [Populus trichocarpa]	NA	NA
3	Chr01	2703246	Potri.001G038000	ABK95041	unknown [Populus trichocarpa]	GO:0003684; GO:0006289; GO:0043161; GO:0005634	damaged DNA binding; nucleotide-excision repair; proteasome-mediated ubiquitin-dependent protein catabolic process; nucleus
3	Chr01	2703246	Potri.001G038000	KAB5573066	hypothetical protein DKX38_000260 [Salix brachista]	NA	NA
3	Chr01	2703246	Potri.001G038000	KAE7999770	hypothetical protein FH972_004170 [Carpinus fangiana]	NA	NA
3	Chr01	2703246	Potri.001G038000	OMO67419	hypothetical protein COLO4_30171 [Corchorus olitorius] &gt;gb|OMO70500.1| hypothetical protein CCACVL1_18861 [Corchorus capsularis]	GO:0003684; GO:0006289; GO:0043161; GO:0005634	damaged DNA binding; nucleotide-excision repair; proteasome-mediated ubiquitin-dependent protein catabolic process; nucleus
3	Chr01	2703246	Potri.001G038000	TKR79121	hypothetical protein D5086_0000275560 [Populus alba]	GO:0003684; GO:0006289; GO:0043161; GO:0005634	damaged DNA binding; nucleotide-excision repair; proteasome-mediated ubiquitin-dependent protein catabolic process; nucleus
3	Chr01	2703246	Potri.001G038000	TKS09211	hypothetical protein D5086_0000096150 [Populus alba]	GO:0003684; GO:0006289; GO:0043161; GO:0005634	damaged DNA binding; nucleotide-excision repair; proteasome-mediated ubiquitin-dependent protein catabolic process; nucleus
3	Chr01	2703246	Potri.001G038000	TYH48268	hypothetical protein ES332_D10G056200v1 [Gossypium tomentosum]	NA	NA
3	Chr01	2703246	Potri.001G038000	XP_004303217	PREDICTED: ubiquitin receptor RAD23b [Fragaria vesca subsp. vesca]	NA	NA
3	Chr01	2703246	Potri.001G038000	XP_006368664	ubiquitin receptor RAD23b [Populus trichocarpa] &gt;gb|PNT52554.1| hypothetical protein POPTR_001G038000 [Populus trichocarpa]	GO:0003684; GO:0006289; GO:0043161; GO:0005634	damaged DNA binding; nucleotide-excision repair; proteasome-mediated ubiquitin-dependent protein catabolic process; nucleus
3	Chr01	2703246	Potri.001G038000	XP_006427690	ubiquitin receptor RAD23b [Citrus clementina]	GO:0003684; GO:0006289; GO:0043161; GO:0005634	damaged DNA binding; nucleotide-excision repair; proteasome-mediated ubiquitin-dependent protein catabolic process; nucleus
3	Chr01	2703246	Potri.001G038000	XP_006493449	ubiquitin receptor RAD23b-like [Citrus sinensis]	NA	NA
3	Chr01	2703246	Potri.001G038000	XP_011034604	PREDICTED: ubiquitin receptor RAD23b-like [Populus euphratica]	NA	NA
3	Chr01	2703246	Potri.001G038000	XP_012456581	PREDICTED: ubiquitin receptor RAD23b-like isoform X1 [Gossypium raimondii] &gt;gb|KJB69952.1| hypothetical protein B456_011G053200 [Gossypium raimondii] &gt;gb|KJB69955.1| hypothetical protein B456_011G053200 [Gossypium raimondii]	GO:0003684; GO:0006289; GO:0043161; GO:0005634	damaged DNA binding; nucleotide-excision repair; proteasome-mediated ubiquitin-dependent protein catabolic process; nucleus
3	Chr01	2703246	Potri.001G038000	XP_016697955	PREDICTED: ubiquitin receptor RAD23b-like [Gossypium hirsutum] &gt;gb|TYI59702.1| hypothetical protein E1A91_D10G055500v1 [Gossypium mustelinum]	GO:0003684; GO:0031593; GO:0070628; GO:0043130; GO:0006289; GO:0043161; GO:0005829; GO:0005654	damaged DNA binding; polyubiquitin modification-dependent protein binding; proteasome binding; ubiquitin binding; nucleotide-excision repair; proteasome-mediated ubiquitin-dependent protein catabolic process; cytosol; nucleoplasm
3	Chr01	2703246	Potri.001G038000	XP_017649859	PREDICTED: ubiquitin receptor RAD23b-like [Gossypium arboreum] &gt;ref|XP_017649860.1| PREDICTED: ubiquitin receptor RAD23b-like [Gossypium arboreum] &gt;gb|KHG09850.1| Putative DNA repair RAD23-1 -like protein [Gossypium arboreum]	GO:0003684; GO:0006289; GO:0043161; GO:0005634	damaged DNA binding; nucleotide-excision repair; proteasome-mediated ubiquitin-dependent protein catabolic process; nucleus
3	Chr01	2703246	Potri.001G038000	XP_017978620	PREDICTED: ubiquitin receptor RAD23b [Theobroma cacao] &gt;gb|EOY27440.1| Rad23 UV excision repair protein family isoform 1 [Theobroma cacao]	GO:0003684; GO:0031593; GO:0070628; GO:0043130; GO:0006289; GO:0043161; GO:0005829; GO:0005654	damaged DNA binding; polyubiquitin modification-dependent protein binding; proteasome binding; ubiquitin binding; nucleotide-excision repair; proteasome-mediated ubiquitin-dependent protein catabolic process; cytosol; nucleoplasm
3	Chr01	2703246	Potri.001G038000	XP_018813794	PREDICTED: ubiquitin receptor RAD23b-like [Juglans regia]	GO:0003684; GO:0006289; GO:0043161; GO:0005634	damaged DNA binding; nucleotide-excision repair; proteasome-mediated ubiquitin-dependent protein catabolic process; nucleus
3	Chr01	2703246	Potri.001G038000	XP_021295208	ubiquitin receptor RAD23b-like [Herrania umbratica]	NA	NA
3	Chr01	2703246	Potri.001G038000	XP_021649845	ubiquitin receptor RAD23b-like isoform X1 [Hevea brasiliensis]	NA	NA
3	Chr01	2703246	Potri.001G038000	XP_024182369	ubiquitin receptor RAD23b [Rosa chinensis] &gt;gb|PRQ50313.1| putative UV excision repair protein Rad23 [Rosa chinensis]	NA	NA
3	Chr01	2703246	Potri.001G038100	GAY49467	hypothetical protein CUMW_119320 [Citrus unshiu] &gt;dbj|GAY49468.1| hypothetical protein CUMW_119320 [Citrus unshiu]	GO:0016021	integral component of membrane
3	Chr01	2703246	Potri.001G038100	KAB5564946	hypothetical protein DKX38_005000 [Salix brachista]	NA	NA
3	Chr01	2703246	Potri.001G038100	KAB5573067	hypothetical protein DKX38_000261 [Salix brachista]	NA	NA
3	Chr01	2703246	Potri.001G038100	PSR89378	Serine incorporator [Actinidia chinensis var. chinensis]	GO:0016021	integral component of membrane
3	Chr01	2703246	Potri.001G038100	TKR79122	hypothetical protein D5086_0000275570 [Populus alba]	GO:0016021	integral component of membrane
3	Chr01	2703246	Potri.001G038100	TKS08781	putative serine incorporator [Populus alba]	GO:0016021	integral component of membrane
3	Chr01	2703246	Potri.001G038100	TKS09212	putative serine incorporator [Populus alba]	GO:0016021	integral component of membrane
3	Chr01	2703246	Potri.001G038100	XP_002297693	probable serine incorporator [Populus trichocarpa] &gt;gb|ABK96018.1| unknown [Populus trichocarpa] &gt;gb|PNT52556.1| hypothetical protein POPTR_001G038100 [Populus trichocarpa] &gt;gb|PNT52557.1| hypothetical protein POPTR_001G038100 [Populus trichocarpa]	GO:0016021; GO:0016020	integral component of membrane; membrane
3	Chr01	2703246	Potri.001G038100	XP_002304839	probable serine incorporator [Populus trichocarpa] &gt;gb|PNT46344.1| hypothetical protein POPTR_003G186500 [Populus trichocarpa]	NA	NA
3	Chr01	2703246	Potri.001G038100	XP_006427689	probable serine incorporator [Citrus clementina] &gt;gb|ESR40929.1| hypothetical protein CICLE_v10025720mg [Citrus clementina]	GO:0016021	integral component of membrane
3	Chr01	2703246	Potri.001G038100	XP_006493450	probable serine incorporator [Citrus sinensis] &gt;ref|XP_024949285.1| probable serine incorporator [Citrus sinensis]	NA	NA
3	Chr01	2703246	Potri.001G038100	XP_011020548	PREDICTED: probable serine incorporator [Populus euphratica]	NA	NA
3	Chr01	2703246	Potri.001G038100	XP_011034606	PREDICTED: probable serine incorporator [Populus euphratica] &gt;ref|XP_011034607.1| PREDICTED: probable serine incorporator [Populus euphratica] &gt;ref|XP_011034608.1| PREDICTED: probable serine incorporator [Populus euphratica]	NA	NA
3	Chr01	2703246	Potri.001G038100	XP_012067448	probable serine incorporator [Jatropha curcas] &gt;gb|KDP41926.1| hypothetical protein JCGZ_26944 [Jatropha curcas]	GO:0016021	integral component of membrane
3	Chr01	2703246	Potri.001G038100	XP_015570894	probable serine incorporator isoform X1 [Ricinus communis]	NA	NA
3	Chr01	2703246	Potri.001G038100	XP_018813543	PREDICTED: probable serine incorporator isoform X1 [Juglans regia] &gt;ref|XP_018813617.1| PREDICTED: probable serine incorporator isoform X1 [Juglans regia]	GO:0016021	integral component of membrane
3	Chr01	2703246	Potri.001G038100	XP_018813694	PREDICTED: probable serine incorporator isoform X2 [Juglans regia]	GO:0016021	integral component of membrane
3	Chr01	2703246	Potri.001G038100	XP_021653265	probable serine incorporator [Hevea brasiliensis]	NA	NA
3	Chr01	2703246	Potri.001G038100	XP_021895900	probable serine incorporator [Carica papaya] &gt;ref|XP_021895901.1| probable serine incorporator [Carica papaya]	NA	NA
3	Chr01	2703246	Potri.001G038100	XP_030546887	probable serine incorporator isoform X1 [Rhodamnia argentea]	NA	NA
3	Chr01	2703246	Potri.001G038200	BBG99260	hypothetical protein Prudu_008886 [Prunus dulcis]	GO:0016021	integral component of membrane
3	Chr01	2703246	Potri.001G038200	KAB5564944	hypothetical protein DKX38_004998 [Salix brachista]	NA	NA
3	Chr01	2703246	Potri.001G038200	KAE8708827	Zinc-binding ribosomal protein family protein [Hibiscus syriacus]	NA	NA
3	Chr01	2703246	Potri.001G038200	KAE8725844	Zinc-binding ribosomal protein family protein [Hibiscus syriacus]	NA	NA
3	Chr01	2703246	Potri.001G038200	OAY37045	hypothetical protein MANES_11G070600 [Manihot esculenta] &gt;gb|OAY37046.1| hypothetical protein MANES_11G070600 [Manihot esculenta] &gt;gb|OAY37047.1| hypothetical protein MANES_11G070600 [Manihot esculenta]	GO:0016021	integral component of membrane
3	Chr01	2703246	Potri.001G038200	PNT52568	hypothetical protein POPTR_001G038900 [Populus trichocarpa]	GO:0016021	integral component of membrane
3	Chr01	2703246	Potri.001G038200	PNT52577	hypothetical protein POPTR_001G039700 [Populus trichocarpa]	GO:0016021	integral component of membrane
3	Chr01	2703246	Potri.001G038200	XP_002299162	uncharacterized protein LOC7455777 [Populus trichocarpa] &gt;ref|XP_024444950.1| uncharacterized protein LOC7455777 [Populus trichocarpa] &gt;ref|XP_024444956.1| uncharacterized protein LOC7455777 [Populus trichocarpa] &gt;gb|PNT52559.1| hypothetical protein POPTR_001G038200 [Populus trichocarpa]	NA	NA
3	Chr01	2703246	Potri.001G038200	XP_003517109	uncharacterized protein LOC100782168 [Glycine max] &gt;gb|KRH76474.1| hypothetical protein GLYMA_01G154800 [Glycine max]	GO:0016021	integral component of membrane
3	Chr01	2703246	Potri.001G038200	XP_004303219	PREDICTED: uncharacterized protein LOC101294190 [Fragaria vesca subsp. vesca]	NA	NA
3	Chr01	2703246	Potri.001G038200	XP_007217592	uncharacterized protein LOC18782773 [Prunus persica] &gt;ref|XP_008228859.1| PREDICTED: uncharacterized protein LOC103328240 [Prunus mume] &gt;ref|XP_008228860.1| PREDICTED: uncharacterized protein LOC103328240 [Prunus mume] &gt;ref|XP_020415579.1| uncharacterized protein LOC18782773 [Prunus persica] &gt;ref|XP_021829379.1| uncharacterized protein LOC110769664 [Prunus avium] &gt;ref|XP_021829380.…	GO:0016021	integral component of membrane
3	Chr01	2703246	Potri.001G038200	XP_011020550	PREDICTED: uncharacterized protein LOC105122883 [Populus euphratica]	NA	NA
3	Chr01	2703246	Potri.001G038200	XP_011034600	PREDICTED: uncharacterized protein LOC105132679 [Populus euphratica] &gt;ref|XP_011034601.1| PREDICTED: uncharacterized protein LOC105132679 [Populus euphratica] &gt;ref|XP_011034602.1| PREDICTED: uncharacterized protein LOC105132679 [Populus euphratica] &gt;ref|XP_011034603.1| PREDICTED: uncharacterized protein LOC105132679 [Populus euphratica]	NA	NA
3	Chr01	2703246	Potri.001G038200	XP_015570687	uncharacterized protein LOC8280287 isoform X2 [Ricinus communis]	NA	NA
3	Chr01	2703246	Potri.001G038200	XP_016902957	PREDICTED: uncharacterized protein LOC103501213 [Cucumis melo] &gt;gb|KAA0034943.1| uncharacterized protein E6C27_scaffold434G00060 [Cucumis melo var. makuwa] &gt;gb|TYK21298.1| uncharacterized protein E5676_scaffold1199G00060 [Cucumis melo var. makuwa]	GO:0016021	integral component of membrane
3	Chr01	2703246	Potri.001G038200	XP_024185669	uncharacterized protein LOC112190472 [Rosa chinensis] &gt;gb|PRQ50325.1| hypothetical protein RchiOBHm_Chr2g0131951 [Rosa chinensis]	NA	NA
3	Chr01	2703246	Potri.001G038200	XP_024438585	uncharacterized protein LOC112323669 [Populus trichocarpa] &gt;gb|PNT52585.1| hypothetical protein POPTR_001G040300 [Populus trichocarpa]	NA	NA
3	Chr01	2703246	Potri.001G038200	XP_024444962	uncharacterized protein LOC112324762 [Populus trichocarpa] &gt;ref|XP_024444966.1| uncharacterized protein LOC112324762 [Populus trichocarpa] &gt;ref|XP_024444971.1| uncharacterized protein LOC112324762 [Populus trichocarpa] &gt;gb|PNT52563.1| hypothetical protein POPTR_001G038400 [Populus trichocarpa]	NA	NA
3	Chr01	2703246	Potri.001G038200	XP_024452191	uncharacterized protein LOC7462835 [Populus trichocarpa] &gt;gb|PNT46341.1| hypothetical protein POPTR_003G186400 [Populus trichocarpa] &gt;gb|PNT46342.1| hypothetical protein POPTR_003G186400 [Populus trichocarpa] &gt;gb|PNT46343.1| hypothetical protein POPTR_003G186400 [Populus trichocarpa]	NA	NA
3	Chr01	2703246	Potri.001G038200	XP_027352746	uncharacterized protein LOC113863383 [Abrus precatorius] &gt;ref|XP_027352747.1| uncharacterized protein LOC113863383 [Abrus precatorius] &gt;ref|XP_027352748.1| uncharacterized protein LOC113863383 [Abrus precatorius] &gt;ref|XP_027352749.1| uncharacterized protein LOC113863383 [Abrus precatorius]	NA	NA
3	Chr01	2703246	Potri.001G038300	KAB5573074	hypothetical protein DKX38_000268 [Salix brachista]	NA	NA
3	Chr01	2703246	Potri.001G038300	PNS22169	hypothetical protein POPTR_T166600 [Populus trichocarpa]	GO:0005524; GO:0005509; GO:0030247; GO:0004674; GO:0016021	ATP binding; calcium ion binding; polysaccharide binding; protein serine/threonine kinase activity; integral component of membrane
3	Chr01	2703246	Potri.001G038300	PNS22170	hypothetical protein POPTR_T166600 [Populus trichocarpa]	GO:0005524; GO:0005509; GO:0030247; GO:0004674; GO:0007166; GO:0006468; GO:0016021; GO:0005886	ATP binding; calcium ion binding; polysaccharide binding; protein serine/threonine kinase activity; cell surface receptor signaling pathway; protein phosphorylation; integral component of membrane; plasma membrane
3	Chr01	2703246	Potri.001G038300	PNT52562	hypothetical protein POPTR_001G038300, partial [Populus trichocarpa]	GO:0005524; GO:0005509; GO:0030247; GO:0004674; GO:0007166; GO:0006468; GO:0016021; GO:0005886	ATP binding; calcium ion binding; polysaccharide binding; protein serine/threonine kinase activity; cell surface receptor signaling pathway; protein phosphorylation; integral component of membrane; plasma membrane
3	Chr01	2703246	Potri.001G038300	PNT52587	hypothetical protein POPTR_001G040500 [Populus trichocarpa]	GO:0005524; GO:0005509; GO:0030247; GO:0004674; GO:0007166; GO:0006468; GO:0016021; GO:0005886	ATP binding; calcium ion binding; polysaccharide binding; protein serine/threonine kinase activity; cell surface receptor signaling pathway; protein phosphorylation; integral component of membrane; plasma membrane
3	Chr01	2703246	Potri.001G038300	XP_002297682	wall-associated receptor kinase-like 8 [Populus trichocarpa] &gt;gb|PNS22585.1| hypothetical protein POPTR_T132900 [Populus trichocarpa]	GO:0005524; GO:0005509; GO:0030247; GO:0004674; GO:0007166; GO:0006468; GO:0016021; GO:0005886	ATP binding; calcium ion binding; polysaccharide binding; protein serine/threonine kinase activity; cell surface receptor signaling pathway; protein phosphorylation; integral component of membrane; plasma membrane
3	Chr01	2703246	Potri.001G038300	XP_006387117	wall-associated receptor kinase-like 8 [Populus trichocarpa] &gt;gb|PNT52579.1| hypothetical protein POPTR_001G039900 [Populus trichocarpa]	GO:0005524; GO:0005509; GO:0030247; GO:0004674; GO:0007166; GO:0006468; GO:0016021; GO:0005886	ATP binding; calcium ion binding; polysaccharide binding; protein serine/threonine kinase activity; cell surface receptor signaling pathway; protein phosphorylation; integral component of membrane; plasma membrane
3	Chr01	2703246	Potri.001G038300	XP_006388728	wall-associated receptor kinase-like 8 [Populus trichocarpa] &gt;gb|PNS23202.1| hypothetical protein POPTR_T080500 [Populus trichocarpa]	GO:0005524; GO:0005509; GO:0030247; GO:0004674; GO:0007166; GO:0006468; GO:0016021; GO:0005886	ATP binding; calcium ion binding; polysaccharide binding; protein serine/threonine kinase activity; cell surface receptor signaling pathway; protein phosphorylation; integral component of membrane; plasma membrane
3	Chr01	2703246	Potri.001G038300	XP_011011593	PREDICTED: wall-associated receptor kinase-like 2 isoform X1 [Populus euphratica]	NA	NA
3	Chr01	2703246	Potri.001G038300	XP_011011594	PREDICTED: wall-associated receptor kinase-like 2 isoform X2 [Populus euphratica] &gt;ref|XP_011011595.1| PREDICTED: wall-associated receptor kinase-like 2 isoform X3 [Populus euphratica]	NA	NA
3	Chr01	2703246	Potri.001G038300	XP_011011597	PREDICTED: wall-associated receptor kinase-like 22 [Populus euphratica]	NA	NA
3	Chr01	2703246	Potri.001G038300	XP_011013612	PREDICTED: wall-associated receptor kinase-like 22 [Populus euphratica]	NA	NA
3	Chr01	2703246	Potri.001G038300	XP_011013613	PREDICTED: wall-associated receptor kinase-like 22 isoform X1 [Populus euphratica] &gt;ref|XP_011013614.1| PREDICTED: wall-associated receptor kinase-like 22 isoform X2 [Populus euphratica]	NA	NA
3	Chr01	2703246	Potri.001G038300	XP_011013615	PREDICTED: wall-associated receptor kinase-like 22 isoform X3 [Populus euphratica]	NA	NA
3	Chr01	2703246	Potri.001G038300	XP_011034597	PREDICTED: wall-associated receptor kinase-like 22 [Populus euphratica]	NA	NA
3	Chr01	2703246	Potri.001G038300	XP_011034598	PREDICTED: wall-associated receptor kinase-like 22 [Populus euphratica]	NA	NA
3	Chr01	2703246	Potri.001G038300	XP_024444936	wall-associated receptor kinase-like 22 [Populus trichocarpa] &gt;gb|RQO84384.1| hypothetical protein POPTR_001G038300 [Populus trichocarpa]	NA	NA
3	Chr01	2703246	Potri.001G038300	XP_024449223	wall-associated receptor kinase-like 8 [Populus trichocarpa]	NA	NA
3	Chr01	2703246	Potri.001G038300	XP_024465597	wall-associated receptor kinase-like 8 isoform X1 [Populus trichocarpa] &gt;gb|PNT52571.2| hypothetical protein POPTR_001G039200 [Populus trichocarpa]	NA	NA
3	Chr01	2703246	Potri.001G038300	XP_024465601	wall-associated receptor kinase-like 8 isoform X2 [Populus trichocarpa] &gt;gb|PNT52572.2| hypothetical protein POPTR_001G039200 [Populus trichocarpa]	NA	NA
3	Chr01	2703246	Potri.001G038525	KAB5573074	hypothetical protein DKX38_000268 [Salix brachista]	NA	NA
3	Chr01	2703246	Potri.001G038525	PNS22169	hypothetical protein POPTR_T166600 [Populus trichocarpa]	GO:0005524; GO:0005509; GO:0030247; GO:0004674; GO:0016021	ATP binding; calcium ion binding; polysaccharide binding; protein serine/threonine kinase activity; integral component of membrane
3	Chr01	2703246	Potri.001G038525	PNS22170	hypothetical protein POPTR_T166600 [Populus trichocarpa]	GO:0005524; GO:0005509; GO:0030247; GO:0004674; GO:0007166; GO:0006468; GO:0016021; GO:0005886	ATP binding; calcium ion binding; polysaccharide binding; protein serine/threonine kinase activity; cell surface receptor signaling pathway; protein phosphorylation; integral component of membrane; plasma membrane
3	Chr01	2703246	Potri.001G038525	PNT52562	hypothetical protein POPTR_001G038300, partial [Populus trichocarpa]	GO:0005524; GO:0005509; GO:0030247; GO:0004674; GO:0007166; GO:0006468; GO:0016021; GO:0005886	ATP binding; calcium ion binding; polysaccharide binding; protein serine/threonine kinase activity; cell surface receptor signaling pathway; protein phosphorylation; integral component of membrane; plasma membrane
3	Chr01	2703246	Potri.001G038525	PNT52587	hypothetical protein POPTR_001G040500 [Populus trichocarpa]	GO:0005524; GO:0005509; GO:0030247; GO:0004674; GO:0007166; GO:0006468; GO:0016021; GO:0005886	ATP binding; calcium ion binding; polysaccharide binding; protein serine/threonine kinase activity; cell surface receptor signaling pathway; protein phosphorylation; integral component of membrane; plasma membrane
3	Chr01	2703246	Potri.001G038525	XP_002297682	wall-associated receptor kinase-like 8 [Populus trichocarpa] &gt;gb|PNS22585.1| hypothetical protein POPTR_T132900 [Populus trichocarpa]	GO:0005524; GO:0005509; GO:0030247; GO:0004674; GO:0007166; GO:0006468; GO:0016021; GO:0005886	ATP binding; calcium ion binding; polysaccharide binding; protein serine/threonine kinase activity; cell surface receptor signaling pathway; protein phosphorylation; integral component of membrane; plasma membrane
3	Chr01	2703246	Potri.001G038525	XP_006387117	wall-associated receptor kinase-like 8 [Populus trichocarpa] &gt;gb|PNT52579.1| hypothetical protein POPTR_001G039900 [Populus trichocarpa]	GO:0005524; GO:0005509; GO:0030247; GO:0004674; GO:0007166; GO:0006468; GO:0016021; GO:0005886	ATP binding; calcium ion binding; polysaccharide binding; protein serine/threonine kinase activity; cell surface receptor signaling pathway; protein phosphorylation; integral component of membrane; plasma membrane
3	Chr01	2703246	Potri.001G038525	XP_011011593	PREDICTED: wall-associated receptor kinase-like 2 isoform X1 [Populus euphratica]	NA	NA
3	Chr01	2703246	Potri.001G038525	XP_011011594	PREDICTED: wall-associated receptor kinase-like 2 isoform X2 [Populus euphratica] &gt;ref|XP_011011595.1| PREDICTED: wall-associated receptor kinase-like 2 isoform X3 [Populus euphratica]	NA	NA
3	Chr01	2703246	Potri.001G038525	XP_011011597	PREDICTED: wall-associated receptor kinase-like 22 [Populus euphratica]	NA	NA
3	Chr01	2703246	Potri.001G038525	XP_011013612	PREDICTED: wall-associated receptor kinase-like 22 [Populus euphratica]	NA	NA
3	Chr01	2703246	Potri.001G038525	XP_011013613	PREDICTED: wall-associated receptor kinase-like 22 isoform X1 [Populus euphratica] &gt;ref|XP_011013614.1| PREDICTED: wall-associated receptor kinase-like 22 isoform X2 [Populus euphratica]	NA	NA
3	Chr01	2703246	Potri.001G038525	XP_011013615	PREDICTED: wall-associated receptor kinase-like 22 isoform X3 [Populus euphratica]	NA	NA
3	Chr01	2703246	Potri.001G038525	XP_011034597	PREDICTED: wall-associated receptor kinase-like 22 [Populus euphratica]	NA	NA
3	Chr01	2703246	Potri.001G038525	XP_011034598	PREDICTED: wall-associated receptor kinase-like 22 [Populus euphratica]	NA	NA
3	Chr01	2703246	Potri.001G038525	XP_024444936	wall-associated receptor kinase-like 22 [Populus trichocarpa] &gt;gb|RQO84384.1| hypothetical protein POPTR_001G038300 [Populus trichocarpa]	NA	NA
3	Chr01	2703246	Potri.001G038525	XP_024449223	wall-associated receptor kinase-like 8 [Populus trichocarpa]	NA	NA
3	Chr01	2703246	Potri.001G038525	XP_024453202	wall-associated receptor kinase-like 8 [Populus trichocarpa]	NA	NA
3	Chr01	2703246	Potri.001G038525	XP_024465597	wall-associated receptor kinase-like 8 isoform X1 [Populus trichocarpa] &gt;gb|PNT52571.2| hypothetical protein POPTR_001G039200 [Populus trichocarpa]	NA	NA
3	Chr01	2703246	Potri.001G038525	XP_024465601	wall-associated receptor kinase-like 8 isoform X2 [Populus trichocarpa] &gt;gb|PNT52572.2| hypothetical protein POPTR_001G039200 [Populus trichocarpa]	NA	NA
3	Chr01	2703246	Potri.001G038750	BBG99260	hypothetical protein Prudu_008886 [Prunus dulcis]	GO:0016021	integral component of membrane
3	Chr01	2703246	Potri.001G038750	KAB5564944	hypothetical protein DKX38_004998 [Salix brachista]	NA	NA
3	Chr01	2703246	Potri.001G038750	KAE7999773	hypothetical protein FH972_004173 [Carpinus fangiana] &gt;gb|KAE7999774.1| hypothetical protein FH972_004173 [Carpinus fangiana] &gt;gb|KAE7999775.1| hypothetical protein FH972_004173 [Carpinus fangiana]	NA	NA
3	Chr01	2703246	Potri.001G038750	KAE8725844	Zinc-binding ribosomal protein family protein [Hibiscus syriacus]	NA	NA
3	Chr01	2703246	Potri.001G038750	OAY37045	hypothetical protein MANES_11G070600 [Manihot esculenta] &gt;gb|OAY37046.1| hypothetical protein MANES_11G070600 [Manihot esculenta] &gt;gb|OAY37047.1| hypothetical protein MANES_11G070600 [Manihot esculenta]	GO:0016021	integral component of membrane
3	Chr01	2703246	Potri.001G038750	PNT52568	hypothetical protein POPTR_001G038900 [Populus trichocarpa]	GO:0016021	integral component of membrane
3	Chr01	2703246	Potri.001G038750	PNT52577	hypothetical protein POPTR_001G039700 [Populus trichocarpa]	GO:0016021	integral component of membrane
3	Chr01	2703246	Potri.001G038750	XP_002299162	uncharacterized protein LOC7455777 [Populus trichocarpa] &gt;ref|XP_024444950.1| uncharacterized protein LOC7455777 [Populus trichocarpa] &gt;ref|XP_024444956.1| uncharacterized protein LOC7455777 [Populus trichocarpa] &gt;gb|PNT52559.1| hypothetical protein POPTR_001G038200 [Populus trichocarpa]	NA	NA
3	Chr01	2703246	Potri.001G038750	XP_003517109	uncharacterized protein LOC100782168 [Glycine max] &gt;gb|KRH76474.1| hypothetical protein GLYMA_01G154800 [Glycine max]	GO:0016021	integral component of membrane
3	Chr01	2703246	Potri.001G038750	XP_004303219	PREDICTED: uncharacterized protein LOC101294190 [Fragaria vesca subsp. vesca]	NA	NA
3	Chr01	2703246	Potri.001G038750	XP_007217592	uncharacterized protein LOC18782773 [Prunus persica] &gt;ref|XP_008228859.1| PREDICTED: uncharacterized protein LOC103328240 [Prunus mume] &gt;ref|XP_008228860.1| PREDICTED: uncharacterized protein LOC103328240 [Prunus mume] &gt;ref|XP_020415579.1| uncharacterized protein LOC18782773 [Prunus persica] &gt;ref|XP_021829379.1| uncharacterized protein LOC110769664 [Prunus avium] &gt;ref|XP_021829380.…	GO:0016021	integral component of membrane
3	Chr01	2703246	Potri.001G038750	XP_011020550	PREDICTED: uncharacterized protein LOC105122883 [Populus euphratica]	NA	NA
3	Chr01	2703246	Potri.001G038750	XP_011034600	PREDICTED: uncharacterized protein LOC105132679 [Populus euphratica] &gt;ref|XP_011034601.1| PREDICTED: uncharacterized protein LOC105132679 [Populus euphratica] &gt;ref|XP_011034602.1| PREDICTED: uncharacterized protein LOC105132679 [Populus euphratica] &gt;ref|XP_011034603.1| PREDICTED: uncharacterized protein LOC105132679 [Populus euphratica]	NA	NA
3	Chr01	2703246	Potri.001G038750	XP_015570687	uncharacterized protein LOC8280287 isoform X2 [Ricinus communis]	NA	NA
3	Chr01	2703246	Potri.001G038750	XP_024185669	uncharacterized protein LOC112190472 [Rosa chinensis] &gt;gb|PRQ50325.1| hypothetical protein RchiOBHm_Chr2g0131951 [Rosa chinensis]	NA	NA
3	Chr01	2703246	Potri.001G038750	XP_024438585	uncharacterized protein LOC112323669 [Populus trichocarpa] &gt;gb|PNT52585.1| hypothetical protein POPTR_001G040300 [Populus trichocarpa]	NA	NA
3	Chr01	2703246	Potri.001G038750	XP_024444962	uncharacterized protein LOC112324762 [Populus trichocarpa] &gt;ref|XP_024444966.1| uncharacterized protein LOC112324762 [Populus trichocarpa] &gt;ref|XP_024444971.1| uncharacterized protein LOC112324762 [Populus trichocarpa] &gt;gb|PNT52563.1| hypothetical protein POPTR_001G038400 [Populus trichocarpa]	NA	NA
3	Chr01	2703246	Potri.001G038750	XP_024452191	uncharacterized protein LOC7462835 [Populus trichocarpa] &gt;gb|PNT46341.1| hypothetical protein POPTR_003G186400 [Populus trichocarpa] &gt;gb|PNT46342.1| hypothetical protein POPTR_003G186400 [Populus trichocarpa] &gt;gb|PNT46343.1| hypothetical protein POPTR_003G186400 [Populus trichocarpa]	NA	NA
3	Chr01	2703246	Potri.001G038750	XP_025012051	uncharacterized protein LOC8280287 isoform X1 [Ricinus communis] &gt;gb|EEF49270.1| conserved hypothetical protein [Ricinus communis]	NA	NA
3	Chr01	2703246	Potri.001G038750	XP_031386961	uncharacterized protein LOC116200268 [Punica granatum] &gt;gb|OWM69544.1| hypothetical protein CDL15_Pgr014005 [Punica granatum] &gt;gb|PKI40787.1| hypothetical protein CRG98_038798 [Punica granatum]	NA	NA
4	Chr01	2742828	Potri.001G033600	KAB5564993	hypothetical protein DKX38_005047 [Salix brachista]	NA	NA
4	Chr01	2742828	Potri.001G033600	KAB5573039	hypothetical protein DKX38_000233 [Salix brachista]	NA	NA
4	Chr01	2742828	Potri.001G033600	KDP40579	hypothetical protein JCGZ_24578 [Jatropha curcas]	NA	NA
4	Chr01	2742828	Potri.001G033600	OAY53332	hypothetical protein MANES_04G154900 [Manihot esculenta]	NA	NA
4	Chr01	2742828	Potri.001G033600	OAY53333	hypothetical protein MANES_04G154900 [Manihot esculenta]	NA	NA
4	Chr01	2742828	Potri.001G033600	PNT46424	hypothetical protein POPTR_003G191600 [Populus trichocarpa]	NA	NA
4	Chr01	2742828	Potri.001G033600	PNT52477	hypothetical protein POPTR_001G033600 [Populus trichocarpa]	NA	NA
4	Chr01	2742828	Potri.001G033600	PNT52478	hypothetical protein POPTR_001G033600 [Populus trichocarpa]	NA	NA
4	Chr01	2742828	Potri.001G033600	TKS08824	uncharacterized protein D5086_0000101230 [Populus alba]	NA	NA
4	Chr01	2742828	Potri.001G033600	TKS09175	uncharacterized protein D5086_0000095790 [Populus alba]	NA	NA
4	Chr01	2742828	Potri.001G033600	XP_002299176	uncharacterized protein LOC7476829 [Populus trichocarpa]	NA	NA
4	Chr01	2742828	Potri.001G033600	XP_011020472	PREDICTED: uncharacterized protein LOC105122849 isoform X1 [Populus euphratica]	NA	NA
4	Chr01	2742828	Potri.001G033600	XP_011020473	PREDICTED: uncharacterized protein LOC105122849 isoform X2 [Populus euphratica]	NA	NA
4	Chr01	2742828	Potri.001G033600	XP_011020474	PREDICTED: uncharacterized protein LOC105122849 isoform X3 [Populus euphratica]	NA	NA
4	Chr01	2742828	Potri.001G033600	XP_011020475	PREDICTED: uncharacterized protein LOC105122849 isoform X4 [Populus euphratica]	NA	NA
4	Chr01	2742828	Potri.001G033600	XP_011034683	PREDICTED: uncharacterized protein LOC105132718 [Populus euphratica]	NA	NA
4	Chr01	2742828	Potri.001G033600	XP_011034684	PREDICTED: uncharacterized protein LOC105132718 [Populus euphratica]	NA	NA
4	Chr01	2742828	Potri.001G033600	XP_012068736	uncharacterized protein LOC105631276 [Jatropha curcas]	NA	NA
4	Chr01	2742828	Potri.001G033600	XP_021610081	uncharacterized protein LOC110613327 isoform X1 [Manihot esculenta]	NA	NA
4	Chr01	2742828	Potri.001G033600	XP_021610083	uncharacterized protein LOC110613327 isoform X2 [Manihot esculenta]	NA	NA
4	Chr01	2742828	Potri.001G033600	XP_021610084	uncharacterized protein LOC110613327 isoform X3 [Manihot esculenta]	NA	NA
4	Chr01	2742828	Potri.001G033600	XP_021610085	uncharacterized protein LOC110613327 isoform X4 [Manihot esculenta]	NA	NA
4	Chr01	2742828	Potri.001G033600	XP_021610086	uncharacterized protein LOC110613327 isoform X5 [Manihot esculenta]	NA	NA
4	Chr01	2742828	Potri.001G033600	XP_021610087	uncharacterized protein LOC110613327 isoform X6 [Manihot esculenta]	NA	NA
4	Chr01	2742828	Potri.001G033600	XP_021610088	uncharacterized protein LOC110613327 isoform X6 [Manihot esculenta]	NA	NA
4	Chr01	2742828	Potri.001G033600	XP_021610089	uncharacterized protein LOC110613327 isoform X6 [Manihot esculenta]	NA	NA
4	Chr01	2742828	Potri.001G033600	XP_024454084	uncharacterized protein LOC7460272 isoform X1 [Populus trichocarpa]	NA	NA
4	Chr01	2742828	Potri.001G033600	XP_024454085	uncharacterized protein LOC7460272 isoform X2 [Populus trichocarpa]	NA	NA
4	Chr01	2742828	Potri.001G033800	ABS70453	alpha-1,2-fucosyltransferase [Populus tremula x Populus alba]	GO:0008107; GO:0042546; GO:0016020	galactoside 2-alpha-L-fucosyltransferase activity; cell wall biogenesis; membrane
4	Chr01	2742828	Potri.001G033800	ABS70458	alpha-1,2-fucosyltransferase [Populus tremula x Populus alba]	GO:0008107; GO:0042546; GO:0016021	galactoside 2-alpha-L-fucosyltransferase activity; cell wall biogenesis; integral component of membrane
4	Chr01	2742828	Potri.001G033800	KAB5564990	hypothetical protein DKX38_005044 [Salix brachista]	NA	NA
4	Chr01	2742828	Potri.001G033800	KAB5573041	hypothetical protein DKX38_000235 [Salix brachista]	NA	NA
4	Chr01	2742828	Potri.001G033800	OAY53326	hypothetical protein MANES_04G154700 [Manihot esculenta]	GO:0008107; GO:0042546; GO:0016021	galactoside 2-alpha-L-fucosyltransferase activity; cell wall biogenesis; integral component of membrane
4	Chr01	2742828	Potri.001G033800	OAY53327	hypothetical protein MANES_04G154700 [Manihot esculenta]	GO:0008107; GO:0042546; GO:0016021	galactoside 2-alpha-L-fucosyltransferase activity; cell wall biogenesis; integral component of membrane
4	Chr01	2742828	Potri.001G033800	OAY53328	hypothetical protein MANES_04G154700 [Manihot esculenta]	GO:0008107; GO:0042546; GO:0016021	galactoside 2-alpha-L-fucosyltransferase activity; cell wall biogenesis; integral component of membrane
4	Chr01	2742828	Potri.001G033800	PNT52480	hypothetical protein POPTR_001G033800 [Populus trichocarpa]	GO:0008107; GO:0009969; GO:0005794; GO:0016021	galactoside 2-alpha-L-fucosyltransferase activity; xyloglucan biosynthetic process; Golgi apparatus; integral component of membrane
4	Chr01	2742828	Potri.001G033800	RQO88577	hypothetical protein POPTR_003G191301 [Populus trichocarpa]	GO:0008107; GO:0042546; GO:0016021	galactoside 2-alpha-L-fucosyltransferase activity; cell wall biogenesis; integral component of membrane
4	Chr01	2742828	Potri.001G033800	RQO88579	hypothetical protein POPTR_003G191401 [Populus trichocarpa]	GO:0008107; GO:0042546; GO:0016021	galactoside 2-alpha-L-fucosyltransferase activity; cell wall biogenesis; integral component of membrane
4	Chr01	2742828	Potri.001G033800	RQO88580	hypothetical protein POPTR_003G191401 [Populus trichocarpa]	GO:0008107; GO:0042546; GO:0016021	galactoside 2-alpha-L-fucosyltransferase activity; cell wall biogenesis; integral component of membrane
4	Chr01	2742828	Potri.001G033800	RQO88581	hypothetical protein POPTR_003G191401 [Populus trichocarpa]	GO:0008107; GO:0042546; GO:0016021	galactoside 2-alpha-L-fucosyltransferase activity; cell wall biogenesis; integral component of membrane
4	Chr01	2742828	Potri.001G033800	TKS08821	galactoside 2-alpha-L-fucosyltransferase-like isoform X1 [Populus alba]	GO:0008107; GO:0042546; GO:0016021	galactoside 2-alpha-L-fucosyltransferase activity; cell wall biogenesis; integral component of membrane
4	Chr01	2742828	Potri.001G033800	TKS08822	galactoside 2-alpha-L-fucosyltransferase-like [Populus alba]	GO:0008107; GO:0042546; GO:0016021	galactoside 2-alpha-L-fucosyltransferase activity; cell wall biogenesis; integral component of membrane
4	Chr01	2742828	Potri.001G033800	TKS09176	alpha-1,2-fucosyltransferase [Populus alba]	GO:0008107; GO:0042546; GO:0016021	galactoside 2-alpha-L-fucosyltransferase activity; cell wall biogenesis; integral component of membrane
4	Chr01	2742828	Potri.001G033800	XP_006385970	galactoside 2-alpha-L-fucosyltransferase isoform X1 [Populus trichocarpa]	GO:0008107; GO:0042546; GO:0016020	galactoside 2-alpha-L-fucosyltransferase activity; cell wall biogenesis; membrane
4	Chr01	2742828	Potri.001G033800	XP_006385972	probable fucosyltransferase 8 [Populus trichocarpa]	NA	NA
4	Chr01	2742828	Potri.001G033800	XP_011020479	PREDICTED: galactoside 2-alpha-L-fucosyltransferase-like [Populus euphratica]	NA	NA
4	Chr01	2742828	Potri.001G033800	XP_011020480	PREDICTED: galactoside 2-alpha-L-fucosyltransferase-like isoform X1 [Populus euphratica]	NA	NA
4	Chr01	2742828	Potri.001G033800	XP_011020481	PREDICTED: galactoside 2-alpha-L-fucosyltransferase-like isoform X1 [Populus euphratica]	NA	NA
4	Chr01	2742828	Potri.001G033800	XP_011020482	PREDICTED: galactoside 2-alpha-L-fucosyltransferase-like isoform X1 [Populus euphratica]	NA	NA
4	Chr01	2742828	Potri.001G033800	XP_011020483	PREDICTED: galactoside 2-alpha-L-fucosyltransferase-like isoform X1 [Populus euphratica]	NA	NA
4	Chr01	2742828	Potri.001G033800	XP_011020484	PREDICTED: galactoside 2-alpha-L-fucosyltransferase-like isoform X1 [Populus euphratica]	NA	NA
4	Chr01	2742828	Potri.001G033800	XP_011034676	PREDICTED: galactoside 2-alpha-L-fucosyltransferase-like [Populus euphratica]	NA	NA
4	Chr01	2742828	Potri.001G033800	XP_011034677	PREDICTED: galactoside 2-alpha-L-fucosyltransferase-like [Populus euphratica]	NA	NA
4	Chr01	2742828	Potri.001G033800	XP_011034678	PREDICTED: galactoside 2-alpha-L-fucosyltransferase-like [Populus euphratica]	NA	NA
4	Chr01	2742828	Potri.001G033800	XP_012068737	probable fucosyltransferase 8 isoform X1 [Jatropha curcas]	NA	NA
4	Chr01	2742828	Potri.001G033800	XP_012068738	probable fucosyltransferase 8 isoform X2 [Jatropha curcas]	NA	NA
4	Chr01	2742828	Potri.001G033800	XP_012069219	probable fucosyltransferase 7 [Jatropha curcas]	NA	NA
4	Chr01	2742828	Potri.001G033800	XP_015578749	galactoside 2-alpha-L-fucosyltransferase [Ricinus communis]	NA	NA
4	Chr01	2742828	Potri.001G033800	XP_021610914	galactoside 2-alpha-L-fucosyltransferase-like isoform X1 [Manihot esculenta]	NA	NA
4	Chr01	2742828	Potri.001G033800	XP_021610915	galactoside 2-alpha-L-fucosyltransferase-like isoform X1 [Manihot esculenta]	NA	NA
4	Chr01	2742828	Potri.001G033800	XP_021610916	galactoside 2-alpha-L-fucosyltransferase-like isoform X1 [Manihot esculenta]	NA	NA
4	Chr01	2742828	Potri.001G033800	XP_021610917	galactoside 2-alpha-L-fucosyltransferase-like isoform X1 [Manihot esculenta]	NA	NA
4	Chr01	2742828	Potri.001G033800	XP_021683619	galactoside 2-alpha-L-fucosyltransferase-like isoform X1 [Hevea brasiliensis]	NA	NA
4	Chr01	2742828	Potri.001G033800	XP_024453809	galactoside 2-alpha-L-fucosyltransferase isoform X1 [Populus trichocarpa]	NA	NA
4	Chr01	2742828	Potri.001G033800	XP_024459285	probable fucosyltransferase 7 [Populus trichocarpa]	NA	NA
4	Chr01	2742828	Potri.001G033800	XP_024459287	probable fucosyltransferase 7 [Populus trichocarpa]	NA	NA
4	Chr01	2742828	Potri.001G033800	XP_024459291	probable fucosyltransferase 7 [Populus trichocarpa]	NA	NA
4	Chr01	2742828	Potri.001G033800	XP_024459296	probable fucosyltransferase 7 [Populus trichocarpa]	NA	NA
4	Chr01	2742828	Potri.001G037200	KAB2081695	hypothetical protein ES319_A05G148800v1 [Gossypium barbadense]	NA	NA
4	Chr01	2742828	Potri.001G037200	KAB5564953	hypothetical protein DKX38_005007 [Salix brachista]	NA	NA
4	Chr01	2742828	Potri.001G037200	KAB5573061	hypothetical protein DKX38_000255 [Salix brachista]	NA	NA
4	Chr01	2742828	Potri.001G037200	TKR90940	putative E3 ubiquitin-protein ligase RNF217 [Populus alba]	GO:0046872; GO:0004842	metal ion binding; ubiquitin-protein transferase activity
4	Chr01	2742828	Potri.001G037200	TKS08791	putative E3 ubiquitin-protein ligase RNF217 [Populus alba]	GO:0046872; GO:0004842	metal ion binding; ubiquitin-protein transferase activity
4	Chr01	2742828	Potri.001G037200	TKS09205	zinc finger family protein [Populus alba]	GO:0046872; GO:0004842	metal ion binding; ubiquitin-protein transferase activity
4	Chr01	2742828	Potri.001G037200	TYI27070	hypothetical protein ES332_A05G154000v1 [Gossypium tomentosum]	GO:0046872; GO:0016740	metal ion binding; transferase activity
4	Chr01	2742828	Potri.001G037200	TYJ34184	hypothetical protein E1A91_A05G151700v1 [Gossypium mustelinum]	GO:0046872; GO:0016740	metal ion binding; transferase activity
4	Chr01	2742828	Potri.001G037200	XP_002303968	probable E3 ubiquitin-protein ligase RNF217 [Populus trichocarpa] &gt;gb|PNT46359.1| hypothetical protein POPTR_003G187700 [Populus trichocarpa]	GO:0046872; GO:0031624; GO:0061630; GO:0032436; GO:0000209; GO:0006511; GO:0005737; GO:0000151	metal ion binding; ubiquitin conjugating enzyme binding; ubiquitin protein ligase activity; positive regulation of proteasomal ubiquitin-dependent protein catabolic process; protein polyubiquitination; ubiquitin-dependent protein catabolic process; cytoplasm; ubiquitin ligase complex
4	Chr01	2742828	Potri.001G037200	XP_006368658	probable E3 ubiquitin-protein ligase RNF217 [Populus trichocarpa] &gt;gb|PNT52539.1| hypothetical protein POPTR_001G037200 [Populus trichocarpa]	GO:0046872; GO:0031624; GO:0061630; GO:0032436; GO:0000209; GO:0006511; GO:0005737; GO:0000151	metal ion binding; ubiquitin conjugating enzyme binding; ubiquitin protein ligase activity; positive regulation of proteasomal ubiquitin-dependent protein catabolic process; protein polyubiquitination; ubiquitin-dependent protein catabolic process; cytoplasm; ubiquitin ligase complex
4	Chr01	2742828	Potri.001G037200	XP_011020527	PREDICTED: probable E3 ubiquitin-protein ligase RNF217 [Populus euphratica] &gt;ref|XP_011020529.1| PREDICTED: probable E3 ubiquitin-protein ligase RNF217 [Populus euphratica] &gt;ref|XP_011020530.1| PREDICTED: probable E3 ubiquitin-protein ligase RNF217 [Populus euphratica] &gt;ref|XP_011020531.1| PREDICTED: probable E3 ubiquitin-protein ligase RNF217 [Populus euphratica] &gt;ref|XP_011020532.1|…	NA	NA
4	Chr01	2742828	Potri.001G037200	XP_011034620	PREDICTED: probable E3 ubiquitin-protein ligase RNF217 [Populus euphratica]	NA	NA
4	Chr01	2742828	Potri.001G037200	XP_016749568	PREDICTED: probable E3 ubiquitin-protein ligase RNF217 [Gossypium hirsutum]	GO:0046872; GO:0031624; GO:0061630; GO:0032436; GO:0000209; GO:0006511; GO:0005737; GO:0000151	metal ion binding; ubiquitin conjugating enzyme binding; ubiquitin protein ligase activity; positive regulation of proteasomal ubiquitin-dependent protein catabolic process; protein polyubiquitination; ubiquitin-dependent protein catabolic process; cytoplasm; ubiquitin ligase complex
4	Chr01	2742828	Potri.001G037200	XP_017605467	PREDICTED: probable E3 ubiquitin-protein ligase RNF217 [Gossypium arboreum]	NA	NA
4	Chr01	2742828	Potri.001G037200	XP_021294699	probable E3 ubiquitin-protein ligase RNF217 [Herrania umbratica]	NA	NA
4	Chr01	2742828	Potri.001G037200	XP_021627767	probable E3 ubiquitin-protein ligase RNF217 [Manihot esculenta] &gt;gb|OAY37060.1| hypothetical protein MANES_11G071600 [Manihot esculenta]	NA	NA
4	Chr01	2742828	Potri.001G037200	XP_021687715	probable E3 ubiquitin-protein ligase RNF217 [Hevea brasiliensis]	NA	NA
4	Chr01	2742828	Potri.001G037200	XP_022724159	probable E3 ubiquitin-protein ligase RNF217 [Durio zibethinus]	NA	NA
4	Chr01	2742828	Potri.001G037200	XP_022724191	probable E3 ubiquitin-protein ligase RNF217 [Durio zibethinus]	NA	NA
4	Chr01	2742828	Potri.001G037200	XP_022777246	probable E3 ubiquitin-protein ligase RNF217 [Durio zibethinus]	NA	NA
4	Chr01	2742828	Potri.001G037300	EEF49281	Ribulose bisphosphate carboxylase/oxygenase activase, chloroplast precursor, putative [Ricinus communis]	GO:0005524	ATP binding
4	Chr01	2742828	Potri.001G037300	KAA8542024	hypothetical protein F0562_023176 [Nyssa sinensis]	NA	NA
4	Chr01	2742828	Potri.001G037300	KAB2081698	hypothetical protein ES319_A05G149100v1 [Gossypium barbadense] &gt;gb|TYH16913.1| hypothetical protein ES288_A05G152500v1 [Gossypium darwinii] &gt;gb|TYI27076.1| hypothetical protein ES332_A05G154300v1 [Gossypium tomentosum] &gt;gb|TYJ34189.1| hypothetical protein E1A91_A05G152000v1 [Gossypium mustelinum]	NA	NA
4	Chr01	2742828	Potri.001G037300	OMO65949	ATPase, AAA-type, core [Corchorus olitorius]	GO:0005524	ATP binding
4	Chr01	2742828	Potri.001G037300	OMO70522	ATPase, AAA-type, core [Corchorus capsularis]	GO:0005524	ATP binding
4	Chr01	2742828	Potri.001G037300	TKS09206	hypothetical protein D5086_0000096100 [Populus alba]	GO:0005524	ATP binding
4	Chr01	2742828	Potri.001G037300	XP_002299165	ribulose bisphosphate carboxylase/oxygenase activase, chloroplastic [Populus trichocarpa] &gt;gb|PNT52542.1| hypothetical protein POPTR_001G037300 [Populus trichocarpa]	GO:0005524	ATP binding
4	Chr01	2742828	Potri.001G037300	XP_006493443	ribulose bisphosphate carboxylase/oxygenase activase, chloroplastic isoform X1 [Citrus sinensis]	NA	NA
4	Chr01	2742828	Potri.001G037300	XP_011034619	PREDICTED: ribulose bisphosphate carboxylase/oxygenase activase, chloroplastic [Populus euphratica]	NA	NA
4	Chr01	2742828	Potri.001G037300	XP_012444337	PREDICTED: ribulose bisphosphate carboxylase/oxygenase activase, chloroplastic isoform X2 [Gossypium raimondii] &gt;gb|KJB57047.1| hypothetical protein B456_009G149200 [Gossypium raimondii]	GO:0005524	ATP binding
4	Chr01	2742828	Potri.001G037300	XP_015570972	ribulose bisphosphate carboxylase/oxygenase activase, chloroplastic [Ricinus communis] &gt;ref|XP_025012037.1| ribulose bisphosphate carboxylase/oxygenase activase, chloroplastic [Ricinus communis] &gt;ref|XP_025012038.1| ribulose bisphosphate carboxylase/oxygenase activase, chloroplastic [Ricinus communis]	NA	NA
4	Chr01	2742828	Potri.001G037300	XP_017603330	PREDICTED: ribulose bisphosphate carboxylase/oxygenase activase, chloroplastic [Gossypium arboreum]	NA	NA
4	Chr01	2742828	Potri.001G037300	XP_020533501	ribulose bisphosphate carboxylase/oxygenase activase, chloroplastic isoform X1 [Jatropha curcas] &gt;ref|XP_020533502.1| ribulose bisphosphate carboxylase/oxygenase activase, chloroplastic isoform X1 [Jatropha curcas]	NA	NA
4	Chr01	2742828	Potri.001G037300	XP_021628249	ribulose bisphosphate carboxylase/oxygenase activase, chloroplastic isoform X1 [Manihot esculenta]	NA	NA
4	Chr01	2742828	Potri.001G037300	XP_021628250	ribulose bisphosphate carboxylase/oxygenase activase, chloroplastic isoform X2 [Manihot esculenta] &gt;gb|OAY37059.1| hypothetical protein MANES_11G071500 [Manihot esculenta]	NA	NA
4	Chr01	2742828	Potri.001G037300	XP_021660498	ribulose bisphosphate carboxylase/oxygenase activase, chloroplastic isoform X1 [Hevea brasiliensis]	NA	NA
4	Chr01	2742828	Potri.001G037300	XP_022154094	ribulose bisphosphate carboxylase/oxygenase activase, chloroplastic isoform X1 [Momordica charantia] &gt;ref|XP_022154101.1| ribulose bisphosphate carboxylase/oxygenase activase, chloroplastic isoform X1 [Momordica charantia] &gt;ref|XP_022154111.1| ribulose bisphosphate carboxylase/oxygenase activase, chloroplastic isoform X1 [Momordica charantia]	NA	NA
4	Chr01	2742828	Potri.001G037300	XP_022721673	ribulose bisphosphate carboxylase/oxygenase activase, chloroplastic [Durio zibethinus]	NA	NA
4	Chr01	2742828	Potri.001G037300	XP_024037104	ribulose bisphosphate carboxylase/oxygenase activase, chloroplastic isoform X1 [Citrus clementina]	NA	NA
4	Chr01	2742828	Potri.001G037300	XP_031257881	ribulose bisphosphate carboxylase/oxygenase activase, chloroplastic [Pistacia vera]	NA	NA
4	Chr01	2742828	Potri.001G037900	PNT52549	hypothetical protein POPTR_001G037900 [Populus trichocarpa]	GO:0005524; GO:0004672	ATP binding; protein kinase activity
4	Chr01	2742828	Potri.001G037900	PNT52550	hypothetical protein POPTR_001G037900 [Populus trichocarpa]	GO:0005524; GO:0004672	ATP binding; protein kinase activity
4	Chr01	2742828	Potri.001G037900	PNT52552	hypothetical protein POPTR_001G037900 [Populus trichocarpa]	GO:0005524; GO:0004672	ATP binding; protein kinase activity
4	Chr01	2742828	Potri.001G037900	RQO84376	hypothetical protein POPTR_001G037900 [Populus trichocarpa]	GO:0005524; GO:0004672	ATP binding; protein kinase activity
4	Chr01	2742828	Potri.001G037900	RQO84377	hypothetical protein POPTR_001G037900 [Populus trichocarpa]	GO:0005524; GO:0004672	ATP binding; protein kinase activity
4	Chr01	2742828	Potri.001G037900	RQO84382	hypothetical protein POPTR_001G037900 [Populus trichocarpa]	GO:0005524; GO:0004672	ATP binding; protein kinase activity
4	Chr01	2742828	Potri.001G037900	RQO84383	hypothetical protein POPTR_001G037900 [Populus trichocarpa]	GO:0005524; GO:0004672	ATP binding; protein kinase activity
4	Chr01	2742828	Potri.001G037900	RQO88546	hypothetical protein POPTR_003G186700 [Populus trichocarpa]	GO:0005524; GO:0004672	ATP binding; protein kinase activity
4	Chr01	2742828	Potri.001G037900	TKS09210	hypothetical protein D5086_0000096140 [Populus alba]	GO:0005524; GO:0004672; GO:0008612	ATP binding; protein kinase activity; peptidyl-lysine modification to peptidyl-hypusine
4	Chr01	2742828	Potri.001G037900	XP_011034609	PREDICTED: serine/threonine-protein kinase OSR1-like isoform X1 [Populus euphratica] &gt;ref|XP_011034610.1| PREDICTED: serine/threonine-protein kinase OSR1-like isoform X1 [Populus euphratica]	NA	NA
4	Chr01	2742828	Potri.001G037900	XP_011034611	PREDICTED: serine/threonine-protein kinase OSR1-like isoform X2 [Populus euphratica]	NA	NA
4	Chr01	2742828	Potri.001G037900	XP_011034612	PREDICTED: serine/threonine-protein kinase OSR1-like isoform X3 [Populus euphratica]	NA	NA
4	Chr01	2742828	Potri.001G037900	XP_011034613	PREDICTED: serine/threonine-protein kinase OSR1-like isoform X4 [Populus euphratica]	NA	NA
4	Chr01	2742828	Potri.001G037900	XP_011034614	PREDICTED: serine/threonine-protein kinase OSR1-like isoform X5 [Populus euphratica]	NA	NA
4	Chr01	2742828	Potri.001G037900	XP_024453091	serine/threonine-protein kinase BLUS1 isoform X1 [Populus trichocarpa]	NA	NA
4	Chr01	2742828	Potri.001G037900	XP_024453092	serine/threonine-protein kinase BLUS1 isoform X2 [Populus trichocarpa] &gt;gb|RQO88547.1| hypothetical protein POPTR_003G186700 [Populus trichocarpa]	NA	NA
4	Chr01	2742828	Potri.001G037900	XP_024453093	serine/threonine-protein kinase BLUS1 isoform X3 [Populus trichocarpa]	NA	NA
4	Chr01	2742828	Potri.001G037900	XP_024467284	serine/threonine-protein kinase BLUS1 isoform X1 [Populus trichocarpa] &gt;gb|RQO84381.1| hypothetical protein POPTR_001G037900 [Populus trichocarpa]	NA	NA
4	Chr01	2742828	Potri.001G037900	XP_024467293	serine/threonine-protein kinase BLUS1 isoform X2 [Populus trichocarpa]	NA	NA
4	Chr01	2742828	Potri.001G037900	XP_024467297	serine/threonine-protein kinase BLUS1 isoform X3 [Populus trichocarpa]	NA	NA
4	Chr01	2742828	Potri.001G038000	ABK95041	unknown [Populus trichocarpa]	GO:0003684; GO:0006289; GO:0043161; GO:0005634	damaged DNA binding; nucleotide-excision repair; proteasome-mediated ubiquitin-dependent protein catabolic process; nucleus
4	Chr01	2742828	Potri.001G038000	KAB5573066	hypothetical protein DKX38_000260 [Salix brachista]	NA	NA
4	Chr01	2742828	Potri.001G038000	KAE7999770	hypothetical protein FH972_004170 [Carpinus fangiana]	NA	NA
4	Chr01	2742828	Potri.001G038000	OMO67419	hypothetical protein COLO4_30171 [Corchorus olitorius] &gt;gb|OMO70500.1| hypothetical protein CCACVL1_18861 [Corchorus capsularis]	GO:0003684; GO:0006289; GO:0043161; GO:0005634	damaged DNA binding; nucleotide-excision repair; proteasome-mediated ubiquitin-dependent protein catabolic process; nucleus
4	Chr01	2742828	Potri.001G038000	TKR79121	hypothetical protein D5086_0000275560 [Populus alba]	GO:0003684; GO:0006289; GO:0043161; GO:0005634	damaged DNA binding; nucleotide-excision repair; proteasome-mediated ubiquitin-dependent protein catabolic process; nucleus
4	Chr01	2742828	Potri.001G038000	TKS09211	hypothetical protein D5086_0000096150 [Populus alba]	GO:0003684; GO:0006289; GO:0043161; GO:0005634	damaged DNA binding; nucleotide-excision repair; proteasome-mediated ubiquitin-dependent protein catabolic process; nucleus
4	Chr01	2742828	Potri.001G038000	TYH48268	hypothetical protein ES332_D10G056200v1 [Gossypium tomentosum]	NA	NA
4	Chr01	2742828	Potri.001G038000	XP_004303217	PREDICTED: ubiquitin receptor RAD23b [Fragaria vesca subsp. vesca]	NA	NA
4	Chr01	2742828	Potri.001G038000	XP_006368664	ubiquitin receptor RAD23b [Populus trichocarpa] &gt;gb|PNT52554.1| hypothetical protein POPTR_001G038000 [Populus trichocarpa]	GO:0003684; GO:0006289; GO:0043161; GO:0005634	damaged DNA binding; nucleotide-excision repair; proteasome-mediated ubiquitin-dependent protein catabolic process; nucleus
4	Chr01	2742828	Potri.001G038000	XP_006427690	ubiquitin receptor RAD23b [Citrus clementina]	GO:0003684; GO:0006289; GO:0043161; GO:0005634	damaged DNA binding; nucleotide-excision repair; proteasome-mediated ubiquitin-dependent protein catabolic process; nucleus
4	Chr01	2742828	Potri.001G038000	XP_006493449	ubiquitin receptor RAD23b-like [Citrus sinensis]	NA	NA
4	Chr01	2742828	Potri.001G038000	XP_011034604	PREDICTED: ubiquitin receptor RAD23b-like [Populus euphratica]	NA	NA
4	Chr01	2742828	Potri.001G038000	XP_012456581	PREDICTED: ubiquitin receptor RAD23b-like isoform X1 [Gossypium raimondii] &gt;gb|KJB69952.1| hypothetical protein B456_011G053200 [Gossypium raimondii] &gt;gb|KJB69955.1| hypothetical protein B456_011G053200 [Gossypium raimondii]	GO:0003684; GO:0006289; GO:0043161; GO:0005634	damaged DNA binding; nucleotide-excision repair; proteasome-mediated ubiquitin-dependent protein catabolic process; nucleus
4	Chr01	2742828	Potri.001G038000	XP_016697955	PREDICTED: ubiquitin receptor RAD23b-like [Gossypium hirsutum] &gt;gb|TYI59702.1| hypothetical protein E1A91_D10G055500v1 [Gossypium mustelinum]	GO:0003684; GO:0031593; GO:0070628; GO:0043130; GO:0006289; GO:0043161; GO:0005829; GO:0005654	damaged DNA binding; polyubiquitin modification-dependent protein binding; proteasome binding; ubiquitin binding; nucleotide-excision repair; proteasome-mediated ubiquitin-dependent protein catabolic process; cytosol; nucleoplasm
4	Chr01	2742828	Potri.001G038000	XP_017649859	PREDICTED: ubiquitin receptor RAD23b-like [Gossypium arboreum] &gt;ref|XP_017649860.1| PREDICTED: ubiquitin receptor RAD23b-like [Gossypium arboreum] &gt;gb|KHG09850.1| Putative DNA repair RAD23-1 -like protein [Gossypium arboreum]	GO:0003684; GO:0006289; GO:0043161; GO:0005634	damaged DNA binding; nucleotide-excision repair; proteasome-mediated ubiquitin-dependent protein catabolic process; nucleus
4	Chr01	2742828	Potri.001G038000	XP_017978620	PREDICTED: ubiquitin receptor RAD23b [Theobroma cacao] &gt;gb|EOY27440.1| Rad23 UV excision repair protein family isoform 1 [Theobroma cacao]	GO:0003684; GO:0031593; GO:0070628; GO:0043130; GO:0006289; GO:0043161; GO:0005829; GO:0005654	damaged DNA binding; polyubiquitin modification-dependent protein binding; proteasome binding; ubiquitin binding; nucleotide-excision repair; proteasome-mediated ubiquitin-dependent protein catabolic process; cytosol; nucleoplasm
4	Chr01	2742828	Potri.001G038000	XP_018813794	PREDICTED: ubiquitin receptor RAD23b-like [Juglans regia]	GO:0003684; GO:0006289; GO:0043161; GO:0005634	damaged DNA binding; nucleotide-excision repair; proteasome-mediated ubiquitin-dependent protein catabolic process; nucleus
4	Chr01	2742828	Potri.001G038000	XP_021295208	ubiquitin receptor RAD23b-like [Herrania umbratica]	NA	NA
4	Chr01	2742828	Potri.001G038000	XP_021649845	ubiquitin receptor RAD23b-like isoform X1 [Hevea brasiliensis]	NA	NA
4	Chr01	2742828	Potri.001G038000	XP_024182369	ubiquitin receptor RAD23b [Rosa chinensis] &gt;gb|PRQ50313.1| putative UV excision repair protein Rad23 [Rosa chinensis]	NA	NA
4	Chr01	2742828	Potri.001G038100	GAY49467	hypothetical protein CUMW_119320 [Citrus unshiu] &gt;dbj|GAY49468.1| hypothetical protein CUMW_119320 [Citrus unshiu]	GO:0016021	integral component of membrane
4	Chr01	2742828	Potri.001G038100	KAB5564946	hypothetical protein DKX38_005000 [Salix brachista]	NA	NA
4	Chr01	2742828	Potri.001G038100	KAB5573067	hypothetical protein DKX38_000261 [Salix brachista]	NA	NA
4	Chr01	2742828	Potri.001G038100	PSR89378	Serine incorporator [Actinidia chinensis var. chinensis]	GO:0016021	integral component of membrane
4	Chr01	2742828	Potri.001G038100	TKR79122	hypothetical protein D5086_0000275570 [Populus alba]	GO:0016021	integral component of membrane
4	Chr01	2742828	Potri.001G038100	TKS08781	putative serine incorporator [Populus alba]	GO:0016021	integral component of membrane
4	Chr01	2742828	Potri.001G038100	TKS09212	putative serine incorporator [Populus alba]	GO:0016021	integral component of membrane
4	Chr01	2742828	Potri.001G038100	XP_002297693	probable serine incorporator [Populus trichocarpa] &gt;gb|ABK96018.1| unknown [Populus trichocarpa] &gt;gb|PNT52556.1| hypothetical protein POPTR_001G038100 [Populus trichocarpa] &gt;gb|PNT52557.1| hypothetical protein POPTR_001G038100 [Populus trichocarpa]	GO:0016021; GO:0016020	integral component of membrane; membrane
4	Chr01	2742828	Potri.001G038100	XP_002304839	probable serine incorporator [Populus trichocarpa] &gt;gb|PNT46344.1| hypothetical protein POPTR_003G186500 [Populus trichocarpa]	NA	NA
4	Chr01	2742828	Potri.001G038100	XP_006427689	probable serine incorporator [Citrus clementina] &gt;gb|ESR40929.1| hypothetical protein CICLE_v10025720mg [Citrus clementina]	GO:0016021	integral component of membrane
4	Chr01	2742828	Potri.001G038100	XP_006493450	probable serine incorporator [Citrus sinensis] &gt;ref|XP_024949285.1| probable serine incorporator [Citrus sinensis]	NA	NA
4	Chr01	2742828	Potri.001G038100	XP_011020548	PREDICTED: probable serine incorporator [Populus euphratica]	NA	NA
4	Chr01	2742828	Potri.001G038100	XP_011034606	PREDICTED: probable serine incorporator [Populus euphratica] &gt;ref|XP_011034607.1| PREDICTED: probable serine incorporator [Populus euphratica] &gt;ref|XP_011034608.1| PREDICTED: probable serine incorporator [Populus euphratica]	NA	NA
4	Chr01	2742828	Potri.001G038100	XP_012067448	probable serine incorporator [Jatropha curcas] &gt;gb|KDP41926.1| hypothetical protein JCGZ_26944 [Jatropha curcas]	GO:0016021	integral component of membrane
4	Chr01	2742828	Potri.001G038100	XP_015570894	probable serine incorporator isoform X1 [Ricinus communis]	NA	NA
4	Chr01	2742828	Potri.001G038100	XP_018813543	PREDICTED: probable serine incorporator isoform X1 [Juglans regia] &gt;ref|XP_018813617.1| PREDICTED: probable serine incorporator isoform X1 [Juglans regia]	GO:0016021	integral component of membrane
4	Chr01	2742828	Potri.001G038100	XP_018813694	PREDICTED: probable serine incorporator isoform X2 [Juglans regia]	GO:0016021	integral component of membrane
4	Chr01	2742828	Potri.001G038100	XP_021653265	probable serine incorporator [Hevea brasiliensis]	NA	NA
4	Chr01	2742828	Potri.001G038100	XP_021895900	probable serine incorporator [Carica papaya] &gt;ref|XP_021895901.1| probable serine incorporator [Carica papaya]	NA	NA
4	Chr01	2742828	Potri.001G038100	XP_030546887	probable serine incorporator isoform X1 [Rhodamnia argentea]	NA	NA
4	Chr01	2742828	Potri.001G038200	BBG99260	hypothetical protein Prudu_008886 [Prunus dulcis]	GO:0016021	integral component of membrane
4	Chr01	2742828	Potri.001G038200	KAB5564944	hypothetical protein DKX38_004998 [Salix brachista]	NA	NA
4	Chr01	2742828	Potri.001G038200	KAE8708827	Zinc-binding ribosomal protein family protein [Hibiscus syriacus]	NA	NA
4	Chr01	2742828	Potri.001G038200	KAE8725844	Zinc-binding ribosomal protein family protein [Hibiscus syriacus]	NA	NA
4	Chr01	2742828	Potri.001G038200	OAY37045	hypothetical protein MANES_11G070600 [Manihot esculenta] &gt;gb|OAY37046.1| hypothetical protein MANES_11G070600 [Manihot esculenta] &gt;gb|OAY37047.1| hypothetical protein MANES_11G070600 [Manihot esculenta]	GO:0016021	integral component of membrane
4	Chr01	2742828	Potri.001G038200	PNT52568	hypothetical protein POPTR_001G038900 [Populus trichocarpa]	GO:0016021	integral component of membrane
4	Chr01	2742828	Potri.001G038200	PNT52577	hypothetical protein POPTR_001G039700 [Populus trichocarpa]	GO:0016021	integral component of membrane
4	Chr01	2742828	Potri.001G038200	XP_002299162	uncharacterized protein LOC7455777 [Populus trichocarpa] &gt;ref|XP_024444950.1| uncharacterized protein LOC7455777 [Populus trichocarpa] &gt;ref|XP_024444956.1| uncharacterized protein LOC7455777 [Populus trichocarpa] &gt;gb|PNT52559.1| hypothetical protein POPTR_001G038200 [Populus trichocarpa]	NA	NA
4	Chr01	2742828	Potri.001G038200	XP_003517109	uncharacterized protein LOC100782168 [Glycine max] &gt;gb|KRH76474.1| hypothetical protein GLYMA_01G154800 [Glycine max]	GO:0016021	integral component of membrane
4	Chr01	2742828	Potri.001G038200	XP_004303219	PREDICTED: uncharacterized protein LOC101294190 [Fragaria vesca subsp. vesca]	NA	NA
4	Chr01	2742828	Potri.001G038200	XP_007217592	uncharacterized protein LOC18782773 [Prunus persica] &gt;ref|XP_008228859.1| PREDICTED: uncharacterized protein LOC103328240 [Prunus mume] &gt;ref|XP_008228860.1| PREDICTED: uncharacterized protein LOC103328240 [Prunus mume] &gt;ref|XP_020415579.1| uncharacterized protein LOC18782773 [Prunus persica] &gt;ref|XP_021829379.1| uncharacterized protein LOC110769664 [Prunus avium] &gt;ref|XP_021829380.…	GO:0016021	integral component of membrane
4	Chr01	2742828	Potri.001G038200	XP_011020550	PREDICTED: uncharacterized protein LOC105122883 [Populus euphratica]	NA	NA
4	Chr01	2742828	Potri.001G038200	XP_011034600	PREDICTED: uncharacterized protein LOC105132679 [Populus euphratica] &gt;ref|XP_011034601.1| PREDICTED: uncharacterized protein LOC105132679 [Populus euphratica] &gt;ref|XP_011034602.1| PREDICTED: uncharacterized protein LOC105132679 [Populus euphratica] &gt;ref|XP_011034603.1| PREDICTED: uncharacterized protein LOC105132679 [Populus euphratica]	NA	NA
4	Chr01	2742828	Potri.001G038200	XP_015570687	uncharacterized protein LOC8280287 isoform X2 [Ricinus communis]	NA	NA
4	Chr01	2742828	Potri.001G038200	XP_016902957	PREDICTED: uncharacterized protein LOC103501213 [Cucumis melo] &gt;gb|KAA0034943.1| uncharacterized protein E6C27_scaffold434G00060 [Cucumis melo var. makuwa] &gt;gb|TYK21298.1| uncharacterized protein E5676_scaffold1199G00060 [Cucumis melo var. makuwa]	GO:0016021	integral component of membrane
4	Chr01	2742828	Potri.001G038200	XP_024185669	uncharacterized protein LOC112190472 [Rosa chinensis] &gt;gb|PRQ50325.1| hypothetical protein RchiOBHm_Chr2g0131951 [Rosa chinensis]	NA	NA
4	Chr01	2742828	Potri.001G038200	XP_024438585	uncharacterized protein LOC112323669 [Populus trichocarpa] &gt;gb|PNT52585.1| hypothetical protein POPTR_001G040300 [Populus trichocarpa]	NA	NA
4	Chr01	2742828	Potri.001G038200	XP_024444962	uncharacterized protein LOC112324762 [Populus trichocarpa] &gt;ref|XP_024444966.1| uncharacterized protein LOC112324762 [Populus trichocarpa] &gt;ref|XP_024444971.1| uncharacterized protein LOC112324762 [Populus trichocarpa] &gt;gb|PNT52563.1| hypothetical protein POPTR_001G038400 [Populus trichocarpa]	NA	NA
4	Chr01	2742828	Potri.001G038200	XP_024452191	uncharacterized protein LOC7462835 [Populus trichocarpa] &gt;gb|PNT46341.1| hypothetical protein POPTR_003G186400 [Populus trichocarpa] &gt;gb|PNT46342.1| hypothetical protein POPTR_003G186400 [Populus trichocarpa] &gt;gb|PNT46343.1| hypothetical protein POPTR_003G186400 [Populus trichocarpa]	NA	NA
4	Chr01	2742828	Potri.001G038200	XP_027352746	uncharacterized protein LOC113863383 [Abrus precatorius] &gt;ref|XP_027352747.1| uncharacterized protein LOC113863383 [Abrus precatorius] &gt;ref|XP_027352748.1| uncharacterized protein LOC113863383 [Abrus precatorius] &gt;ref|XP_027352749.1| uncharacterized protein LOC113863383 [Abrus precatorius]	NA	NA
4	Chr01	2742828	Potri.001G038300	KAB5573074	hypothetical protein DKX38_000268 [Salix brachista]	NA	NA
4	Chr01	2742828	Potri.001G038300	PNS22169	hypothetical protein POPTR_T166600 [Populus trichocarpa]	GO:0005524; GO:0005509; GO:0030247; GO:0004674; GO:0016021	ATP binding; calcium ion binding; polysaccharide binding; protein serine/threonine kinase activity; integral component of membrane
4	Chr01	2742828	Potri.001G038300	PNS22170	hypothetical protein POPTR_T166600 [Populus trichocarpa]	GO:0005524; GO:0005509; GO:0030247; GO:0004674; GO:0007166; GO:0006468; GO:0016021; GO:0005886	ATP binding; calcium ion binding; polysaccharide binding; protein serine/threonine kinase activity; cell surface receptor signaling pathway; protein phosphorylation; integral component of membrane; plasma membrane
4	Chr01	2742828	Potri.001G038300	PNT52562	hypothetical protein POPTR_001G038300, partial [Populus trichocarpa]	GO:0005524; GO:0005509; GO:0030247; GO:0004674; GO:0007166; GO:0006468; GO:0016021; GO:0005886	ATP binding; calcium ion binding; polysaccharide binding; protein serine/threonine kinase activity; cell surface receptor signaling pathway; protein phosphorylation; integral component of membrane; plasma membrane
4	Chr01	2742828	Potri.001G038300	PNT52587	hypothetical protein POPTR_001G040500 [Populus trichocarpa]	GO:0005524; GO:0005509; GO:0030247; GO:0004674; GO:0007166; GO:0006468; GO:0016021; GO:0005886	ATP binding; calcium ion binding; polysaccharide binding; protein serine/threonine kinase activity; cell surface receptor signaling pathway; protein phosphorylation; integral component of membrane; plasma membrane
4	Chr01	2742828	Potri.001G038300	XP_002297682	wall-associated receptor kinase-like 8 [Populus trichocarpa] &gt;gb|PNS22585.1| hypothetical protein POPTR_T132900 [Populus trichocarpa]	GO:0005524; GO:0005509; GO:0030247; GO:0004674; GO:0007166; GO:0006468; GO:0016021; GO:0005886	ATP binding; calcium ion binding; polysaccharide binding; protein serine/threonine kinase activity; cell surface receptor signaling pathway; protein phosphorylation; integral component of membrane; plasma membrane
4	Chr01	2742828	Potri.001G038300	XP_006387117	wall-associated receptor kinase-like 8 [Populus trichocarpa] &gt;gb|PNT52579.1| hypothetical protein POPTR_001G039900 [Populus trichocarpa]	GO:0005524; GO:0005509; GO:0030247; GO:0004674; GO:0007166; GO:0006468; GO:0016021; GO:0005886	ATP binding; calcium ion binding; polysaccharide binding; protein serine/threonine kinase activity; cell surface receptor signaling pathway; protein phosphorylation; integral component of membrane; plasma membrane
4	Chr01	2742828	Potri.001G038300	XP_006388728	wall-associated receptor kinase-like 8 [Populus trichocarpa] &gt;gb|PNS23202.1| hypothetical protein POPTR_T080500 [Populus trichocarpa]	GO:0005524; GO:0005509; GO:0030247; GO:0004674; GO:0007166; GO:0006468; GO:0016021; GO:0005886	ATP binding; calcium ion binding; polysaccharide binding; protein serine/threonine kinase activity; cell surface receptor signaling pathway; protein phosphorylation; integral component of membrane; plasma membrane
4	Chr01	2742828	Potri.001G038300	XP_011011593	PREDICTED: wall-associated receptor kinase-like 2 isoform X1 [Populus euphratica]	NA	NA
4	Chr01	2742828	Potri.001G038300	XP_011011594	PREDICTED: wall-associated receptor kinase-like 2 isoform X2 [Populus euphratica] &gt;ref|XP_011011595.1| PREDICTED: wall-associated receptor kinase-like 2 isoform X3 [Populus euphratica]	NA	NA
4	Chr01	2742828	Potri.001G038300	XP_011011597	PREDICTED: wall-associated receptor kinase-like 22 [Populus euphratica]	NA	NA
4	Chr01	2742828	Potri.001G038300	XP_011013612	PREDICTED: wall-associated receptor kinase-like 22 [Populus euphratica]	NA	NA
4	Chr01	2742828	Potri.001G038300	XP_011013613	PREDICTED: wall-associated receptor kinase-like 22 isoform X1 [Populus euphratica] &gt;ref|XP_011013614.1| PREDICTED: wall-associated receptor kinase-like 22 isoform X2 [Populus euphratica]	NA	NA
4	Chr01	2742828	Potri.001G038300	XP_011013615	PREDICTED: wall-associated receptor kinase-like 22 isoform X3 [Populus euphratica]	NA	NA
4	Chr01	2742828	Potri.001G038300	XP_011034597	PREDICTED: wall-associated receptor kinase-like 22 [Populus euphratica]	NA	NA
4	Chr01	2742828	Potri.001G038300	XP_011034598	PREDICTED: wall-associated receptor kinase-like 22 [Populus euphratica]	NA	NA
4	Chr01	2742828	Potri.001G038300	XP_024444936	wall-associated receptor kinase-like 22 [Populus trichocarpa] &gt;gb|RQO84384.1| hypothetical protein POPTR_001G038300 [Populus trichocarpa]	NA	NA
4	Chr01	2742828	Potri.001G038300	XP_024449223	wall-associated receptor kinase-like 8 [Populus trichocarpa]	NA	NA
4	Chr01	2742828	Potri.001G038300	XP_024465597	wall-associated receptor kinase-like 8 isoform X1 [Populus trichocarpa] &gt;gb|PNT52571.2| hypothetical protein POPTR_001G039200 [Populus trichocarpa]	NA	NA
4	Chr01	2742828	Potri.001G038300	XP_024465601	wall-associated receptor kinase-like 8 isoform X2 [Populus trichocarpa] &gt;gb|PNT52572.2| hypothetical protein POPTR_001G039200 [Populus trichocarpa]	NA	NA
4	Chr01	2742828	Potri.001G038525	KAB5573074	hypothetical protein DKX38_000268 [Salix brachista]	NA	NA
4	Chr01	2742828	Potri.001G038525	PNS22169	hypothetical protein POPTR_T166600 [Populus trichocarpa]	GO:0005524; GO:0005509; GO:0030247; GO:0004674; GO:0016021	ATP binding; calcium ion binding; polysaccharide binding; protein serine/threonine kinase activity; integral component of membrane
4	Chr01	2742828	Potri.001G038525	PNS22170	hypothetical protein POPTR_T166600 [Populus trichocarpa]	GO:0005524; GO:0005509; GO:0030247; GO:0004674; GO:0007166; GO:0006468; GO:0016021; GO:0005886	ATP binding; calcium ion binding; polysaccharide binding; protein serine/threonine kinase activity; cell surface receptor signaling pathway; protein phosphorylation; integral component of membrane; plasma membrane
4	Chr01	2742828	Potri.001G038525	PNT52562	hypothetical protein POPTR_001G038300, partial [Populus trichocarpa]	GO:0005524; GO:0005509; GO:0030247; GO:0004674; GO:0007166; GO:0006468; GO:0016021; GO:0005886	ATP binding; calcium ion binding; polysaccharide binding; protein serine/threonine kinase activity; cell surface receptor signaling pathway; protein phosphorylation; integral component of membrane; plasma membrane
4	Chr01	2742828	Potri.001G038525	PNT52587	hypothetical protein POPTR_001G040500 [Populus trichocarpa]	GO:0005524; GO:0005509; GO:0030247; GO:0004674; GO:0007166; GO:0006468; GO:0016021; GO:0005886	ATP binding; calcium ion binding; polysaccharide binding; protein serine/threonine kinase activity; cell surface receptor signaling pathway; protein phosphorylation; integral component of membrane; plasma membrane
4	Chr01	2742828	Potri.001G038525	XP_002297682	wall-associated receptor kinase-like 8 [Populus trichocarpa] &gt;gb|PNS22585.1| hypothetical protein POPTR_T132900 [Populus trichocarpa]	GO:0005524; GO:0005509; GO:0030247; GO:0004674; GO:0007166; GO:0006468; GO:0016021; GO:0005886	ATP binding; calcium ion binding; polysaccharide binding; protein serine/threonine kinase activity; cell surface receptor signaling pathway; protein phosphorylation; integral component of membrane; plasma membrane
4	Chr01	2742828	Potri.001G038525	XP_006387117	wall-associated receptor kinase-like 8 [Populus trichocarpa] &gt;gb|PNT52579.1| hypothetical protein POPTR_001G039900 [Populus trichocarpa]	GO:0005524; GO:0005509; GO:0030247; GO:0004674; GO:0007166; GO:0006468; GO:0016021; GO:0005886	ATP binding; calcium ion binding; polysaccharide binding; protein serine/threonine kinase activity; cell surface receptor signaling pathway; protein phosphorylation; integral component of membrane; plasma membrane
4	Chr01	2742828	Potri.001G038525	XP_011011593	PREDICTED: wall-associated receptor kinase-like 2 isoform X1 [Populus euphratica]	NA	NA
4	Chr01	2742828	Potri.001G038525	XP_011011594	PREDICTED: wall-associated receptor kinase-like 2 isoform X2 [Populus euphratica] &gt;ref|XP_011011595.1| PREDICTED: wall-associated receptor kinase-like 2 isoform X3 [Populus euphratica]	NA	NA
4	Chr01	2742828	Potri.001G038525	XP_011011597	PREDICTED: wall-associated receptor kinase-like 22 [Populus euphratica]	NA	NA
4	Chr01	2742828	Potri.001G038525	XP_011013612	PREDICTED: wall-associated receptor kinase-like 22 [Populus euphratica]	NA	NA
4	Chr01	2742828	Potri.001G038525	XP_011013613	PREDICTED: wall-associated receptor kinase-like 22 isoform X1 [Populus euphratica] &gt;ref|XP_011013614.1| PREDICTED: wall-associated receptor kinase-like 22 isoform X2 [Populus euphratica]	NA	NA
4	Chr01	2742828	Potri.001G038525	XP_011013615	PREDICTED: wall-associated receptor kinase-like 22 isoform X3 [Populus euphratica]	NA	NA
4	Chr01	2742828	Potri.001G038525	XP_011034597	PREDICTED: wall-associated receptor kinase-like 22 [Populus euphratica]	NA	NA
4	Chr01	2742828	Potri.001G038525	XP_011034598	PREDICTED: wall-associated receptor kinase-like 22 [Populus euphratica]	NA	NA
4	Chr01	2742828	Potri.001G038525	XP_024444936	wall-associated receptor kinase-like 22 [Populus trichocarpa] &gt;gb|RQO84384.1| hypothetical protein POPTR_001G038300 [Populus trichocarpa]	NA	NA
4	Chr01	2742828	Potri.001G038525	XP_024449223	wall-associated receptor kinase-like 8 [Populus trichocarpa]	NA	NA
4	Chr01	2742828	Potri.001G038525	XP_024453202	wall-associated receptor kinase-like 8 [Populus trichocarpa]	NA	NA
4	Chr01	2742828	Potri.001G038525	XP_024465597	wall-associated receptor kinase-like 8 isoform X1 [Populus trichocarpa] &gt;gb|PNT52571.2| hypothetical protein POPTR_001G039200 [Populus trichocarpa]	NA	NA
4	Chr01	2742828	Potri.001G038525	XP_024465601	wall-associated receptor kinase-like 8 isoform X2 [Populus trichocarpa] &gt;gb|PNT52572.2| hypothetical protein POPTR_001G039200 [Populus trichocarpa]	NA	NA
4	Chr01	2742828	Potri.001G038750	BBG99260	hypothetical protein Prudu_008886 [Prunus dulcis]	GO:0016021	integral component of membrane
4	Chr01	2742828	Potri.001G038750	KAB5564944	hypothetical protein DKX38_004998 [Salix brachista]	NA	NA
4	Chr01	2742828	Potri.001G038750	KAE7999773	hypothetical protein FH972_004173 [Carpinus fangiana] &gt;gb|KAE7999774.1| hypothetical protein FH972_004173 [Carpinus fangiana] &gt;gb|KAE7999775.1| hypothetical protein FH972_004173 [Carpinus fangiana]	NA	NA
4	Chr01	2742828	Potri.001G038750	KAE8725844	Zinc-binding ribosomal protein family protein [Hibiscus syriacus]	NA	NA
4	Chr01	2742828	Potri.001G038750	OAY37045	hypothetical protein MANES_11G070600 [Manihot esculenta] &gt;gb|OAY37046.1| hypothetical protein MANES_11G070600 [Manihot esculenta] &gt;gb|OAY37047.1| hypothetical protein MANES_11G070600 [Manihot esculenta]	GO:0016021	integral component of membrane
4	Chr01	2742828	Potri.001G038750	PNT52568	hypothetical protein POPTR_001G038900 [Populus trichocarpa]	GO:0016021	integral component of membrane
4	Chr01	2742828	Potri.001G038750	PNT52577	hypothetical protein POPTR_001G039700 [Populus trichocarpa]	GO:0016021	integral component of membrane
4	Chr01	2742828	Potri.001G038750	XP_002299162	uncharacterized protein LOC7455777 [Populus trichocarpa] &gt;ref|XP_024444950.1| uncharacterized protein LOC7455777 [Populus trichocarpa] &gt;ref|XP_024444956.1| uncharacterized protein LOC7455777 [Populus trichocarpa] &gt;gb|PNT52559.1| hypothetical protein POPTR_001G038200 [Populus trichocarpa]	NA	NA
4	Chr01	2742828	Potri.001G038750	XP_003517109	uncharacterized protein LOC100782168 [Glycine max] &gt;gb|KRH76474.1| hypothetical protein GLYMA_01G154800 [Glycine max]	GO:0016021	integral component of membrane
4	Chr01	2742828	Potri.001G038750	XP_004303219	PREDICTED: uncharacterized protein LOC101294190 [Fragaria vesca subsp. vesca]	NA	NA
4	Chr01	2742828	Potri.001G038750	XP_007217592	uncharacterized protein LOC18782773 [Prunus persica] &gt;ref|XP_008228859.1| PREDICTED: uncharacterized protein LOC103328240 [Prunus mume] &gt;ref|XP_008228860.1| PREDICTED: uncharacterized protein LOC103328240 [Prunus mume] &gt;ref|XP_020415579.1| uncharacterized protein LOC18782773 [Prunus persica] &gt;ref|XP_021829379.1| uncharacterized protein LOC110769664 [Prunus avium] &gt;ref|XP_021829380.…	GO:0016021	integral component of membrane
4	Chr01	2742828	Potri.001G038750	XP_011020550	PREDICTED: uncharacterized protein LOC105122883 [Populus euphratica]	NA	NA
4	Chr01	2742828	Potri.001G038750	XP_011034600	PREDICTED: uncharacterized protein LOC105132679 [Populus euphratica] &gt;ref|XP_011034601.1| PREDICTED: uncharacterized protein LOC105132679 [Populus euphratica] &gt;ref|XP_011034602.1| PREDICTED: uncharacterized protein LOC105132679 [Populus euphratica] &gt;ref|XP_011034603.1| PREDICTED: uncharacterized protein LOC105132679 [Populus euphratica]	NA	NA
4	Chr01	2742828	Potri.001G038750	XP_015570687	uncharacterized protein LOC8280287 isoform X2 [Ricinus communis]	NA	NA
4	Chr01	2742828	Potri.001G038750	XP_024185669	uncharacterized protein LOC112190472 [Rosa chinensis] &gt;gb|PRQ50325.1| hypothetical protein RchiOBHm_Chr2g0131951 [Rosa chinensis]	NA	NA
4	Chr01	2742828	Potri.001G038750	XP_024438585	uncharacterized protein LOC112323669 [Populus trichocarpa] &gt;gb|PNT52585.1| hypothetical protein POPTR_001G040300 [Populus trichocarpa]	NA	NA
4	Chr01	2742828	Potri.001G038750	XP_024444962	uncharacterized protein LOC112324762 [Populus trichocarpa] &gt;ref|XP_024444966.1| uncharacterized protein LOC112324762 [Populus trichocarpa] &gt;ref|XP_024444971.1| uncharacterized protein LOC112324762 [Populus trichocarpa] &gt;gb|PNT52563.1| hypothetical protein POPTR_001G038400 [Populus trichocarpa]	NA	NA
4	Chr01	2742828	Potri.001G038750	XP_024452191	uncharacterized protein LOC7462835 [Populus trichocarpa] &gt;gb|PNT46341.1| hypothetical protein POPTR_003G186400 [Populus trichocarpa] &gt;gb|PNT46342.1| hypothetical protein POPTR_003G186400 [Populus trichocarpa] &gt;gb|PNT46343.1| hypothetical protein POPTR_003G186400 [Populus trichocarpa]	NA	NA
4	Chr01	2742828	Potri.001G038750	XP_025012051	uncharacterized protein LOC8280287 isoform X1 [Ricinus communis] &gt;gb|EEF49270.1| conserved hypothetical protein [Ricinus communis]	NA	NA
4	Chr01	2742828	Potri.001G038750	XP_031386961	uncharacterized protein LOC116200268 [Punica granatum] &gt;gb|OWM69544.1| hypothetical protein CDL15_Pgr014005 [Punica granatum] &gt;gb|PKI40787.1| hypothetical protein CRG98_038798 [Punica granatum]	NA	NA
5	Chr01	3168327	Potri.001G038000	ABK95041	unknown [Populus trichocarpa]	GO:0003684; GO:0006289; GO:0043161; GO:0005634	damaged DNA binding; nucleotide-excision repair; proteasome-mediated ubiquitin-dependent protein catabolic process; nucleus
5	Chr01	3168327	Potri.001G038000	KAB5573066	hypothetical protein DKX38_000260 [Salix brachista]	NA	NA
5	Chr01	3168327	Potri.001G038000	KAE7999770	hypothetical protein FH972_004170 [Carpinus fangiana]	NA	NA
5	Chr01	3168327	Potri.001G038000	OMO67419	hypothetical protein COLO4_30171 [Corchorus olitorius] &gt;gb|OMO70500.1| hypothetical protein CCACVL1_18861 [Corchorus capsularis]	GO:0003684; GO:0006289; GO:0043161; GO:0005634	damaged DNA binding; nucleotide-excision repair; proteasome-mediated ubiquitin-dependent protein catabolic process; nucleus
5	Chr01	3168327	Potri.001G038000	TKR79121	hypothetical protein D5086_0000275560 [Populus alba]	GO:0003684; GO:0006289; GO:0043161; GO:0005634	damaged DNA binding; nucleotide-excision repair; proteasome-mediated ubiquitin-dependent protein catabolic process; nucleus
5	Chr01	3168327	Potri.001G038000	TKS09211	hypothetical protein D5086_0000096150 [Populus alba]	GO:0003684; GO:0006289; GO:0043161; GO:0005634	damaged DNA binding; nucleotide-excision repair; proteasome-mediated ubiquitin-dependent protein catabolic process; nucleus
5	Chr01	3168327	Potri.001G038000	TYH48268	hypothetical protein ES332_D10G056200v1 [Gossypium tomentosum]	NA	NA
5	Chr01	3168327	Potri.001G038000	XP_004303217	PREDICTED: ubiquitin receptor RAD23b [Fragaria vesca subsp. vesca]	NA	NA
5	Chr01	3168327	Potri.001G038000	XP_006368664	ubiquitin receptor RAD23b [Populus trichocarpa] &gt;gb|PNT52554.1| hypothetical protein POPTR_001G038000 [Populus trichocarpa]	GO:0003684; GO:0006289; GO:0043161; GO:0005634	damaged DNA binding; nucleotide-excision repair; proteasome-mediated ubiquitin-dependent protein catabolic process; nucleus
5	Chr01	3168327	Potri.001G038000	XP_006427690	ubiquitin receptor RAD23b [Citrus clementina]	GO:0003684; GO:0006289; GO:0043161; GO:0005634	damaged DNA binding; nucleotide-excision repair; proteasome-mediated ubiquitin-dependent protein catabolic process; nucleus
5	Chr01	3168327	Potri.001G038000	XP_006493449	ubiquitin receptor RAD23b-like [Citrus sinensis]	NA	NA
5	Chr01	3168327	Potri.001G038000	XP_011034604	PREDICTED: ubiquitin receptor RAD23b-like [Populus euphratica]	NA	NA
5	Chr01	3168327	Potri.001G038000	XP_012456581	PREDICTED: ubiquitin receptor RAD23b-like isoform X1 [Gossypium raimondii] &gt;gb|KJB69952.1| hypothetical protein B456_011G053200 [Gossypium raimondii] &gt;gb|KJB69955.1| hypothetical protein B456_011G053200 [Gossypium raimondii]	GO:0003684; GO:0006289; GO:0043161; GO:0005634	damaged DNA binding; nucleotide-excision repair; proteasome-mediated ubiquitin-dependent protein catabolic process; nucleus
5	Chr01	3168327	Potri.001G038000	XP_016697955	PREDICTED: ubiquitin receptor RAD23b-like [Gossypium hirsutum] &gt;gb|TYI59702.1| hypothetical protein E1A91_D10G055500v1 [Gossypium mustelinum]	GO:0003684; GO:0031593; GO:0070628; GO:0043130; GO:0006289; GO:0043161; GO:0005829; GO:0005654	damaged DNA binding; polyubiquitin modification-dependent protein binding; proteasome binding; ubiquitin binding; nucleotide-excision repair; proteasome-mediated ubiquitin-dependent protein catabolic process; cytosol; nucleoplasm
5	Chr01	3168327	Potri.001G038000	XP_017649859	PREDICTED: ubiquitin receptor RAD23b-like [Gossypium arboreum] &gt;ref|XP_017649860.1| PREDICTED: ubiquitin receptor RAD23b-like [Gossypium arboreum] &gt;gb|KHG09850.1| Putative DNA repair RAD23-1 -like protein [Gossypium arboreum]	GO:0003684; GO:0006289; GO:0043161; GO:0005634	damaged DNA binding; nucleotide-excision repair; proteasome-mediated ubiquitin-dependent protein catabolic process; nucleus
5	Chr01	3168327	Potri.001G038000	XP_017978620	PREDICTED: ubiquitin receptor RAD23b [Theobroma cacao] &gt;gb|EOY27440.1| Rad23 UV excision repair protein family isoform 1 [Theobroma cacao]	GO:0003684; GO:0031593; GO:0070628; GO:0043130; GO:0006289; GO:0043161; GO:0005829; GO:0005654	damaged DNA binding; polyubiquitin modification-dependent protein binding; proteasome binding; ubiquitin binding; nucleotide-excision repair; proteasome-mediated ubiquitin-dependent protein catabolic process; cytosol; nucleoplasm
5	Chr01	3168327	Potri.001G038000	XP_018813794	PREDICTED: ubiquitin receptor RAD23b-like [Juglans regia]	GO:0003684; GO:0006289; GO:0043161; GO:0005634	damaged DNA binding; nucleotide-excision repair; proteasome-mediated ubiquitin-dependent protein catabolic process; nucleus
5	Chr01	3168327	Potri.001G038000	XP_021295208	ubiquitin receptor RAD23b-like [Herrania umbratica]	NA	NA
5	Chr01	3168327	Potri.001G038000	XP_021649845	ubiquitin receptor RAD23b-like isoform X1 [Hevea brasiliensis]	NA	NA
5	Chr01	3168327	Potri.001G038000	XP_024182369	ubiquitin receptor RAD23b [Rosa chinensis] &gt;gb|PRQ50313.1| putative UV excision repair protein Rad23 [Rosa chinensis]	NA	NA
5	Chr01	3168327	Potri.001G038100	GAY49467	hypothetical protein CUMW_119320 [Citrus unshiu] &gt;dbj|GAY49468.1| hypothetical protein CUMW_119320 [Citrus unshiu]	GO:0016021	integral component of membrane
5	Chr01	3168327	Potri.001G038100	KAB5564946	hypothetical protein DKX38_005000 [Salix brachista]	NA	NA
5	Chr01	3168327	Potri.001G038100	KAB5573067	hypothetical protein DKX38_000261 [Salix brachista]	NA	NA
5	Chr01	3168327	Potri.001G038100	PSR89378	Serine incorporator [Actinidia chinensis var. chinensis]	GO:0016021	integral component of membrane
5	Chr01	3168327	Potri.001G038100	TKR79122	hypothetical protein D5086_0000275570 [Populus alba]	GO:0016021	integral component of membrane
5	Chr01	3168327	Potri.001G038100	TKS08781	putative serine incorporator [Populus alba]	GO:0016021	integral component of membrane
5	Chr01	3168327	Potri.001G038100	TKS09212	putative serine incorporator [Populus alba]	GO:0016021	integral component of membrane
5	Chr01	3168327	Potri.001G038100	XP_002297693	probable serine incorporator [Populus trichocarpa] &gt;gb|ABK96018.1| unknown [Populus trichocarpa] &gt;gb|PNT52556.1| hypothetical protein POPTR_001G038100 [Populus trichocarpa] &gt;gb|PNT52557.1| hypothetical protein POPTR_001G038100 [Populus trichocarpa]	GO:0016021; GO:0016020	integral component of membrane; membrane
5	Chr01	3168327	Potri.001G038100	XP_002304839	probable serine incorporator [Populus trichocarpa] &gt;gb|PNT46344.1| hypothetical protein POPTR_003G186500 [Populus trichocarpa]	NA	NA
5	Chr01	3168327	Potri.001G038100	XP_006427689	probable serine incorporator [Citrus clementina] &gt;gb|ESR40929.1| hypothetical protein CICLE_v10025720mg [Citrus clementina]	GO:0016021	integral component of membrane
5	Chr01	3168327	Potri.001G038100	XP_006493450	probable serine incorporator [Citrus sinensis] &gt;ref|XP_024949285.1| probable serine incorporator [Citrus sinensis]	NA	NA
5	Chr01	3168327	Potri.001G038100	XP_011020548	PREDICTED: probable serine incorporator [Populus euphratica]	NA	NA
5	Chr01	3168327	Potri.001G038100	XP_011034606	PREDICTED: probable serine incorporator [Populus euphratica] &gt;ref|XP_011034607.1| PREDICTED: probable serine incorporator [Populus euphratica] &gt;ref|XP_011034608.1| PREDICTED: probable serine incorporator [Populus euphratica]	NA	NA
5	Chr01	3168327	Potri.001G038100	XP_012067448	probable serine incorporator [Jatropha curcas] &gt;gb|KDP41926.1| hypothetical protein JCGZ_26944 [Jatropha curcas]	GO:0016021	integral component of membrane
5	Chr01	3168327	Potri.001G038100	XP_015570894	probable serine incorporator isoform X1 [Ricinus communis]	NA	NA
5	Chr01	3168327	Potri.001G038100	XP_018813543	PREDICTED: probable serine incorporator isoform X1 [Juglans regia] &gt;ref|XP_018813617.1| PREDICTED: probable serine incorporator isoform X1 [Juglans regia]	GO:0016021	integral component of membrane
5	Chr01	3168327	Potri.001G038100	XP_018813694	PREDICTED: probable serine incorporator isoform X2 [Juglans regia]	GO:0016021	integral component of membrane
5	Chr01	3168327	Potri.001G038100	XP_021653265	probable serine incorporator [Hevea brasiliensis]	NA	NA
5	Chr01	3168327	Potri.001G038100	XP_021895900	probable serine incorporator [Carica papaya] &gt;ref|XP_021895901.1| probable serine incorporator [Carica papaya]	NA	NA
5	Chr01	3168327	Potri.001G038100	XP_030546887	probable serine incorporator isoform X1 [Rhodamnia argentea]	NA	NA
5	Chr01	3168327	Potri.001G038200	BBG99260	hypothetical protein Prudu_008886 [Prunus dulcis]	GO:0016021	integral component of membrane
5	Chr01	3168327	Potri.001G038200	KAB5564944	hypothetical protein DKX38_004998 [Salix brachista]	NA	NA
5	Chr01	3168327	Potri.001G038200	KAE8708827	Zinc-binding ribosomal protein family protein [Hibiscus syriacus]	NA	NA
5	Chr01	3168327	Potri.001G038200	KAE8725844	Zinc-binding ribosomal protein family protein [Hibiscus syriacus]	NA	NA
5	Chr01	3168327	Potri.001G038200	OAY37045	hypothetical protein MANES_11G070600 [Manihot esculenta] &gt;gb|OAY37046.1| hypothetical protein MANES_11G070600 [Manihot esculenta] &gt;gb|OAY37047.1| hypothetical protein MANES_11G070600 [Manihot esculenta]	GO:0016021	integral component of membrane
5	Chr01	3168327	Potri.001G038200	PNT52568	hypothetical protein POPTR_001G038900 [Populus trichocarpa]	GO:0016021	integral component of membrane
5	Chr01	3168327	Potri.001G038200	PNT52577	hypothetical protein POPTR_001G039700 [Populus trichocarpa]	GO:0016021	integral component of membrane
5	Chr01	3168327	Potri.001G038200	XP_002299162	uncharacterized protein LOC7455777 [Populus trichocarpa] &gt;ref|XP_024444950.1| uncharacterized protein LOC7455777 [Populus trichocarpa] &gt;ref|XP_024444956.1| uncharacterized protein LOC7455777 [Populus trichocarpa] &gt;gb|PNT52559.1| hypothetical protein POPTR_001G038200 [Populus trichocarpa]	NA	NA
5	Chr01	3168327	Potri.001G038200	XP_003517109	uncharacterized protein LOC100782168 [Glycine max] &gt;gb|KRH76474.1| hypothetical protein GLYMA_01G154800 [Glycine max]	GO:0016021	integral component of membrane
5	Chr01	3168327	Potri.001G038200	XP_004303219	PREDICTED: uncharacterized protein LOC101294190 [Fragaria vesca subsp. vesca]	NA	NA
5	Chr01	3168327	Potri.001G038200	XP_007217592	uncharacterized protein LOC18782773 [Prunus persica] &gt;ref|XP_008228859.1| PREDICTED: uncharacterized protein LOC103328240 [Prunus mume] &gt;ref|XP_008228860.1| PREDICTED: uncharacterized protein LOC103328240 [Prunus mume] &gt;ref|XP_020415579.1| uncharacterized protein LOC18782773 [Prunus persica] &gt;ref|XP_021829379.1| uncharacterized protein LOC110769664 [Prunus avium] &gt;ref|XP_021829380.…	GO:0016021	integral component of membrane
5	Chr01	3168327	Potri.001G038200	XP_011020550	PREDICTED: uncharacterized protein LOC105122883 [Populus euphratica]	NA	NA
5	Chr01	3168327	Potri.001G038200	XP_011034600	PREDICTED: uncharacterized protein LOC105132679 [Populus euphratica] &gt;ref|XP_011034601.1| PREDICTED: uncharacterized protein LOC105132679 [Populus euphratica] &gt;ref|XP_011034602.1| PREDICTED: uncharacterized protein LOC105132679 [Populus euphratica] &gt;ref|XP_011034603.1| PREDICTED: uncharacterized protein LOC105132679 [Populus euphratica]	NA	NA
5	Chr01	3168327	Potri.001G038200	XP_015570687	uncharacterized protein LOC8280287 isoform X2 [Ricinus communis]	NA	NA
5	Chr01	3168327	Potri.001G038200	XP_016902957	PREDICTED: uncharacterized protein LOC103501213 [Cucumis melo] &gt;gb|KAA0034943.1| uncharacterized protein E6C27_scaffold434G00060 [Cucumis melo var. makuwa] &gt;gb|TYK21298.1| uncharacterized protein E5676_scaffold1199G00060 [Cucumis melo var. makuwa]	GO:0016021	integral component of membrane
5	Chr01	3168327	Potri.001G038200	XP_024185669	uncharacterized protein LOC112190472 [Rosa chinensis] &gt;gb|PRQ50325.1| hypothetical protein RchiOBHm_Chr2g0131951 [Rosa chinensis]	NA	NA
5	Chr01	3168327	Potri.001G038200	XP_024438585	uncharacterized protein LOC112323669 [Populus trichocarpa] &gt;gb|PNT52585.1| hypothetical protein POPTR_001G040300 [Populus trichocarpa]	NA	NA
5	Chr01	3168327	Potri.001G038200	XP_024444962	uncharacterized protein LOC112324762 [Populus trichocarpa] &gt;ref|XP_024444966.1| uncharacterized protein LOC112324762 [Populus trichocarpa] &gt;ref|XP_024444971.1| uncharacterized protein LOC112324762 [Populus trichocarpa] &gt;gb|PNT52563.1| hypothetical protein POPTR_001G038400 [Populus trichocarpa]	NA	NA
5	Chr01	3168327	Potri.001G038200	XP_024452191	uncharacterized protein LOC7462835 [Populus trichocarpa] &gt;gb|PNT46341.1| hypothetical protein POPTR_003G186400 [Populus trichocarpa] &gt;gb|PNT46342.1| hypothetical protein POPTR_003G186400 [Populus trichocarpa] &gt;gb|PNT46343.1| hypothetical protein POPTR_003G186400 [Populus trichocarpa]	NA	NA
5	Chr01	3168327	Potri.001G038200	XP_027352746	uncharacterized protein LOC113863383 [Abrus precatorius] &gt;ref|XP_027352747.1| uncharacterized protein LOC113863383 [Abrus precatorius] &gt;ref|XP_027352748.1| uncharacterized protein LOC113863383 [Abrus precatorius] &gt;ref|XP_027352749.1| uncharacterized protein LOC113863383 [Abrus precatorius]	NA	NA
5	Chr01	3168327	Potri.001G038300	KAB5573074	hypothetical protein DKX38_000268 [Salix brachista]	NA	NA
5	Chr01	3168327	Potri.001G038300	PNS22169	hypothetical protein POPTR_T166600 [Populus trichocarpa]	GO:0005524; GO:0005509; GO:0030247; GO:0004674; GO:0016021	ATP binding; calcium ion binding; polysaccharide binding; protein serine/threonine kinase activity; integral component of membrane
5	Chr01	3168327	Potri.001G038300	PNS22170	hypothetical protein POPTR_T166600 [Populus trichocarpa]	GO:0005524; GO:0005509; GO:0030247; GO:0004674; GO:0007166; GO:0006468; GO:0016021; GO:0005886	ATP binding; calcium ion binding; polysaccharide binding; protein serine/threonine kinase activity; cell surface receptor signaling pathway; protein phosphorylation; integral component of membrane; plasma membrane
5	Chr01	3168327	Potri.001G038300	PNT52562	hypothetical protein POPTR_001G038300, partial [Populus trichocarpa]	GO:0005524; GO:0005509; GO:0030247; GO:0004674; GO:0007166; GO:0006468; GO:0016021; GO:0005886	ATP binding; calcium ion binding; polysaccharide binding; protein serine/threonine kinase activity; cell surface receptor signaling pathway; protein phosphorylation; integral component of membrane; plasma membrane
5	Chr01	3168327	Potri.001G038300	PNT52587	hypothetical protein POPTR_001G040500 [Populus trichocarpa]	GO:0005524; GO:0005509; GO:0030247; GO:0004674; GO:0007166; GO:0006468; GO:0016021; GO:0005886	ATP binding; calcium ion binding; polysaccharide binding; protein serine/threonine kinase activity; cell surface receptor signaling pathway; protein phosphorylation; integral component of membrane; plasma membrane
5	Chr01	3168327	Potri.001G038300	XP_002297682	wall-associated receptor kinase-like 8 [Populus trichocarpa] &gt;gb|PNS22585.1| hypothetical protein POPTR_T132900 [Populus trichocarpa]	GO:0005524; GO:0005509; GO:0030247; GO:0004674; GO:0007166; GO:0006468; GO:0016021; GO:0005886	ATP binding; calcium ion binding; polysaccharide binding; protein serine/threonine kinase activity; cell surface receptor signaling pathway; protein phosphorylation; integral component of membrane; plasma membrane
5	Chr01	3168327	Potri.001G038300	XP_006387117	wall-associated receptor kinase-like 8 [Populus trichocarpa] &gt;gb|PNT52579.1| hypothetical protein POPTR_001G039900 [Populus trichocarpa]	GO:0005524; GO:0005509; GO:0030247; GO:0004674; GO:0007166; GO:0006468; GO:0016021; GO:0005886	ATP binding; calcium ion binding; polysaccharide binding; protein serine/threonine kinase activity; cell surface receptor signaling pathway; protein phosphorylation; integral component of membrane; plasma membrane
5	Chr01	3168327	Potri.001G038300	XP_006388728	wall-associated receptor kinase-like 8 [Populus trichocarpa] &gt;gb|PNS23202.1| hypothetical protein POPTR_T080500 [Populus trichocarpa]	GO:0005524; GO:0005509; GO:0030247; GO:0004674; GO:0007166; GO:0006468; GO:0016021; GO:0005886	ATP binding; calcium ion binding; polysaccharide binding; protein serine/threonine kinase activity; cell surface receptor signaling pathway; protein phosphorylation; integral component of membrane; plasma membrane
5	Chr01	3168327	Potri.001G038300	XP_011011593	PREDICTED: wall-associated receptor kinase-like 2 isoform X1 [Populus euphratica]	NA	NA
5	Chr01	3168327	Potri.001G038300	XP_011011594	PREDICTED: wall-associated receptor kinase-like 2 isoform X2 [Populus euphratica] &gt;ref|XP_011011595.1| PREDICTED: wall-associated receptor kinase-like 2 isoform X3 [Populus euphratica]	NA	NA
5	Chr01	3168327	Potri.001G038300	XP_011011597	PREDICTED: wall-associated receptor kinase-like 22 [Populus euphratica]	NA	NA
5	Chr01	3168327	Potri.001G038300	XP_011013612	PREDICTED: wall-associated receptor kinase-like 22 [Populus euphratica]	NA	NA
5	Chr01	3168327	Potri.001G038300	XP_011013613	PREDICTED: wall-associated receptor kinase-like 22 isoform X1 [Populus euphratica] &gt;ref|XP_011013614.1| PREDICTED: wall-associated receptor kinase-like 22 isoform X2 [Populus euphratica]	NA	NA
5	Chr01	3168327	Potri.001G038300	XP_011013615	PREDICTED: wall-associated receptor kinase-like 22 isoform X3 [Populus euphratica]	NA	NA
5	Chr01	3168327	Potri.001G038300	XP_011034597	PREDICTED: wall-associated receptor kinase-like 22 [Populus euphratica]	NA	NA
5	Chr01	3168327	Potri.001G038300	XP_011034598	PREDICTED: wall-associated receptor kinase-like 22 [Populus euphratica]	NA	NA
5	Chr01	3168327	Potri.001G038300	XP_024444936	wall-associated receptor kinase-like 22 [Populus trichocarpa] &gt;gb|RQO84384.1| hypothetical protein POPTR_001G038300 [Populus trichocarpa]	NA	NA
5	Chr01	3168327	Potri.001G038300	XP_024449223	wall-associated receptor kinase-like 8 [Populus trichocarpa]	NA	NA
5	Chr01	3168327	Potri.001G038300	XP_024465597	wall-associated receptor kinase-like 8 isoform X1 [Populus trichocarpa] &gt;gb|PNT52571.2| hypothetical protein POPTR_001G039200 [Populus trichocarpa]	NA	NA
5	Chr01	3168327	Potri.001G038300	XP_024465601	wall-associated receptor kinase-like 8 isoform X2 [Populus trichocarpa] &gt;gb|PNT52572.2| hypothetical protein POPTR_001G039200 [Populus trichocarpa]	NA	NA
5	Chr01	3168327	Potri.001G038525	KAB5573074	hypothetical protein DKX38_000268 [Salix brachista]	NA	NA
5	Chr01	3168327	Potri.001G038525	PNS22169	hypothetical protein POPTR_T166600 [Populus trichocarpa]	GO:0005524; GO:0005509; GO:0030247; GO:0004674; GO:0016021	ATP binding; calcium ion binding; polysaccharide binding; protein serine/threonine kinase activity; integral component of membrane
5	Chr01	3168327	Potri.001G038525	PNS22170	hypothetical protein POPTR_T166600 [Populus trichocarpa]	GO:0005524; GO:0005509; GO:0030247; GO:0004674; GO:0007166; GO:0006468; GO:0016021; GO:0005886	ATP binding; calcium ion binding; polysaccharide binding; protein serine/threonine kinase activity; cell surface receptor signaling pathway; protein phosphorylation; integral component of membrane; plasma membrane
5	Chr01	3168327	Potri.001G038525	PNT52562	hypothetical protein POPTR_001G038300, partial [Populus trichocarpa]	GO:0005524; GO:0005509; GO:0030247; GO:0004674; GO:0007166; GO:0006468; GO:0016021; GO:0005886	ATP binding; calcium ion binding; polysaccharide binding; protein serine/threonine kinase activity; cell surface receptor signaling pathway; protein phosphorylation; integral component of membrane; plasma membrane
5	Chr01	3168327	Potri.001G038525	PNT52587	hypothetical protein POPTR_001G040500 [Populus trichocarpa]	GO:0005524; GO:0005509; GO:0030247; GO:0004674; GO:0007166; GO:0006468; GO:0016021; GO:0005886	ATP binding; calcium ion binding; polysaccharide binding; protein serine/threonine kinase activity; cell surface receptor signaling pathway; protein phosphorylation; integral component of membrane; plasma membrane
5	Chr01	3168327	Potri.001G038525	XP_002297682	wall-associated receptor kinase-like 8 [Populus trichocarpa] &gt;gb|PNS22585.1| hypothetical protein POPTR_T132900 [Populus trichocarpa]	GO:0005524; GO:0005509; GO:0030247; GO:0004674; GO:0007166; GO:0006468; GO:0016021; GO:0005886	ATP binding; calcium ion binding; polysaccharide binding; protein serine/threonine kinase activity; cell surface receptor signaling pathway; protein phosphorylation; integral component of membrane; plasma membrane
5	Chr01	3168327	Potri.001G038525	XP_006387117	wall-associated receptor kinase-like 8 [Populus trichocarpa] &gt;gb|PNT52579.1| hypothetical protein POPTR_001G039900 [Populus trichocarpa]	GO:0005524; GO:0005509; GO:0030247; GO:0004674; GO:0007166; GO:0006468; GO:0016021; GO:0005886	ATP binding; calcium ion binding; polysaccharide binding; protein serine/threonine kinase activity; cell surface receptor signaling pathway; protein phosphorylation; integral component of membrane; plasma membrane
5	Chr01	3168327	Potri.001G038525	XP_011011593	PREDICTED: wall-associated receptor kinase-like 2 isoform X1 [Populus euphratica]	NA	NA
5	Chr01	3168327	Potri.001G038525	XP_011011594	PREDICTED: wall-associated receptor kinase-like 2 isoform X2 [Populus euphratica] &gt;ref|XP_011011595.1| PREDICTED: wall-associated receptor kinase-like 2 isoform X3 [Populus euphratica]	NA	NA
5	Chr01	3168327	Potri.001G038525	XP_011011597	PREDICTED: wall-associated receptor kinase-like 22 [Populus euphratica]	NA	NA
5	Chr01	3168327	Potri.001G038525	XP_011013612	PREDICTED: wall-associated receptor kinase-like 22 [Populus euphratica]	NA	NA
5	Chr01	3168327	Potri.001G038525	XP_011013613	PREDICTED: wall-associated receptor kinase-like 22 isoform X1 [Populus euphratica] &gt;ref|XP_011013614.1| PREDICTED: wall-associated receptor kinase-like 22 isoform X2 [Populus euphratica]	NA	NA
5	Chr01	3168327	Potri.001G038525	XP_011013615	PREDICTED: wall-associated receptor kinase-like 22 isoform X3 [Populus euphratica]	NA	NA
5	Chr01	3168327	Potri.001G038525	XP_011034597	PREDICTED: wall-associated receptor kinase-like 22 [Populus euphratica]	NA	NA
5	Chr01	3168327	Potri.001G038525	XP_011034598	PREDICTED: wall-associated receptor kinase-like 22 [Populus euphratica]	NA	NA
5	Chr01	3168327	Potri.001G038525	XP_024444936	wall-associated receptor kinase-like 22 [Populus trichocarpa] &gt;gb|RQO84384.1| hypothetical protein POPTR_001G038300 [Populus trichocarpa]	NA	NA
5	Chr01	3168327	Potri.001G038525	XP_024449223	wall-associated receptor kinase-like 8 [Populus trichocarpa]	NA	NA
5	Chr01	3168327	Potri.001G038525	XP_024453202	wall-associated receptor kinase-like 8 [Populus trichocarpa]	NA	NA
5	Chr01	3168327	Potri.001G038525	XP_024465597	wall-associated receptor kinase-like 8 isoform X1 [Populus trichocarpa] &gt;gb|PNT52571.2| hypothetical protein POPTR_001G039200 [Populus trichocarpa]	NA	NA
5	Chr01	3168327	Potri.001G038525	XP_024465601	wall-associated receptor kinase-like 8 isoform X2 [Populus trichocarpa] &gt;gb|PNT52572.2| hypothetical protein POPTR_001G039200 [Populus trichocarpa]	NA	NA
5	Chr01	3168327	Potri.001G038750	BBG99260	hypothetical protein Prudu_008886 [Prunus dulcis]	GO:0016021	integral component of membrane
5	Chr01	3168327	Potri.001G038750	KAB5564944	hypothetical protein DKX38_004998 [Salix brachista]	NA	NA
5	Chr01	3168327	Potri.001G038750	KAE7999773	hypothetical protein FH972_004173 [Carpinus fangiana] &gt;gb|KAE7999774.1| hypothetical protein FH972_004173 [Carpinus fangiana] &gt;gb|KAE7999775.1| hypothetical protein FH972_004173 [Carpinus fangiana]	NA	NA
5	Chr01	3168327	Potri.001G038750	KAE8725844	Zinc-binding ribosomal protein family protein [Hibiscus syriacus]	NA	NA
5	Chr01	3168327	Potri.001G038750	OAY37045	hypothetical protein MANES_11G070600 [Manihot esculenta] &gt;gb|OAY37046.1| hypothetical protein MANES_11G070600 [Manihot esculenta] &gt;gb|OAY37047.1| hypothetical protein MANES_11G070600 [Manihot esculenta]	GO:0016021	integral component of membrane
5	Chr01	3168327	Potri.001G038750	PNT52568	hypothetical protein POPTR_001G038900 [Populus trichocarpa]	GO:0016021	integral component of membrane
5	Chr01	3168327	Potri.001G038750	PNT52577	hypothetical protein POPTR_001G039700 [Populus trichocarpa]	GO:0016021	integral component of membrane
5	Chr01	3168327	Potri.001G038750	XP_002299162	uncharacterized protein LOC7455777 [Populus trichocarpa] &gt;ref|XP_024444950.1| uncharacterized protein LOC7455777 [Populus trichocarpa] &gt;ref|XP_024444956.1| uncharacterized protein LOC7455777 [Populus trichocarpa] &gt;gb|PNT52559.1| hypothetical protein POPTR_001G038200 [Populus trichocarpa]	NA	NA
5	Chr01	3168327	Potri.001G038750	XP_003517109	uncharacterized protein LOC100782168 [Glycine max] &gt;gb|KRH76474.1| hypothetical protein GLYMA_01G154800 [Glycine max]	GO:0016021	integral component of membrane
5	Chr01	3168327	Potri.001G038750	XP_004303219	PREDICTED: uncharacterized protein LOC101294190 [Fragaria vesca subsp. vesca]	NA	NA
5	Chr01	3168327	Potri.001G038750	XP_007217592	uncharacterized protein LOC18782773 [Prunus persica] &gt;ref|XP_008228859.1| PREDICTED: uncharacterized protein LOC103328240 [Prunus mume] &gt;ref|XP_008228860.1| PREDICTED: uncharacterized protein LOC103328240 [Prunus mume] &gt;ref|XP_020415579.1| uncharacterized protein LOC18782773 [Prunus persica] &gt;ref|XP_021829379.1| uncharacterized protein LOC110769664 [Prunus avium] &gt;ref|XP_021829380.…	GO:0016021	integral component of membrane
5	Chr01	3168327	Potri.001G038750	XP_011020550	PREDICTED: uncharacterized protein LOC105122883 [Populus euphratica]	NA	NA
5	Chr01	3168327	Potri.001G038750	XP_011034600	PREDICTED: uncharacterized protein LOC105132679 [Populus euphratica] &gt;ref|XP_011034601.1| PREDICTED: uncharacterized protein LOC105132679 [Populus euphratica] &gt;ref|XP_011034602.1| PREDICTED: uncharacterized protein LOC105132679 [Populus euphratica] &gt;ref|XP_011034603.1| PREDICTED: uncharacterized protein LOC105132679 [Populus euphratica]	NA	NA
5	Chr01	3168327	Potri.001G038750	XP_015570687	uncharacterized protein LOC8280287 isoform X2 [Ricinus communis]	NA	NA
5	Chr01	3168327	Potri.001G038750	XP_024185669	uncharacterized protein LOC112190472 [Rosa chinensis] &gt;gb|PRQ50325.1| hypothetical protein RchiOBHm_Chr2g0131951 [Rosa chinensis]	NA	NA
5	Chr01	3168327	Potri.001G038750	XP_024438585	uncharacterized protein LOC112323669 [Populus trichocarpa] &gt;gb|PNT52585.1| hypothetical protein POPTR_001G040300 [Populus trichocarpa]	NA	NA
5	Chr01	3168327	Potri.001G038750	XP_024444962	uncharacterized protein LOC112324762 [Populus trichocarpa] &gt;ref|XP_024444966.1| uncharacterized protein LOC112324762 [Populus trichocarpa] &gt;ref|XP_024444971.1| uncharacterized protein LOC112324762 [Populus trichocarpa] &gt;gb|PNT52563.1| hypothetical protein POPTR_001G038400 [Populus trichocarpa]	NA	NA
5	Chr01	3168327	Potri.001G038750	XP_024452191	uncharacterized protein LOC7462835 [Populus trichocarpa] &gt;gb|PNT46341.1| hypothetical protein POPTR_003G186400 [Populus trichocarpa] &gt;gb|PNT46342.1| hypothetical protein POPTR_003G186400 [Populus trichocarpa] &gt;gb|PNT46343.1| hypothetical protein POPTR_003G186400 [Populus trichocarpa]	NA	NA
5	Chr01	3168327	Potri.001G038750	XP_025012051	uncharacterized protein LOC8280287 isoform X1 [Ricinus communis] &gt;gb|EEF49270.1| conserved hypothetical protein [Ricinus communis]	NA	NA
5	Chr01	3168327	Potri.001G038750	XP_031386961	uncharacterized protein LOC116200268 [Punica granatum] &gt;gb|OWM69544.1| hypothetical protein CDL15_Pgr014005 [Punica granatum] &gt;gb|PKI40787.1| hypothetical protein CRG98_038798 [Punica granatum]	NA	NA
5	Chr01	3168327	Potri.001G043900	EEF49229	Cyclic nucleotide-gated ion channel, putative [Ricinus communis]	GO:0005524; GO:0004692; GO:0005216; GO:0016021	ATP binding; cGMP-dependent protein kinase activity; ion channel activity; integral component of membrane
5	Chr01	3168327	Potri.001G043900	KAB5573102	hypothetical protein DKX38_000296 [Salix brachista]	NA	NA
5	Chr01	3168327	Potri.001G043900	KAF2301513	hypothetical protein GH714_025355 [Hevea brasiliensis]	NA	NA
5	Chr01	3168327	Potri.001G043900	TKR97372	cyclic nucleotide gated channel 7 family protein [Populus alba]	GO:0005216; GO:0016021	ion channel activity; integral component of membrane
5	Chr01	3168327	Potri.001G043900	TKS08751	hypothetical protein D5086_0000100500 [Populus alba]	GO:0005216; GO:0016021	ion channel activity; integral component of membrane
5	Chr01	3168327	Potri.001G043900	XP_002304729	putative cyclic nucleotide-gated ion channel 7 [Populus trichocarpa] &gt;ref|XP_024452953.1| putative cyclic nucleotide-gated ion channel 7 [Populus trichocarpa] &gt;ref|XP_024452954.1| putative cyclic nucleotide-gated ion channel 7 [Populus trichocarpa] &gt;gb|PNT46277.1| hypothetical protein POPTR_003G183000 [Populus trichocarpa]	NA	NA
5	Chr01	3168327	Potri.001G043900	XP_006368503	putative cyclic nucleotide-gated ion channel 7 [Populus trichocarpa] &gt;ref|XP_024437259.1| putative cyclic nucleotide-gated ion channel 7 [Populus trichocarpa] &gt;gb|PNT52644.1| hypothetical protein POPTR_001G043900 [Populus trichocarpa]	GO:0005216; GO:0016021	ion channel activity; integral component of membrane
5	Chr01	3168327	Potri.001G043900	XP_011020599	PREDICTED: putative cyclic nucleotide-gated ion channel 7 [Populus euphratica]	NA	NA
5	Chr01	3168327	Potri.001G043900	XP_011034555	PREDICTED: putative cyclic nucleotide-gated ion channel 7 [Populus euphratica]	NA	NA
5	Chr01	3168327	Potri.001G043900	XP_012067490	putative cyclic nucleotide-gated ion channel 7 isoform X1 [Jatropha curcas] &gt;gb|KDP41965.1| hypothetical protein JCGZ_26983 [Jatropha curcas]	GO:0005216; GO:0016021	ion channel activity; integral component of membrane
5	Chr01	3168327	Potri.001G043900	XP_015570777	putative cyclic nucleotide-gated ion channel 7 [Ricinus communis]	NA	NA
5	Chr01	3168327	Potri.001G043900	XP_021609990	putative cyclic nucleotide-gated ion channel 7 [Manihot esculenta] &gt;gb|OAY52680.1| hypothetical protein MANES_04G102200 [Manihot esculenta]	NA	NA
5	Chr01	3168327	Potri.001G043900	XP_021628990	putative cyclic nucleotide-gated ion channel 7 isoform X1 [Manihot esculenta] &gt;gb|OAY37003.1| hypothetical protein MANES_11G066900 [Manihot esculenta]	NA	NA
5	Chr01	3168327	Potri.001G043900	XP_021628991	putative cyclic nucleotide-gated ion channel 7 isoform X2 [Manihot esculenta]	NA	NA
5	Chr01	3168327	Potri.001G043900	XP_021647928	putative cyclic nucleotide-gated ion channel 7 [Hevea brasiliensis]	NA	NA
5	Chr01	3168327	Potri.001G043900	XP_021653504	putative cyclic nucleotide-gated ion channel 7 isoform X1 [Hevea brasiliensis] &gt;ref|XP_021653505.1| putative cyclic nucleotide-gated ion channel 7 isoform X1 [Hevea brasiliensis]	NA	NA
5	Chr01	3168327	Potri.001G043900	XP_023905995	putative cyclic nucleotide-gated ion channel 8 [Quercus suber]	NA	NA
5	Chr01	3168327	Potri.001G043900	XP_030962093	putative cyclic nucleotide-gated ion channel 8 [Quercus lobata]	NA	NA
5	Chr01	3168327	Potri.001G043900	XP_030962285	putative cyclic nucleotide-gated ion channel 8 [Quercus lobata]	NA	NA
5	Chr01	3168327	Potri.001G043900	XP_030968729	putative cyclic nucleotide-gated ion channel 8 [Quercus lobata] &gt;ref|XP_030968730.1| putative cyclic nucleotide-gated ion channel 8 [Quercus lobata]	NA	NA
5	Chr01	3168327	Potri.001G044000	CBI25177	unnamed protein product, partial [Vitis vinifera]	NA	NA
5	Chr01	3168327	Potri.001G044000	KAB5573103	hypothetical protein DKX38_000297 [Salix brachista]	NA	NA
5	Chr01	3168327	Potri.001G044000	KAE7997226	hypothetical protein FH972_001877 [Carpinus fangiana]	NA	NA
5	Chr01	3168327	Potri.001G044000	OMO74116	hypothetical protein COLO4_26714 [Corchorus olitorius]	NA	NA
5	Chr01	3168327	Potri.001G044000	TKR97373	hypothetical protein D5086_0000213660 [Populus alba]	NA	NA
5	Chr01	3168327	Potri.001G044000	VVA33385	PREDICTED: LOW PSII ACCUMULATION 3 [Prunus dulcis]	NA	NA
5	Chr01	3168327	Potri.001G044000	XP_002264352	PREDICTED: protein LOW PSII ACCUMULATION 3, chloroplastic isoform X2 [Vitis vinifera]	NA	NA
5	Chr01	3168327	Potri.001G044000	XP_002512724	protein LOW PSII ACCUMULATION 3, chloroplastic isoform X1 [Ricinus communis] &gt;gb|EEF49227.1| conserved hypothetical protein [Ricinus communis]	NA	NA
5	Chr01	3168327	Potri.001G044000	XP_006368505	protein LOW PSII ACCUMULATION 3, chloroplastic [Populus trichocarpa] &gt;gb|PNT52646.1| hypothetical protein POPTR_001G044000 [Populus trichocarpa]	NA	NA
5	Chr01	3168327	Potri.001G044000	XP_011034552	PREDICTED: protein LOW PSII ACCUMULATION 3, chloroplastic-like isoform X1 [Populus euphratica]	NA	NA
5	Chr01	3168327	Potri.001G044000	XP_011034553	PREDICTED: protein LOW PSII ACCUMULATION 3, chloroplastic-like isoform X2 [Populus euphratica]	NA	NA
5	Chr01	3168327	Potri.001G044000	XP_012067491	protein LOW PSII ACCUMULATION 3, chloroplastic [Jatropha curcas] &gt;gb|KDP41966.1| hypothetical protein JCGZ_26984 [Jatropha curcas]	NA	NA
5	Chr01	3168327	Potri.001G044000	XP_015868695	protein LOW PSII ACCUMULATION 3, chloroplastic isoform X1 [Ziziphus jujuba]	NA	NA
5	Chr01	3168327	Potri.001G044000	XP_019077875	PREDICTED: protein LOW PSII ACCUMULATION 3, chloroplastic isoform X1 [Vitis vinifera]	NA	NA
5	Chr01	3168327	Potri.001G044000	XP_021628599	protein LOW PSII ACCUMULATION 3, chloroplastic isoform X1 [Manihot esculenta] &gt;gb|OAY36982.1| hypothetical protein MANES_11G065200 [Manihot esculenta]	NA	NA
5	Chr01	3168327	Potri.001G044000	XP_021647943	protein LOW PSII ACCUMULATION 3, chloroplastic-like [Hevea brasiliensis]	NA	NA
5	Chr01	3168327	Potri.001G044000	XP_021821851	protein LOW PSII ACCUMULATION 3, chloroplastic isoform X1 [Prunus avium]	NA	NA
5	Chr01	3168327	Potri.001G044000	XP_023874612	protein LOW PSII ACCUMULATION 3, chloroplastic [Quercus suber]	NA	NA
5	Chr01	3168327	Potri.001G044000	XP_030969103	protein LOW PSII ACCUMULATION 3, chloroplastic isoform X2 [Quercus lobata]	NA	NA
5	Chr01	3168327	Potri.001G044000	XP_031270003	protein LOW PSII ACCUMULATION 3, chloroplastic isoform X2 [Pistacia vera]	NA	NA
5	Chr01	3168327	Potri.001G044100	ASU54207	histone acetyltransferase [Hevea brasiliensis]	GO:0008080	N-acetyltransferase activity
5	Chr01	3168327	Potri.001G044100	GAY55474	hypothetical protein CUMW_164480 [Citrus unshiu]	GO:0008080	N-acetyltransferase activity
5	Chr01	3168327	Potri.001G044100	KAA8541997	hypothetical protein F0562_023149 [Nyssa sinensis]	NA	NA
5	Chr01	3168327	Potri.001G044100	KAB5573104	hypothetical protein DKX38_000298 [Salix brachista]	NA	NA
5	Chr01	3168327	Potri.001G044100	KAF2321523	hypothetical protein GH714_000273 [Hevea brasiliensis]	NA	NA
5	Chr01	3168327	Potri.001G044100	TKR97374	hypothetical protein D5086_0000213670 [Populus alba]	GO:0008080	N-acetyltransferase activity
5	Chr01	3168327	Potri.001G044100	TKS08749	hypothetical protein D5086_0000100480 [Populus alba]	GO:0008080	N-acetyltransferase activity
5	Chr01	3168327	Potri.001G044100	XP_002299247	probable N-acetyltransferase HLS1 [Populus trichocarpa] &gt;gb|PNT52650.1| hypothetical protein POPTR_001G044100 [Populus trichocarpa]	NA	NA
5	Chr01	3168327	Potri.001G044100	XP_002303853	probable N-acetyltransferase HLS1 [Populus trichocarpa] &gt;gb|PNT46271.1| hypothetical protein POPTR_003G182500 [Populus trichocarpa]	GO:0008080; GO:0016747	N-acetyltransferase activity; transferase activity, transferring acyl groups other than amino-acyl groups
5	Chr01	3168327	Potri.001G044100	XP_002512722	probable N-acetyltransferase HLS1 [Ricinus communis] &gt;gb|EEF49225.1| N-acetyltransferase, putative [Ricinus communis]	GO:0008080; GO:0016747	N-acetyltransferase activity; transferase activity, transferring acyl groups other than amino-acyl groups
5	Chr01	3168327	Potri.001G044100	XP_006427628	probable N-acetyltransferase HLS1 [Citrus clementina] &gt;gb|ESR40868.1| hypothetical protein CICLE_v10025742mg [Citrus clementina]	GO:0008080	N-acetyltransferase activity
5	Chr01	3168327	Potri.001G044100	XP_006493357	probable N-acetyltransferase HLS1 [Citrus sinensis]	NA	NA
5	Chr01	3168327	Potri.001G044100	XP_011016503	PREDICTED: probable N-acetyltransferase HLS1 [Populus euphratica]	NA	NA
5	Chr01	3168327	Potri.001G044100	XP_011020602	PREDICTED: probable N-acetyltransferase HLS1 [Populus euphratica]	NA	NA
5	Chr01	3168327	Potri.001G044100	XP_011034550	PREDICTED: probable N-acetyltransferase HLS1 [Populus euphratica]	NA	NA
5	Chr01	3168327	Potri.001G044100	XP_012067496	probable N-acetyltransferase HLS1 [Jatropha curcas] &gt;gb|KDP41968.1| hypothetical protein JCGZ_26986 [Jatropha curcas]	GO:0008080	N-acetyltransferase activity
5	Chr01	3168327	Potri.001G044100	XP_017604687	PREDICTED: probable N-acetyltransferase HLS1 [Gossypium arboreum] &gt;gb|KAB2081337.1| hypothetical protein ES319_A05G124500v1 [Gossypium barbadense] &gt;gb|TYH16573.1| hypothetical protein ES288_A05G126800v1 [Gossypium darwinii] &gt;gb|TYI26674.1| hypothetical protein ES332_A05G128200v1 [Gossypium tomentosum]	NA	NA
5	Chr01	3168327	Potri.001G044100	XP_017978092	PREDICTED: probable N-acetyltransferase HLS1 [Theobroma cacao]	NA	NA
5	Chr01	3168327	Potri.001G044100	XP_018847551	PREDICTED: probable N-acetyltransferase HLS1 isoform X1 [Juglans regia]	GO:0008080	N-acetyltransferase activity
5	Chr01	3168327	Potri.001G044100	XP_021653510	probable N-acetyltransferase HLS1 [Hevea brasiliensis]	NA	NA
5	Chr01	3168327	Potri.001G044200	ESR40867	hypothetical protein CICLE_v10026584mg [Citrus clementina]	GO:0080101; GO:0000773; GO:0004608; GO:0032259; GO:0006656; GO:0005789; GO:0016021	phosphatidyl-N-dimethylethanolamine N-methyltransferase activity; phosphatidyl-N-methylethanolamine N-methyltransferase activity; phosphatidylethanolamine N-methyltransferase activity; methylation; phosphatidylcholine biosynthetic process; endoplasmic reticulum membrane; integral component of membrane
5	Chr01	3168327	Potri.001G044200	KAB5573105	hypothetical protein DKX38_000299 [Salix brachista]	NA	NA
5	Chr01	3168327	Potri.001G044200	KAF3450976	hypothetical protein FNV43_RR07065 [Rhamnella rubrinervis]	NA	NA
5	Chr01	3168327	Potri.001G044200	KDO44015	hypothetical protein CISIN_1g031183mg [Citrus sinensis]	GO:0080101; GO:0000773; GO:0004608; GO:0032259; GO:0006656; GO:0005789; GO:0016021	phosphatidyl-N-dimethylethanolamine N-methyltransferase activity; phosphatidyl-N-methylethanolamine N-methyltransferase activity; phosphatidylethanolamine N-methyltransferase activity; methylation; phosphatidylcholine biosynthetic process; endoplasmic reticulum membrane; integral component of membrane
5	Chr01	3168327	Potri.001G044200	OVA11996	Phospholipid methyltransferase [Macleaya cordata]	GO:0080101; GO:0000773; GO:0004608; GO:0032259; GO:0006656; GO:0005789; GO:0016021	phosphatidyl-N-dimethylethanolamine N-methyltransferase activity; phosphatidyl-N-methylethanolamine N-methyltransferase activity; phosphatidylethanolamine N-methyltransferase activity; methylation; phosphatidylcholine biosynthetic process; endoplasmic reticulum membrane; integral component of membrane
5	Chr01	3168327	Potri.001G044200	PON57248	Phosphatidyl-N-methylethanolamine/N-methyltransferase [Parasponia andersonii]	GO:0080101; GO:0000773; GO:0004608; GO:0032259; GO:0006656; GO:0005789; GO:0016021	phosphatidyl-N-dimethylethanolamine N-methyltransferase activity; phosphatidyl-N-methylethanolamine N-methyltransferase activity; phosphatidylethanolamine N-methyltransferase activity; methylation; phosphatidylcholine biosynthetic process; endoplasmic reticulum membrane; integral component of membrane
5	Chr01	3168327	Potri.001G044200	PON89297	Phosphatidyl-N-methylethanolamine/N-methyltransferase [Trema orientale]	GO:0080101; GO:0000773; GO:0004608; GO:0032259; GO:0006656; GO:0005789; GO:0016021	phosphatidyl-N-dimethylethanolamine N-methyltransferase activity; phosphatidyl-N-methylethanolamine N-methyltransferase activity; phosphatidylethanolamine N-methyltransferase activity; methylation; phosphatidylcholine biosynthetic process; endoplasmic reticulum membrane; integral component of membrane
5	Chr01	3168327	Potri.001G044200	TKR97375	phosphatidyl-N-methylethanolamine N-methyltransferase [Populus alba]	GO:0080101; GO:0000773; GO:0004608; GO:0032259; GO:0006656; GO:0005789; GO:0016021	phosphatidyl-N-dimethylethanolamine N-methyltransferase activity; phosphatidyl-N-methylethanolamine N-methyltransferase activity; phosphatidylethanolamine N-methyltransferase activity; methylation; phosphatidylcholine biosynthetic process; endoplasmic reticulum membrane; integral component of membrane
5	Chr01	3168327	Potri.001G044200	XP_002304727	phosphatidyl-N-methylethanolamine N-methyltransferase [Populus trichocarpa]	GO:0008757; GO:0006656; GO:0016021	S-adenosylmethionine-dependent methyltransferase activity; phosphatidylcholine biosynthetic process; integral component of membrane
5	Chr01	3168327	Potri.001G044200	XP_002512721	phosphatidyl-N-methylethanolamine N-methyltransferase [Ricinus communis] &gt;gb|EEF49224.1| conserved hypothetical protein [Ricinus communis]	GO:0008757; GO:0006656; GO:0016021	S-adenosylmethionine-dependent methyltransferase activity; phosphatidylcholine biosynthetic process; integral component of membrane
5	Chr01	3168327	Potri.001G044200	XP_006427627	phosphatidyl-N-methylethanolamine N-methyltransferase [Citrus clementina]	GO:0080101; GO:0000773; GO:0004608; GO:0032259; GO:0006656; GO:0005789; GO:0016021	phosphatidyl-N-dimethylethanolamine N-methyltransferase activity; phosphatidyl-N-methylethanolamine N-methyltransferase activity; phosphatidylethanolamine N-methyltransferase activity; methylation; phosphatidylcholine biosynthetic process; endoplasmic reticulum membrane; integral component of membrane
5	Chr01	3168327	Potri.001G044200	XP_006493356	phosphatidyl-N-methylethanolamine N-methyltransferase isoform X2 [Citrus sinensis]	NA	NA
5	Chr01	3168327	Potri.001G044200	XP_011020603	PREDICTED: phosphatidyl-N-methylethanolamine N-methyltransferase-like [Populus euphratica]	NA	NA
5	Chr01	3168327	Potri.001G044200	XP_011034549	PREDICTED: phosphatidyl-N-methylethanolamine N-methyltransferase [Populus euphratica]	NA	NA
5	Chr01	3168327	Potri.001G044200	XP_021610168	phosphatidyl-N-methylethanolamine N-methyltransferase [Manihot esculenta] &gt;gb|OAY52681.1| hypothetical protein MANES_04G102300 [Manihot esculenta]	NA	NA
5	Chr01	3168327	Potri.001G044200	XP_021647933	phosphatidyl-N-methylethanolamine N-methyltransferase [Hevea brasiliensis]	NA	NA
5	Chr01	3168327	Potri.001G044200	XP_024184179	phosphatidyl-N-methylethanolamine N-methyltransferase [Rosa chinensis] &gt;gb|PRQ50416.1| putative phosphatidyl-N-methylethanolamine N-methyltransferase [Rosa chinensis]	NA	NA
5	Chr01	3168327	Potri.001G044200	XP_024449765	phosphatidyl-N-methylethanolamine N-methyltransferase [Populus trichocarpa] &gt;gb|PNT52651.1| hypothetical protein POPTR_001G044200 [Populus trichocarpa]	NA	NA
5	Chr01	3168327	Potri.001G044200	XP_030491893	phosphatidyl-N-methylethanolamine N-methyltransferase [Cannabis sativa]	NA	NA
5	Chr01	3168327	Potri.001G044200	XP_031283411	phosphatidyl-N-methylethanolamine N-methyltransferase isoform X1 [Pistacia vera]	NA	NA
5	Chr01	3168327	Potri.001G044300	AZQ19236	NDH-dependent cyclic electron flow 1 [Populus tomentosa]	GO:0016757	transferase activity, transferring glycosyl groups
5	Chr01	3168327	Potri.001G044300	KDP41970	hypothetical protein JCGZ_26988 [Jatropha curcas]	GO:0016757	transferase activity, transferring glycosyl groups
5	Chr01	3168327	Potri.001G044300	PKI40819	hypothetical protein CRG98_038830 [Punica granatum]	GO:0016757	transferase activity, transferring glycosyl groups
5	Chr01	3168327	Potri.001G044300	QEE59963	chloroplast thylakoid membrane protein [Betula platyphylla]	NA	NA
5	Chr01	3168327	Potri.001G044300	TKR97376	uncharacterized protein D5086_0000213690 [Populus alba]	GO:0016757	transferase activity, transferring glycosyl groups
5	Chr01	3168327	Potri.001G044300	XP_002512720	photosynthetic NDH subunit of subcomplex B 1, chloroplastic [Ricinus communis] &gt;gb|EEF49223.1| conserved hypothetical protein [Ricinus communis]	GO:0016757	transferase activity, transferring glycosyl groups
5	Chr01	3168327	Potri.001G044300	XP_004303241	PREDICTED: photosynthetic NDH subunit of subcomplex B 1, chloroplastic [Fragaria vesca subsp. vesca]	NA	NA
5	Chr01	3168327	Potri.001G044300	XP_008228796	PREDICTED: photosynthetic NDH subunit of subcomplex B 1, chloroplastic [Prunus mume]	NA	NA
5	Chr01	3168327	Potri.001G044300	XP_011034548	PREDICTED: uncharacterized protein LOC105132640 [Populus euphratica]	NA	NA
5	Chr01	3168327	Potri.001G044300	XP_012067497	photosynthetic NDH subunit of subcomplex B 1, chloroplastic [Jatropha curcas]	NA	NA
5	Chr01	3168327	Potri.001G044300	XP_018847536	PREDICTED: photosynthetic NDH subunit of subcomplex B 1, chloroplastic [Juglans regia]	NA	NA
5	Chr01	3168327	Potri.001G044300	XP_021298465	photosynthetic NDH subunit of subcomplex B 1, chloroplastic [Herrania umbratica]	NA	NA
5	Chr01	3168327	Potri.001G044300	XP_021610165	photosynthetic NDH subunit of subcomplex B 1, chloroplastic [Manihot esculenta] &gt;gb|OAY52682.1| hypothetical protein MANES_04G102400 [Manihot esculenta]	NA	NA
5	Chr01	3168327	Potri.001G044300	XP_021647931	photosynthetic NDH subunit of subcomplex B 1, chloroplastic [Hevea brasiliensis]	NA	NA
5	Chr01	3168327	Potri.001G044300	XP_023870517	photosynthetic NDH subunit of subcomplex B 1, chloroplastic [Quercus suber]	NA	NA
5	Chr01	3168327	Potri.001G044300	XP_024183107	photosynthetic NDH subunit of subcomplex B 1, chloroplastic [Rosa chinensis] &gt;gb|PRQ50419.1| putative glycosyl transferase, family 9 [Rosa chinensis]	NA	NA
5	Chr01	3168327	Potri.001G044300	XP_024449764	photosynthetic NDH subunit of subcomplex B 1, chloroplastic [Populus trichocarpa] &gt;gb|AXY97514.1| NDH-dependent cyclic electron flow 1 [Populus tomentosa] &gt;gb|PNT52653.1| hypothetical protein POPTR_001G044300 [Populus trichocarpa]	NA	NA
5	Chr01	3168327	Potri.001G044300	XP_030971145	photosynthetic NDH subunit of subcomplex B 1, chloroplastic [Quercus lobata]	NA	NA
5	Chr01	3168327	Potri.001G044300	XP_031386692	photosynthetic NDH subunit of subcomplex B 1, chloroplastic isoform X3 [Punica granatum]	NA	NA
5	Chr01	3168327	Potri.001G044300	XP_031386693	photosynthetic NDH subunit of subcomplex B 1, chloroplastic isoform X4 [Punica granatum]	NA	NA
5	Chr01	3168327	Potri.001G044402	EXB50424	Putative Glutamine amidotransferase [Morus notabilis]	GO:0008725; GO:0016740; GO:0006284; GO:0006541	DNA-3-methyladenine glycosylase activity; transferase activity; base-excision repair; glutamine metabolic process
5	Chr01	3168327	Potri.001G044402	GAV71436	Adenine_glyco domain-containing protein [Cephalotus follicularis]	GO:0008725; GO:0006284	DNA-3-methyladenine glycosylase activity; base-excision repair
5	Chr01	3168327	Potri.001G044402	KAF2301511	hypothetical protein GH714_025335 [Hevea brasiliensis]	NA	NA
5	Chr01	3168327	Potri.001G044402	KHN04179	Putative GMP synthase [glutamine-hydrolyzing] [Glycine soja]	GO:0008725; GO:0006284	DNA-3-methyladenine glycosylase activity; base-excision repair
5	Chr01	3168327	Potri.001G044402	OAP12478	hypothetical protein AXX17_AT1G75750 [Arabidopsis thaliana]	GO:0008725; GO:0006284	DNA-3-methyladenine glycosylase activity; base-excision repair
5	Chr01	3168327	Potri.001G044402	PON57253	Methyladenine glycosylase [Parasponia andersonii]	GO:0008725; GO:0006284	DNA-3-methyladenine glycosylase activity; base-excision repair
5	Chr01	3168327	Potri.001G044402	PPR98177	hypothetical protein GOBAR_AA22499 [Gossypium barbadense]	GO:0008725; GO:0006284	DNA-3-methyladenine glycosylase activity; base-excision repair
5	Chr01	3168327	Potri.001G044402	RQO84409	hypothetical protein POPTR_001G044401 [Populus trichocarpa]	GO:0003824; GO:0006281	catalytic activity; DNA repair
5	Chr01	3168327	Potri.001G044402	RWW23920	hypothetical protein GW17_00011815, partial [Ensete ventricosum]	GO:0008725; GO:0006284	DNA-3-methyladenine glycosylase activity; base-excision repair
5	Chr01	3168327	Potri.001G044402	RWW37038	hypothetical protein BHE74_00057899, partial [Ensete ventricosum]	NA	NA
5	Chr01	3168327	Potri.001G044402	RZR74092	hypothetical protein BHM03_00032064, partial [Ensete ventricosum]	GO:0008725; GO:0006284	DNA-3-methyladenine glycosylase activity; base-excision repair
5	Chr01	3168327	Potri.001G044402	TKS08748	uncharacterized protein D5086_0000100470 [Populus alba]	GO:0008725; GO:0006284	DNA-3-methyladenine glycosylase activity; base-excision repair
5	Chr01	3168327	Potri.001G044402	XP_008777405	uncharacterized protein LOC103697341 [Phoenix dactylifera]	GO:0008725; GO:0006284	DNA-3-methyladenine glycosylase activity; base-excision repair
5	Chr01	3168327	Potri.001G044402	XP_010908247	uncharacterized protein LOC105034696 [Elaeis guineensis]	NA	NA
5	Chr01	3168327	Potri.001G044402	XP_012067499	uncharacterized protein LOC105630313 [Jatropha curcas] &gt;gb|KDP41971.1| hypothetical protein JCGZ_26989 [Jatropha curcas]	GO:0008725; GO:0006284	DNA-3-methyladenine glycosylase activity; base-excision repair
5	Chr01	3168327	Potri.001G044402	XP_018847537	PREDICTED: uncharacterized protein LOC109010992 [Juglans regia]	GO:0008725; GO:0006284	DNA-3-methyladenine glycosylase activity; base-excision repair
5	Chr01	3168327	Potri.001G044402	XP_021647932	uncharacterized protein LOC110640773 [Hevea brasiliensis]	NA	NA
5	Chr01	3168327	Potri.001G044402	XP_024018649	uncharacterized protein LOC21396688 [Morus notabilis] &gt;ref|XP_024018650.1| uncharacterized protein LOC21396688 [Morus notabilis]	NA	NA
5	Chr01	3168327	Potri.001G044402	XP_024452415	uncharacterized protein LOC7493231 [Populus trichocarpa] &gt;gb|PNT46268.1| hypothetical protein POPTR_003G182300 [Populus trichocarpa]	NA	NA
5	Chr01	3168327	Potri.001G044402	XP_028760874	uncharacterized protein LOC114719527 [Prosopis alba]	NA	NA
5	Chr01	3168327	Potri.001G044500	ACV92007	WRKY transcription factor 5 [(Populus tomentosa x Populus bolleana) x Populus tomentosa]	GO:0003700; GO:0043565; GO:0005634	DNA-binding transcription factor activity; sequence-specific DNA binding; nucleus
5	Chr01	3168327	Potri.001G044500	AMO00378	WRKY transcription factor 10 [Manihot esculenta]	GO:0003700; GO:0043565; GO:0005634	DNA-binding transcription factor activity; sequence-specific DNA binding; nucleus
5	Chr01	3168327	Potri.001G044500	AZK16933	transcriptional repressor WRKY40 [Populus tomentosa] &gt;gb|QFU81031.1| WRKY40 [Populus alba var. pyramidalis] &gt;gb|TKR97378.1| WRKY transcription factor 40 family protein [Populus alba]	NA	NA
5	Chr01	3168327	Potri.001G044500	AZQ19202	WRKY DNA-binding protein 40 [Populus tomentosa]	GO:0003700; GO:0043565; GO:0005634	DNA-binding transcription factor activity; sequence-specific DNA binding; nucleus
5	Chr01	3168327	Potri.001G044500	KAB5564912	hypothetical protein DKX38_004966 [Salix brachista]	NA	NA
5	Chr01	3168327	Potri.001G044500	KAB5573107	hypothetical protein DKX38_000301 [Salix brachista]	NA	NA
5	Chr01	3168327	Potri.001G044500	KAF2301525	hypothetical protein GH714_025492 [Hevea brasiliensis]	NA	NA
5	Chr01	3168327	Potri.001G044500	QFU18879	putative WRKY transcription factor [Populus alba var. pyramidalis]	NA	NA
5	Chr01	3168327	Potri.001G044500	TKS08747	putative WRKY transcription factor 40 [Populus alba]	GO:0003700; GO:0043565; GO:0005634	DNA-binding transcription factor activity; sequence-specific DNA binding; nucleus
5	Chr01	3168327	Potri.001G044500	XP_002303852	probable WRKY transcription factor 40 [Populus trichocarpa] &gt;gb|ABK95789.1| unknown [Populus trichocarpa] &gt;gb|PNT46266.1| hypothetical protein POPTR_003G182200 [Populus trichocarpa] &gt;gb|PNT46267.1| hypothetical protein POPTR_003G182200 [Populus trichocarpa]	GO:0003700; GO:0043565; GO:0005634	DNA-binding transcription factor activity; sequence-specific DNA binding; nucleus
5	Chr01	3168327	Potri.001G044500	XP_006368511	probable WRKY transcription factor 40 [Populus trichocarpa] &gt;gb|ALD83476.1| WRKY40 transcription factor [Populus trichocarpa] &gt;gb|PNT52658.1| hypothetical protein POPTR_001G044500 [Populus trichocarpa]	GO:0003700; GO:0043565; GO:0005634	DNA-binding transcription factor activity; sequence-specific DNA binding; nucleus
5	Chr01	3168327	Potri.001G044500	XP_011020606	PREDICTED: probable WRKY transcription factor 40 [Populus euphratica]	NA	NA
5	Chr01	3168327	Potri.001G044500	XP_011034546	PREDICTED: probable WRKY transcription factor 40 [Populus euphratica]	NA	NA
5	Chr01	3168327	Potri.001G044500	XP_012067500	probable WRKY transcription factor 40 [Jatropha curcas] &gt;gb|AGQ04215.1| WRKY transcription factor 27 [Jatropha curcas] &gt;gb|KDP41972.1| hypothetical protein JCGZ_26990 [Jatropha curcas]	GO:0003700; GO:0043565; GO:0005634	DNA-binding transcription factor activity; sequence-specific DNA binding; nucleus
5	Chr01	3168327	Potri.001G044500	XP_021609717	probable WRKY transcription factor 40 [Manihot esculenta] &gt;gb|OAY52684.1| hypothetical protein MANES_04G102600 [Manihot esculenta]	NA	NA
5	Chr01	3168327	Potri.001G044500	XP_021628322	probable WRKY transcription factor 40 [Manihot esculenta] &gt;gb|AMO00447.1| WRKY transcription factor 79 [Manihot esculenta] &gt;gb|OAY36998.1| hypothetical protein MANES_11G066500 [Manihot esculenta]	NA	NA
5	Chr01	3168327	Potri.001G044500	XP_021647919	probable WRKY transcription factor 40 [Hevea brasiliensis]	NA	NA
5	Chr01	3168327	Potri.001G044500	XP_021653508	probable WRKY transcription factor 40 [Hevea brasiliensis]	NA	NA
5	Chr01	3168327	Potri.001G044500	XP_023870588	probable WRKY transcription factor 40 [Quercus suber]	NA	NA
5	Chr01	3168327	Potri.001G044500	XP_030972723	probable WRKY transcription factor 40 [Quercus lobata]	NA	NA
5	Chr01	3168327	Potri.001G044601	EEF32077	conserved hypothetical protein [Ricinus communis]	NA	NA
5	Chr01	3168327	Potri.001G044601	KAA3475521	pentatricopeptide repeat-containing protein mitochondrial isoform X2 [Gossypium australe]	NA	NA
5	Chr01	3168327	Potri.001G044601	KAB2055929	hypothetical protein ES319_A11G070300v1 [Gossypium barbadense] &gt;gb|PPS00147.1| hypothetical protein GOBAR_AA20522 [Gossypium barbadense] &gt;gb|TYG92943.1| hypothetical protein ES288_A11G072100v1 [Gossypium darwinii] &gt;gb|TYH99528.1| hypothetical protein ES332_A11G072300v1 [Gossypium tomentosum] &gt;gb|TYJ08380.1| hypothetical protein E1A91_A11G070600v1 [Gossypium mustelinum]	NA	NA
5	Chr01	3168327	Potri.001G044601	KAB5573108	hypothetical protein DKX38_000302 [Salix brachista]	NA	NA
5	Chr01	3168327	Potri.001G044601	KAE8666018	hypothetical protein F3Y22_tig00112523pilonHSYRG00303 [Hibiscus syriacus]	NA	NA
5	Chr01	3168327	Potri.001G044601	KDP21127	hypothetical protein JCGZ_21598 [Jatropha curcas]	NA	NA
5	Chr01	3168327	Potri.001G044601	PNT52662	hypothetical protein POPTR_001G044600 [Populus trichocarpa]	NA	NA
5	Chr01	3168327	Potri.001G044601	TKR97379	hypothetical protein D5086_0000213720 [Populus alba]	NA	NA
5	Chr01	3168327	Potri.001G044601	TKS08746	hypothetical protein D5086_0000100450 [Populus alba]	NA	NA
5	Chr01	3168327	Potri.001G044601	TYH42540	hypothetical protein ES332_D11G070500v1 [Gossypium tomentosum]	NA	NA
5	Chr01	3168327	Potri.001G044601	TYI54384	hypothetical protein E1A91_D11G070600v1 [Gossypium mustelinum]	NA	NA
5	Chr01	3168327	Potri.001G044601	XP_008229587	PREDICTED: uncharacterized protein LOC103328942 [Prunus mume]	NA	NA
5	Chr01	3168327	Potri.001G044601	XP_012066877	uncharacterized protein LOC105629837 [Jatropha curcas] &gt;gb|KDP42287.1| hypothetical protein JCGZ_01611 [Jatropha curcas]	NA	NA
5	Chr01	3168327	Potri.001G044601	XP_012489439	PREDICTED: uncharacterized protein LOC105802383 [Gossypium raimondii] &gt;gb|KJB40502.1| hypothetical protein B456_007G071100 [Gossypium raimondii]	NA	NA
5	Chr01	3168327	Potri.001G044601	XP_016695118	PREDICTED: uncharacterized protein LOC107911729 [Gossypium hirsutum] &gt;gb|KAB2002472.1| hypothetical protein ES319_D11G068800v1 [Gossypium barbadense] &gt;gb|TYG44106.1| hypothetical protein ES288_D11G071500v1 [Gossypium darwinii]	NA	NA
5	Chr01	3168327	Potri.001G044601	XP_016708826	PREDICTED: uncharacterized protein LOC107923125 [Gossypium hirsutum]	NA	NA
5	Chr01	3168327	Potri.001G044601	XP_017629992	PREDICTED: uncharacterized protein LOC108472936 [Gossypium arboreum]	NA	NA
5	Chr01	3168327	Potri.001G044601	XP_021661564	uncharacterized protein LOC110650747 [Hevea brasiliensis]	NA	NA
5	Chr01	3168327	Potri.001G044601	XP_025013048	uncharacterized protein LOC112534793 [Ricinus communis] &gt;gb|EEF43693.1| conserved hypothetical protein [Ricinus communis]	NA	NA
5	Chr01	3168327	Potri.001G044601	XP_025015098	uncharacterized protein LOC112536553 [Ricinus communis]	NA	NA
5	Chr01	3168327	Potri.001G044700	KAB5564911	hypothetical protein DKX38_004965 [Salix brachista]	NA	NA
5	Chr01	3168327	Potri.001G044700	KAB5573109	hypothetical protein DKX38_000303 [Salix brachista]	NA	NA
5	Chr01	3168327	Potri.001G044700	KAF2304149	hypothetical protein GH714_028065 [Hevea brasiliensis] &gt;gb|KAF2304154.1| hypothetical protein GH714_028109 [Hevea brasiliensis]	NA	NA
5	Chr01	3168327	Potri.001G044700	TKR97380	adrenodoxin-like ferredoxin 2 family protein [Populus alba]	GO:0051537; GO:0009055	2 iron, 2 sulfur cluster binding; electron transfer activity
5	Chr01	3168327	Potri.001G044700	TKS08745	hypothetical protein D5086_0000100440 [Populus alba]	GO:0051537; GO:0009055	2 iron, 2 sulfur cluster binding; electron transfer activity
5	Chr01	3168327	Potri.001G044700	TYH64646	hypothetical protein ES332_D07G282400v1 [Gossypium tomentosum]	NA	NA
5	Chr01	3168327	Potri.001G044700	XP_002303851	uncharacterized protein LOC7478301 isoform X1 [Populus trichocarpa] &gt;gb|PNT46265.1| hypothetical protein POPTR_003G182100 [Populus trichocarpa]	GO:0051537; GO:0009055	2 iron, 2 sulfur cluster binding; electron transfer activity
5	Chr01	3168327	Potri.001G044700	XP_002516221	uncharacterized protein LOC8259057 isoform X2 [Ricinus communis] &gt;ref|XP_025012610.1| uncharacterized protein LOC8259057 isoform X2 [Ricinus communis] &gt;gb|EEF46223.1| adrenodoxin, putative [Ricinus communis]	GO:0051537; GO:0009055	2 iron, 2 sulfur cluster binding; electron transfer activity
5	Chr01	3168327	Potri.001G044700	XP_006368513	uncharacterized protein LOC18094262 [Populus trichocarpa] &gt;ref|XP_024455618.1| uncharacterized protein LOC18094262 [Populus trichocarpa] &gt;gb|PNT52666.1| hypothetical protein POPTR_001G044700 [Populus trichocarpa]	GO:0051537; GO:0009055	2 iron, 2 sulfur cluster binding; electron transfer activity
5	Chr01	3168327	Potri.001G044700	XP_006385929	uncharacterized protein LOC7478301 isoform X2 [Populus trichocarpa] &gt;gb|PNT46264.1| hypothetical protein POPTR_003G182100 [Populus trichocarpa]	GO:0051537; GO:0009055	2 iron, 2 sulfur cluster binding; electron transfer activity
5	Chr01	3168327	Potri.001G044700	XP_011020614	PREDICTED: adrenodoxin-like protein 2, mitochondrial isoform X1 [Populus euphratica]	NA	NA
5	Chr01	3168327	Potri.001G044700	XP_011020615	PREDICTED: adrenodoxin-like protein 2, mitochondrial isoform X2 [Populus euphratica]	NA	NA
5	Chr01	3168327	Potri.001G044700	XP_011034545	PREDICTED: adrenodoxin-like protein 2, mitochondrial [Populus euphratica]	NA	NA
5	Chr01	3168327	Potri.001G044700	XP_012077104	uncharacterized protein LOC105638010 [Jatropha curcas] &gt;ref|XP_020536332.1| uncharacterized protein LOC105638010 [Jatropha curcas] &gt;ref|XP_020536333.1| uncharacterized protein LOC105638010 [Jatropha curcas] &gt;gb|KDP33956.1| hypothetical protein JCGZ_07527 [Jatropha curcas]	GO:0051537; GO:0009055	2 iron, 2 sulfur cluster binding; electron transfer activity
5	Chr01	3168327	Potri.001G044700	XP_012089879	uncharacterized protein LOC105648174 [Jatropha curcas] &gt;gb|KDP45017.1| hypothetical protein JCGZ_01517 [Jatropha curcas]	GO:0051537; GO:0009055	2 iron, 2 sulfur cluster binding; electron transfer activity
5	Chr01	3168327	Potri.001G044700	XP_021597913	uncharacterized protein LOC110604119 [Manihot esculenta] &gt;gb|OAY27004.1| hypothetical protein MANES_16G092200 [Manihot esculenta]	NA	NA
5	Chr01	3168327	Potri.001G044700	XP_021669502	uncharacterized protein LOC110656827 isoform X1 [Hevea brasiliensis]	NA	NA
5	Chr01	3168327	Potri.001G044700	XP_021678937	uncharacterized protein LOC110663825 [Hevea brasiliensis]	NA	NA
5	Chr01	3168327	Potri.001G044700	XP_023891931	uncharacterized protein LOC112003936 [Quercus suber]	NA	NA
5	Chr01	3168327	Potri.001G044700	XP_030945434	adrenodoxin-like protein 2, mitochondrial [Quercus lobata]	NA	NA
5	Chr01	3168327	Potri.001G044800	KAB5573111	hypothetical protein DKX38_000305 [Salix brachista]	NA	NA
5	Chr01	3168327	Potri.001G044800	PNT52667	hypothetical protein POPTR_001G044800 [Populus trichocarpa]	NA	NA
5	Chr01	3168327	Potri.001G044800	TKR97380	adrenodoxin-like ferredoxin 2 family protein [Populus alba]	GO:0051537; GO:0009055	2 iron, 2 sulfur cluster binding; electron transfer activity
5	Chr01	3168327	Potri.001G044800	XP_006391775	defensin-like protein 159 [Eutrema salsugineum] &gt;gb|ESQ29061.1| hypothetical protein EUTSA_v10023924mg [Eutrema salsugineum]	NA	NA
5	Chr01	3168327	Potri.001G044900	GAV72358	Nramp domain-containing protein [Cephalotus follicularis]	GO:0046873; GO:0016021	metal ion transmembrane transporter activity; integral component of membrane
5	Chr01	3168327	Potri.001G044900	KAF2321500	hypothetical protein GH714_000146 [Hevea brasiliensis] &gt;gb|KAF2321511.1| hypothetical protein GH714_000193 [Hevea brasiliensis]	NA	NA
5	Chr01	3168327	Potri.001G044900	KHN31883	Metal transporter Nramp6 [Glycine soja]	GO:0046873; GO:0016021	metal ion transmembrane transporter activity; integral component of membrane
5	Chr01	3168327	Potri.001G044900	TKR97381	metal transporter Nramp6-like [Populus alba]	GO:0046873; GO:0016021	metal ion transmembrane transporter activity; integral component of membrane
5	Chr01	3168327	Potri.001G044900	TKY48019	Metal transporter Nramp6 [Spatholobus suberectus]	NA	NA
5	Chr01	3168327	Potri.001G044900	VVA33375	PREDICTED: metal [Prunus dulcis] &gt;emb|VVA39958.1| PREDICTED: metal [Prunus dulcis]	GO:0016021	integral component of membrane
5	Chr01	3168327	Potri.001G044900	XP_003543701	metal transporter Nramp6 [Glycine max] &gt;ref|XP_014621632.1| metal transporter Nramp6 [Glycine max] &gt;gb|KRH23640.1| hypothetical protein GLYMA_13G369900 [Glycine max] &gt;gb|KRH23641.1| hypothetical protein GLYMA_13G369900 [Glycine max]	GO:0015086; GO:0005384; GO:0016021	cadmium ion transmembrane transporter activity; manganese ion transmembrane transporter activity; integral component of membrane
5	Chr01	3168327	Potri.001G044900	XP_003546914	metal transporter Nramp6 [Glycine max] &gt;ref|XP_028202762.1| metal transporter Nramp6-like [Glycine soja] &gt;gb|KHN22404.1| Metal transporter Nramp6 [Glycine soja] &gt;gb|KRH09654.1| hypothetical protein GLYMA_15G003500 [Glycine max] &gt;gb|KRH09655.1| hypothetical protein GLYMA_15G003500 [Glycine max] &gt;gb|RZB62286.1| Metal transporter Nramp6 [Glycine soja]	GO:0015086; GO:0005384; GO:0016021	cadmium ion transmembrane transporter activity; manganese ion transmembrane transporter activity; integral component of membrane
5	Chr01	3168327	Potri.001G044900	XP_006368514	metal transporter Nramp6 isoform X1 [Populus trichocarpa] &gt;gb|PNT52669.1| hypothetical protein POPTR_001G044900 [Populus trichocarpa]	GO:0015086; GO:0005384; GO:0016020	cadmium ion transmembrane transporter activity; manganese ion transmembrane transporter activity; membrane
5	Chr01	3168327	Potri.001G044900	XP_007217247	metal transporter Nramp6 [Prunus persica] &gt;ref|XP_020416187.1| metal transporter Nramp6 [Prunus persica] &gt;ref|XP_020416188.1| metal transporter Nramp6 [Prunus persica] &gt;ref|XP_020416189.1| metal transporter Nramp6 [Prunus persica] &gt;gb|ONI16432.1| hypothetical protein PRUPE_3G097800 [Prunus persica] &gt;gb|ONI16433.1| hypothetical protein PRUPE_3G097800 [Prunus persica] &gt;gb|ONI16434…	GO:0015086; GO:0005384; GO:0016021	cadmium ion transmembrane transporter activity; manganese ion transmembrane transporter activity; integral component of membrane
5	Chr01	3168327	Potri.001G044900	XP_008228792	PREDICTED: metal transporter Nramp6-like [Prunus mume] &gt;ref|XP_008228793.1| PREDICTED: metal transporter Nramp6-like [Prunus mume] &gt;ref|XP_008228794.1| PREDICTED: metal transporter Nramp6-like [Prunus mume] &gt;ref|XP_016649107.1| PREDICTED: metal transporter Nramp6-like [Prunus mume] &gt;ref|XP_016649108.1| PREDICTED: metal transporter Nramp6-like [Prunus mume] &gt;ref|XP_016649109.1| PRED…	NA	NA
5	Chr01	3168327	Potri.001G044900	XP_011034541	PREDICTED: metal transporter Nramp6-like [Populus euphratica] &gt;ref|XP_011034542.1| PREDICTED: metal transporter Nramp6-like [Populus euphratica] &gt;ref|XP_011034543.1| PREDICTED: metal transporter Nramp6-like [Populus euphratica] &gt;ref|XP_011034544.1| PREDICTED: metal transporter Nramp6-like [Populus euphratica]	NA	NA
5	Chr01	3168327	Potri.001G044900	XP_018846317	PREDICTED: metal transporter Nramp6-like [Juglans regia]	GO:0046873; GO:0016021	metal ion transmembrane transporter activity; integral component of membrane
5	Chr01	3168327	Potri.001G044900	XP_020232275	metal transporter Nramp6 isoform X1 [Cajanus cajan]	NA	NA
5	Chr01	3168327	Potri.001G044900	XP_020232276	metal transporter Nramp6 isoform X2 [Cajanus cajan] &gt;ref|XP_029130083.1| metal transporter Nramp6 isoform X2 [Cajanus cajan] &gt;gb|KYP50446.1| Metal transporter Nramp6 [Cajanus cajan]	NA	NA
5	Chr01	3168327	Potri.001G044900	XP_021821838	metal transporter Nramp6-like isoform X1 [Prunus avium] &gt;ref|XP_021821839.1| metal transporter Nramp6-like isoform X1 [Prunus avium] &gt;ref|XP_021821840.1| metal transporter Nramp6-like isoform X1 [Prunus avium] &gt;ref|XP_021821841.1| metal transporter Nramp6-like isoform X1 [Prunus avium] &gt;ref|XP_021821842.1| metal transporter Nramp6-like isoform X1 [Prunus avium] &gt;ref|XP_021821843.1|…	NA	NA
5	Chr01	3168327	Potri.001G044900	XP_024452961	metal transporter Nramp6 isoform X2 [Populus trichocarpa] &gt;gb|PNT52668.2| hypothetical protein POPTR_001G044900 [Populus trichocarpa]	NA	NA
5	Chr01	3168327	Potri.001G044900	XP_024931106	metal transporter Nramp1 isoform X2 [Ziziphus jujuba]	NA	NA
5	Chr01	3168327	Potri.001G044900	XP_028188286	metal transporter Nramp6-like [Glycine soja] &gt;ref|XP_028188287.1| metal transporter Nramp6-like [Glycine soja] &gt;gb|RZB84826.1| Metal transporter Nramp6 isoform A [Glycine soja] &gt;gb|RZB84827.1| Metal transporter Nramp6 isoform B [Glycine soja] &gt;gb|RZB84828.1| Metal transporter Nramp6 isoform C [Glycine soja]	NA	NA
5	Chr01	3168327	Potri.001G044900	XP_031273561	metal transporter Nramp6-like [Pistacia vera]	NA	NA
5	Chr01	3168327	Potri.001G045000	ACE95172	cinnamoyl-CoA reductase [Populus tomentosa] &gt;gb|AFZ78550.1| cinnamoyl-CoA reductase [Populus tomentosa] &gt;gb|APR63639.1| cinnamoyl-CoA reductase protein 2 [Populus tomentosa] &gt;gb|QDH76476.1| cinnamoyl-CoA reductase [Populus hybrid cultivar]	GO:0003824; GO:0050662	catalytic activity; coenzyme binding
5	Chr01	3168327	Potri.001G045000	AKG06582	cinnamoyl-CoA reductase [Populus tomentosa]	GO:0003824; GO:0050662	catalytic activity; coenzyme binding
5	Chr01	3168327	Potri.001G045000	KAB5564909	hypothetical protein DKX38_004963 [Salix brachista]	NA	NA
5	Chr01	3168327	Potri.001G045000	KAB5573117	hypothetical protein DKX38_000311 [Salix brachista]	NA	NA
5	Chr01	3168327	Potri.001G045000	TKR97382	cinnamoyl-CoA reductase 1-like [Populus alba]	GO:0003824; GO:0050662	catalytic activity; coenzyme binding
5	Chr01	3168327	Potri.001G045000	TKR97384	cinnamoyl-CoA reductase 1-like [Populus alba]	GO:0003824; GO:0050662	catalytic activity; coenzyme binding
5	Chr01	3168327	Potri.001G045000	TKR97385	cinnamoyl-CoA reductase 1-like [Populus alba]	GO:0003824; GO:0050662	catalytic activity; coenzyme binding
5	Chr01	3168327	Potri.001G045000	TKR97387	hypothetical protein D5086_0000213800 [Populus alba]	GO:0003824; GO:0050662	catalytic activity; coenzyme binding
5	Chr01	3168327	Potri.001G045000	TKS09523	cinnamoyl-CoA reductase [Populus alba]	GO:0003824; GO:0050662	catalytic activity; coenzyme binding
5	Chr01	3168327	Potri.001G045000	TKS09525	cinnamoyl-CoA reductase 1-like [Populus alba]	GO:0003824; GO:0050662	catalytic activity; coenzyme binding
5	Chr01	3168327	Potri.001G045000	XP_002299260	cinnamoyl-CoA reductase 2 isoform X1 [Populus trichocarpa] &gt;gb|PNT52682.1| hypothetical protein POPTR_001G046100 [Populus trichocarpa]	GO:0050662; GO:0016491; GO:0016616	coenzyme binding; oxidoreductase activity; oxidoreductase activity, acting on the CH-OH group of donors, NAD or NADP as acceptor
5	Chr01	3168327	Potri.001G045000	XP_006368516	cinnamoyl-CoA reductase 1 [Populus trichocarpa] &gt;gb|PNT52671.1| hypothetical protein POPTR_001G045100 [Populus trichocarpa]	NA	NA
5	Chr01	3168327	Potri.001G045000	XP_006368925	cinnamoyl-CoA reductase 1 [Populus trichocarpa] &gt;gb|PNT52687.1| hypothetical protein POPTR_001G046400 [Populus trichocarpa]	GO:0050662; GO:0016491; GO:0016616	coenzyme binding; oxidoreductase activity; oxidoreductase activity, acting on the CH-OH group of donors, NAD or NADP as acceptor
5	Chr01	3168327	Potri.001G045000	XP_006368929	cinnamoyl-CoA reductase 1 isoform X1 [Populus trichocarpa] &gt;ref|XP_024463762.1| cinnamoyl-CoA reductase 1 isoform X1 [Populus trichocarpa] &gt;ref|XP_024463768.1| cinnamoyl-CoA reductase 1 isoform X1 [Populus trichocarpa] &gt;gb|PNT52675.1| hypothetical protein POPTR_001G045500 [Populus trichocarpa]	GO:0050662; GO:0016491; GO:0016616	coenzyme binding; oxidoreductase activity; oxidoreductase activity, acting on the CH-OH group of donors, NAD or NADP as acceptor
5	Chr01	3168327	Potri.001G045000	XP_011016290	PREDICTED: cinnamoyl-CoA reductase 1-like [Populus euphratica]	NA	NA
5	Chr01	3168327	Potri.001G045000	XP_011020617	PREDICTED: cinnamoyl-CoA reductase 1-like [Populus euphratica]	NA	NA
5	Chr01	3168327	Potri.001G045000	XP_011034539	PREDICTED: cinnamoyl-CoA reductase 2-like isoform X1 [Populus euphratica]	NA	NA
5	Chr01	3168327	Potri.001G045000	XP_011034540	PREDICTED: cinnamoyl-CoA reductase 1-like isoform X2 [Populus euphratica]	NA	NA
5	Chr01	3168327	Potri.001G045000	XP_024463749	cinnamoyl-CoA reductase 2 isoform X2 [Populus trichocarpa]	NA	NA
5	Chr01	3168327	Potri.001G045000	XP_024463751	cinnamoyl-CoA reductase 2 isoform X3 [Populus trichocarpa]	NA	NA
5	Chr01	3168327	Potri.001G045100	ACE95172	cinnamoyl-CoA reductase [Populus tomentosa] &gt;gb|AFZ78550.1| cinnamoyl-CoA reductase [Populus tomentosa] &gt;gb|APR63639.1| cinnamoyl-CoA reductase protein 2 [Populus tomentosa] &gt;gb|QDH76476.1| cinnamoyl-CoA reductase [Populus hybrid cultivar]	GO:0003824; GO:0050662	catalytic activity; coenzyme binding
5	Chr01	3168327	Potri.001G045100	AKE81076	cinnamoyl CoA reductase [Populus tomentosa]	GO:0003824; GO:0050662	catalytic activity; coenzyme binding
5	Chr01	3168327	Potri.001G045100	AKG06582	cinnamoyl-CoA reductase [Populus tomentosa]	GO:0003824; GO:0050662	catalytic activity; coenzyme binding
5	Chr01	3168327	Potri.001G045100	KAB5573117	hypothetical protein DKX38_000311 [Salix brachista]	NA	NA
5	Chr01	3168327	Potri.001G045100	TKR97382	cinnamoyl-CoA reductase 1-like [Populus alba]	GO:0003824; GO:0050662	catalytic activity; coenzyme binding
5	Chr01	3168327	Potri.001G045100	TKR97384	cinnamoyl-CoA reductase 1-like [Populus alba]	GO:0003824; GO:0050662	catalytic activity; coenzyme binding
5	Chr01	3168327	Potri.001G045100	TKR97385	cinnamoyl-CoA reductase 1-like [Populus alba]	GO:0003824; GO:0050662	catalytic activity; coenzyme binding
5	Chr01	3168327	Potri.001G045100	TKR97387	hypothetical protein D5086_0000213800 [Populus alba]	GO:0003824; GO:0050662	catalytic activity; coenzyme binding
5	Chr01	3168327	Potri.001G045100	TKS09523	cinnamoyl-CoA reductase [Populus alba]	GO:0003824; GO:0050662	catalytic activity; coenzyme binding
5	Chr01	3168327	Potri.001G045100	TKS09525	cinnamoyl-CoA reductase 1-like [Populus alba]	GO:0003824; GO:0050662	catalytic activity; coenzyme binding
5	Chr01	3168327	Potri.001G045100	XP_002299260	cinnamoyl-CoA reductase 2 isoform X1 [Populus trichocarpa] &gt;gb|PNT52682.1| hypothetical protein POPTR_001G046100 [Populus trichocarpa]	GO:0050662; GO:0016491; GO:0016616	coenzyme binding; oxidoreductase activity; oxidoreductase activity, acting on the CH-OH group of donors, NAD or NADP as acceptor
5	Chr01	3168327	Potri.001G045100	XP_006368516	cinnamoyl-CoA reductase 1 [Populus trichocarpa] &gt;gb|PNT52671.1| hypothetical protein POPTR_001G045100 [Populus trichocarpa]	NA	NA
5	Chr01	3168327	Potri.001G045100	XP_006368925	cinnamoyl-CoA reductase 1 [Populus trichocarpa] &gt;gb|PNT52687.1| hypothetical protein POPTR_001G046400 [Populus trichocarpa]	GO:0050662; GO:0016491; GO:0016616	coenzyme binding; oxidoreductase activity; oxidoreductase activity, acting on the CH-OH group of donors, NAD or NADP as acceptor
5	Chr01	3168327	Potri.001G045100	XP_006368929	cinnamoyl-CoA reductase 1 isoform X1 [Populus trichocarpa] &gt;ref|XP_024463762.1| cinnamoyl-CoA reductase 1 isoform X1 [Populus trichocarpa] &gt;ref|XP_024463768.1| cinnamoyl-CoA reductase 1 isoform X1 [Populus trichocarpa] &gt;gb|PNT52675.1| hypothetical protein POPTR_001G045500 [Populus trichocarpa]	GO:0050662; GO:0016491; GO:0016616	coenzyme binding; oxidoreductase activity; oxidoreductase activity, acting on the CH-OH group of donors, NAD or NADP as acceptor
5	Chr01	3168327	Potri.001G045100	XP_011016290	PREDICTED: cinnamoyl-CoA reductase 1-like [Populus euphratica]	NA	NA
5	Chr01	3168327	Potri.001G045100	XP_011020617	PREDICTED: cinnamoyl-CoA reductase 1-like [Populus euphratica]	NA	NA
5	Chr01	3168327	Potri.001G045100	XP_011034539	PREDICTED: cinnamoyl-CoA reductase 2-like isoform X1 [Populus euphratica]	NA	NA
5	Chr01	3168327	Potri.001G045100	XP_011034540	PREDICTED: cinnamoyl-CoA reductase 1-like isoform X2 [Populus euphratica]	NA	NA
5	Chr01	3168327	Potri.001G045100	XP_024463749	cinnamoyl-CoA reductase 2 isoform X2 [Populus trichocarpa]	NA	NA
5	Chr01	3168327	Potri.001G045100	XP_024463751	cinnamoyl-CoA reductase 2 isoform X3 [Populus trichocarpa]	NA	NA
5	Chr01	3168327	Potri.001G045200	KAB5573286	hypothetical protein DKX38_000480 [Salix brachista]	NA	NA
5	Chr01	3168327	Potri.001G045200	KAE8023805	hypothetical protein FH972_009466 [Carpinus fangiana]	NA	NA
5	Chr01	3168327	Potri.001G045200	KAF2311873	hypothetical protein GH714_027079 [Hevea brasiliensis]	NA	NA
5	Chr01	3168327	Potri.001G045200	KDO65008	hypothetical protein CISIN_1g003689mg [Citrus sinensis]	GO:0015079; GO:0006813; GO:0016021; GO:0016020	potassium ion transmembrane transporter activity; potassium ion transport; integral component of membrane; membrane
5	Chr01	3168327	Potri.001G045200	TKR84615	potassium transporter 5-like [Populus alba]	GO:0015079; GO:0016021	potassium ion transmembrane transporter activity; integral component of membrane
5	Chr01	3168327	Potri.001G045200	TKR84616	potassium transporter 5-like [Populus alba]	GO:0015079; GO:0016021	potassium ion transmembrane transporter activity; integral component of membrane
5	Chr01	3168327	Potri.001G045200	TXG48998	hypothetical protein EZV62_024873 [Acer yangbiense]	GO:0015079; GO:0016021	potassium ion transmembrane transporter activity; integral component of membrane
5	Chr01	3168327	Potri.001G045200	XP_006466147	potassium transporter 5 [Citrus sinensis]	NA	NA
5	Chr01	3168327	Potri.001G045200	XP_010647935	PREDICTED: potassium transporter 5 [Vitis vinifera]	GO:0015079; GO:0006813; GO:0016021; GO:0016020	potassium ion transmembrane transporter activity; potassium ion transport; integral component of membrane; membrane
5	Chr01	3168327	Potri.001G045200	XP_011004343	PREDICTED: potassium transporter 5-like [Populus euphratica]	NA	NA
5	Chr01	3168327	Potri.001G045200	XP_012088686	potassium transporter 5 [Jatropha curcas]	NA	NA
5	Chr01	3168327	Potri.001G045200	XP_015570435	potassium transporter 5 [Ricinus communis]	NA	NA
5	Chr01	3168327	Potri.001G045200	XP_021622847	potassium transporter 5 [Manihot esculenta] &gt;gb|OAY42349.1| hypothetical protein MANES_09G172900 [Manihot esculenta]	NA	NA
5	Chr01	3168327	Potri.001G045200	XP_021678667	potassium transporter 5 isoform X1 [Hevea brasiliensis]	NA	NA
5	Chr01	3168327	Potri.001G045200	XP_021678668	potassium transporter 5 isoform X2 [Hevea brasiliensis]	NA	NA
5	Chr01	3168327	Potri.001G045200	XP_024036259	potassium transporter 5 [Citrus clementina]	NA	NA
5	Chr01	3168327	Potri.001G045200	XP_024448904	potassium transporter 5 [Populus trichocarpa] &gt;gb|PNS22573.1| hypothetical protein POPTR_T134000 [Populus trichocarpa]	NA	NA
5	Chr01	3168327	Potri.001G045200	XP_024451268	potassium transporter 5 [Populus trichocarpa] &gt;gb|PNT52672.2| hypothetical protein POPTR_001G045200 [Populus trichocarpa]	NA	NA
5	Chr01	3168327	Potri.001G045200	XP_024456262	potassium transporter 5 [Populus trichocarpa] &gt;gb|PNT53124.2| hypothetical protein POPTR_001G069600 [Populus trichocarpa]	NA	NA
5	Chr01	3168327	Potri.001G045200	XP_030461774	potassium transporter 5-like [Syzygium oleosum]	NA	NA
5	Chr01	3168327	Potri.001G045301	PNT06490	hypothetical protein POPTR_013G033500 [Populus trichocarpa]	NA	NA
5	Chr01	3168327	Potri.001G045301	RQO84410	hypothetical protein POPTR_001G045301 [Populus trichocarpa]	NA	NA
5	Chr01	3168327	Potri.001G045301	RQO84417	hypothetical protein POPTR_001G045900 [Populus trichocarpa]	GO:0003824; GO:0050662	catalytic activity; coenzyme binding
5	Chr01	3168327	Potri.001G045500	ACE95172	cinnamoyl-CoA reductase [Populus tomentosa] &gt;gb|AFZ78550.1| cinnamoyl-CoA reductase [Populus tomentosa] &gt;gb|APR63639.1| cinnamoyl-CoA reductase protein 2 [Populus tomentosa] &gt;gb|QDH76476.1| cinnamoyl-CoA reductase [Populus hybrid cultivar]	GO:0003824; GO:0050662	catalytic activity; coenzyme binding
5	Chr01	3168327	Potri.001G045500	AKE81076	cinnamoyl CoA reductase [Populus tomentosa]	GO:0003824; GO:0050662	catalytic activity; coenzyme binding
5	Chr01	3168327	Potri.001G045500	AKG06582	cinnamoyl-CoA reductase [Populus tomentosa]	GO:0003824; GO:0050662	catalytic activity; coenzyme binding
5	Chr01	3168327	Potri.001G045500	KAB5573117	hypothetical protein DKX38_000311 [Salix brachista]	NA	NA
5	Chr01	3168327	Potri.001G045500	TKR97382	cinnamoyl-CoA reductase 1-like [Populus alba]	GO:0003824; GO:0050662	catalytic activity; coenzyme binding
5	Chr01	3168327	Potri.001G045500	TKR97384	cinnamoyl-CoA reductase 1-like [Populus alba]	GO:0003824; GO:0050662	catalytic activity; coenzyme binding
5	Chr01	3168327	Potri.001G045500	TKR97385	cinnamoyl-CoA reductase 1-like [Populus alba]	GO:0003824; GO:0050662	catalytic activity; coenzyme binding
5	Chr01	3168327	Potri.001G045500	TKR97387	hypothetical protein D5086_0000213800 [Populus alba]	GO:0003824; GO:0050662	catalytic activity; coenzyme binding
5	Chr01	3168327	Potri.001G045500	TKS08739	cinnamoyl-CoA reductase [Populus alba]	GO:0003824; GO:0050662	catalytic activity; coenzyme binding
5	Chr01	3168327	Potri.001G045500	TKS09523	cinnamoyl-CoA reductase [Populus alba]	GO:0003824; GO:0050662	catalytic activity; coenzyme binding
5	Chr01	3168327	Potri.001G045500	TKS09525	cinnamoyl-CoA reductase 1-like [Populus alba]	GO:0003824; GO:0050662	catalytic activity; coenzyme binding
5	Chr01	3168327	Potri.001G045500	XP_002299260	cinnamoyl-CoA reductase 2 isoform X1 [Populus trichocarpa] &gt;gb|PNT52682.1| hypothetical protein POPTR_001G046100 [Populus trichocarpa]	GO:0050662; GO:0016491; GO:0016616	coenzyme binding; oxidoreductase activity; oxidoreductase activity, acting on the CH-OH group of donors, NAD or NADP as acceptor
5	Chr01	3168327	Potri.001G045500	XP_006368516	cinnamoyl-CoA reductase 1 [Populus trichocarpa] &gt;gb|PNT52671.1| hypothetical protein POPTR_001G045100 [Populus trichocarpa]	NA	NA
5	Chr01	3168327	Potri.001G045500	XP_006368925	cinnamoyl-CoA reductase 1 [Populus trichocarpa] &gt;gb|PNT52687.1| hypothetical protein POPTR_001G046400 [Populus trichocarpa]	GO:0050662; GO:0016491; GO:0016616	coenzyme binding; oxidoreductase activity; oxidoreductase activity, acting on the CH-OH group of donors, NAD or NADP as acceptor
5	Chr01	3168327	Potri.001G045500	XP_006368929	cinnamoyl-CoA reductase 1 isoform X1 [Populus trichocarpa] &gt;ref|XP_024463762.1| cinnamoyl-CoA reductase 1 isoform X1 [Populus trichocarpa] &gt;ref|XP_024463768.1| cinnamoyl-CoA reductase 1 isoform X1 [Populus trichocarpa] &gt;gb|PNT52675.1| hypothetical protein POPTR_001G045500 [Populus trichocarpa]	GO:0050662; GO:0016491; GO:0016616	coenzyme binding; oxidoreductase activity; oxidoreductase activity, acting on the CH-OH group of donors, NAD or NADP as acceptor
5	Chr01	3168327	Potri.001G045500	XP_011016290	PREDICTED: cinnamoyl-CoA reductase 1-like [Populus euphratica]	NA	NA
5	Chr01	3168327	Potri.001G045500	XP_011034539	PREDICTED: cinnamoyl-CoA reductase 2-like isoform X1 [Populus euphratica]	NA	NA
5	Chr01	3168327	Potri.001G045500	XP_011034540	PREDICTED: cinnamoyl-CoA reductase 1-like isoform X2 [Populus euphratica]	NA	NA
5	Chr01	3168327	Potri.001G045500	XP_024463749	cinnamoyl-CoA reductase 2 isoform X2 [Populus trichocarpa]	NA	NA
5	Chr01	3168327	Potri.001G045500	XP_024463751	cinnamoyl-CoA reductase 2 isoform X3 [Populus trichocarpa]	NA	NA
5	Chr01	3168327	Potri.001G045600	AKG06584	cinnamoyl-CoA reductase 4 [Populus tomentosa]	GO:0003824; GO:0050662	catalytic activity; coenzyme binding
5	Chr01	3168327	Potri.001G045600	PNT52679	hypothetical protein POPTR_001G045800 [Populus trichocarpa]	GO:0050662; GO:0016491; GO:0016616	coenzyme binding; oxidoreductase activity; oxidoreductase activity, acting on the CH-OH group of donors, NAD or NADP as acceptor
5	Chr01	3168327	Potri.001G045600	RQO84413	hypothetical protein POPTR_001G045800 [Populus trichocarpa]	GO:0003824; GO:0050662	catalytic activity; coenzyme binding
5	Chr01	3168327	Potri.001G045600	RQO84414	hypothetical protein POPTR_001G045800 [Populus trichocarpa]	GO:0003824; GO:0050662	catalytic activity; coenzyme binding
5	Chr01	3168327	Potri.001G045600	RQO84416	hypothetical protein POPTR_001G045900 [Populus trichocarpa]	GO:0003824; GO:0050662	catalytic activity; coenzyme binding
5	Chr01	3168327	Potri.001G045600	RQO84417	hypothetical protein POPTR_001G045900 [Populus trichocarpa]	GO:0003824; GO:0050662	catalytic activity; coenzyme binding
5	Chr01	3168327	Potri.001G045600	TKR97387	hypothetical protein D5086_0000213800 [Populus alba]	GO:0003824; GO:0050662	catalytic activity; coenzyme binding
5	Chr01	3168327	Potri.001G045600	TKS09523	cinnamoyl-CoA reductase [Populus alba]	GO:0003824; GO:0050662	catalytic activity; coenzyme binding
5	Chr01	3168327	Potri.001G045600	TKS09524	hypothetical protein D5086_0000092340 [Populus alba]	GO:0003824; GO:0050662	catalytic activity; coenzyme binding
5	Chr01	3168327	Potri.001G045600	XP_002299260	cinnamoyl-CoA reductase 2 isoform X1 [Populus trichocarpa] &gt;gb|PNT52682.1| hypothetical protein POPTR_001G046100 [Populus trichocarpa]	GO:0050662; GO:0016491; GO:0016616	coenzyme binding; oxidoreductase activity; oxidoreductase activity, acting on the CH-OH group of donors, NAD or NADP as acceptor
5	Chr01	3168327	Potri.001G045600	XP_006368516	cinnamoyl-CoA reductase 1 [Populus trichocarpa] &gt;gb|PNT52671.1| hypothetical protein POPTR_001G045100 [Populus trichocarpa]	NA	NA
5	Chr01	3168327	Potri.001G045600	XP_006368925	cinnamoyl-CoA reductase 1 [Populus trichocarpa] &gt;gb|PNT52687.1| hypothetical protein POPTR_001G046400 [Populus trichocarpa]	GO:0050662; GO:0016491; GO:0016616	coenzyme binding; oxidoreductase activity; oxidoreductase activity, acting on the CH-OH group of donors, NAD or NADP as acceptor
5	Chr01	3168327	Potri.001G045600	XP_006368929	cinnamoyl-CoA reductase 1 isoform X1 [Populus trichocarpa] &gt;ref|XP_024463762.1| cinnamoyl-CoA reductase 1 isoform X1 [Populus trichocarpa] &gt;ref|XP_024463768.1| cinnamoyl-CoA reductase 1 isoform X1 [Populus trichocarpa] &gt;gb|PNT52675.1| hypothetical protein POPTR_001G045500 [Populus trichocarpa]	GO:0050662; GO:0016491; GO:0016616	coenzyme binding; oxidoreductase activity; oxidoreductase activity, acting on the CH-OH group of donors, NAD or NADP as acceptor
5	Chr01	3168327	Potri.001G045600	XP_011016290	PREDICTED: cinnamoyl-CoA reductase 1-like [Populus euphratica]	NA	NA
5	Chr01	3168327	Potri.001G045600	XP_011034539	PREDICTED: cinnamoyl-CoA reductase 2-like isoform X1 [Populus euphratica]	NA	NA
5	Chr01	3168327	Potri.001G045600	XP_011034540	PREDICTED: cinnamoyl-CoA reductase 1-like isoform X2 [Populus euphratica]	NA	NA
5	Chr01	3168327	Potri.001G045600	XP_024448906	cinnamoyl-CoA reductase 1-like [Populus trichocarpa] &gt;gb|PNS22574.1| hypothetical protein POPTR_T134100 [Populus trichocarpa]	NA	NA
5	Chr01	3168327	Potri.001G045600	XP_024463749	cinnamoyl-CoA reductase 2 isoform X2 [Populus trichocarpa]	NA	NA
5	Chr01	3168327	Potri.001G045600	XP_024463751	cinnamoyl-CoA reductase 2 isoform X3 [Populus trichocarpa]	NA	NA
5	Chr01	3168327	Potri.001G045600	XP_024463782	cinnamoyl-CoA reductase 1 [Populus trichocarpa]	NA	NA
5	Chr01	3168327	Potri.001G045800	AGU43752	cinnamoyl-CoA reductase, partial [Populus tomentosa]	GO:0003824; GO:0050662	catalytic activity; coenzyme binding
5	Chr01	3168327	Potri.001G045800	AKG06584	cinnamoyl-CoA reductase 4 [Populus tomentosa]	GO:0003824; GO:0050662	catalytic activity; coenzyme binding
5	Chr01	3168327	Potri.001G045800	PNT52679	hypothetical protein POPTR_001G045800 [Populus trichocarpa]	GO:0050662; GO:0016491; GO:0016616	coenzyme binding; oxidoreductase activity; oxidoreductase activity, acting on the CH-OH group of donors, NAD or NADP as acceptor
5	Chr01	3168327	Potri.001G045800	RQO84413	hypothetical protein POPTR_001G045800 [Populus trichocarpa]	GO:0003824; GO:0050662	catalytic activity; coenzyme binding
5	Chr01	3168327	Potri.001G045800	RQO84414	hypothetical protein POPTR_001G045800 [Populus trichocarpa]	GO:0003824; GO:0050662	catalytic activity; coenzyme binding
5	Chr01	3168327	Potri.001G045800	RQO84416	hypothetical protein POPTR_001G045900 [Populus trichocarpa]	GO:0003824; GO:0050662	catalytic activity; coenzyme binding
5	Chr01	3168327	Potri.001G045800	RQO84417	hypothetical protein POPTR_001G045900 [Populus trichocarpa]	GO:0003824; GO:0050662	catalytic activity; coenzyme binding
5	Chr01	3168327	Potri.001G045800	TKR97387	hypothetical protein D5086_0000213800 [Populus alba]	GO:0003824; GO:0050662	catalytic activity; coenzyme binding
5	Chr01	3168327	Potri.001G045800	TKS09523	cinnamoyl-CoA reductase [Populus alba]	GO:0003824; GO:0050662	catalytic activity; coenzyme binding
5	Chr01	3168327	Potri.001G045800	TKS09524	hypothetical protein D5086_0000092340 [Populus alba]	GO:0003824; GO:0050662	catalytic activity; coenzyme binding
5	Chr01	3168327	Potri.001G045800	XP_002299260	cinnamoyl-CoA reductase 2 isoform X1 [Populus trichocarpa] &gt;gb|PNT52682.1| hypothetical protein POPTR_001G046100 [Populus trichocarpa]	GO:0050662; GO:0016491; GO:0016616	coenzyme binding; oxidoreductase activity; oxidoreductase activity, acting on the CH-OH group of donors, NAD or NADP as acceptor
5	Chr01	3168327	Potri.001G045800	XP_006368516	cinnamoyl-CoA reductase 1 [Populus trichocarpa] &gt;gb|PNT52671.1| hypothetical protein POPTR_001G045100 [Populus trichocarpa]	NA	NA
5	Chr01	3168327	Potri.001G045800	XP_006368925	cinnamoyl-CoA reductase 1 [Populus trichocarpa] &gt;gb|PNT52687.1| hypothetical protein POPTR_001G046400 [Populus trichocarpa]	GO:0050662; GO:0016491; GO:0016616	coenzyme binding; oxidoreductase activity; oxidoreductase activity, acting on the CH-OH group of donors, NAD or NADP as acceptor
5	Chr01	3168327	Potri.001G045800	XP_006368929	cinnamoyl-CoA reductase 1 isoform X1 [Populus trichocarpa] &gt;ref|XP_024463762.1| cinnamoyl-CoA reductase 1 isoform X1 [Populus trichocarpa] &gt;ref|XP_024463768.1| cinnamoyl-CoA reductase 1 isoform X1 [Populus trichocarpa] &gt;gb|PNT52675.1| hypothetical protein POPTR_001G045500 [Populus trichocarpa]	GO:0050662; GO:0016491; GO:0016616	coenzyme binding; oxidoreductase activity; oxidoreductase activity, acting on the CH-OH group of donors, NAD or NADP as acceptor
5	Chr01	3168327	Potri.001G045800	XP_011016290	PREDICTED: cinnamoyl-CoA reductase 1-like [Populus euphratica]	NA	NA
5	Chr01	3168327	Potri.001G045800	XP_011034539	PREDICTED: cinnamoyl-CoA reductase 2-like isoform X1 [Populus euphratica]	NA	NA
5	Chr01	3168327	Potri.001G045800	XP_011034540	PREDICTED: cinnamoyl-CoA reductase 1-like isoform X2 [Populus euphratica]	NA	NA
5	Chr01	3168327	Potri.001G045800	XP_024463749	cinnamoyl-CoA reductase 2 isoform X2 [Populus trichocarpa]	NA	NA
5	Chr01	3168327	Potri.001G045800	XP_024463751	cinnamoyl-CoA reductase 2 isoform X3 [Populus trichocarpa]	NA	NA
5	Chr01	3168327	Potri.001G045800	XP_024463782	cinnamoyl-CoA reductase 1 [Populus trichocarpa]	NA	NA
5	Chr01	3168327	Potri.001G045901	PNT06490	hypothetical protein POPTR_013G033500 [Populus trichocarpa]	NA	NA
5	Chr01	3168327	Potri.001G045901	RQO84410	hypothetical protein POPTR_001G045301 [Populus trichocarpa]	NA	NA
5	Chr01	3168327	Potri.001G045901	RQO84417	hypothetical protein POPTR_001G045900 [Populus trichocarpa]	GO:0003824; GO:0050662	catalytic activity; coenzyme binding
5	Chr01	3168327	Potri.001G046000	EOY05382	Uncharacterized protein TCM_020392 [Theobroma cacao]	GO:0016021	integral component of membrane
5	Chr01	3168327	Potri.001G046000	EOY05383	Uncharacterized protein TCM_020393 isoform 1 [Theobroma cacao] &gt;gb|EOY05384.1| Uncharacterized protein TCM_020393 isoform 1 [Theobroma cacao]	GO:0016021	integral component of membrane
5	Chr01	3168327	Potri.001G046000	GAY50394	hypothetical protein CUMW_126260 [Citrus unshiu]	GO:0016021	integral component of membrane
5	Chr01	3168327	Potri.001G046000	GAY50399	hypothetical protein CUMW_126320 [Citrus unshiu]	GO:0016021	integral component of membrane
5	Chr01	3168327	Potri.001G046000	KAB5573113	hypothetical protein DKX38_000307 [Salix brachista]	NA	NA
5	Chr01	3168327	Potri.001G046000	KAB5573114	hypothetical protein DKX38_000308 [Salix brachista]	NA	NA
5	Chr01	3168327	Potri.001G046000	KAB5573116	hypothetical protein DKX38_000310 [Salix brachista]	NA	NA
5	Chr01	3168327	Potri.001G046000	KDO36306	hypothetical protein CISIN_1g014530mg [Citrus sinensis]	GO:0016021	integral component of membrane
5	Chr01	3168327	Potri.001G046000	OMO53035	hypothetical protein CCACVL1_28930 [Corchorus capsularis]	GO:0016021	integral component of membrane
5	Chr01	3168327	Potri.001G046000	XP_002303847	UPF0481 protein At3g47200 [Populus trichocarpa] &gt;ref|XP_024452970.1| UPF0481 protein At3g47200 [Populus trichocarpa] &gt;gb|PNT46257.1| hypothetical protein POPTR_003G181600 [Populus trichocarpa]	NA	NA
5	Chr01	3168327	Potri.001G046000	XP_002303850	UPF0481 protein At3g47200 [Populus trichocarpa] &gt;gb|PNT46259.1| hypothetical protein POPTR_003G181800 [Populus trichocarpa]	NA	NA
5	Chr01	3168327	Potri.001G046000	XP_006368926	UPF0481 protein At3g47200 [Populus trichocarpa] &gt;gb|RQO84418.1| hypothetical protein POPTR_001G046000 [Populus trichocarpa]	NA	NA
5	Chr01	3168327	Potri.001G046000	XP_006420587	UPF0481 protein At3g47200 [Citrus clementina] &gt;gb|ESR33827.1| hypothetical protein CICLE_v10005017mg [Citrus clementina]	GO:0016021	integral component of membrane
5	Chr01	3168327	Potri.001G046000	XP_007034456	PREDICTED: UPF0481 protein At3g47200 [Theobroma cacao] &gt;ref|XP_017974424.1| PREDICTED: UPF0481 protein At3g47200 [Theobroma cacao]	NA	NA
5	Chr01	3168327	Potri.001G046000	XP_011020607	PREDICTED: UPF0481 protein At3g47200-like isoform X1 [Populus euphratica] &gt;ref|XP_011020608.1| PREDICTED: UPF0481 protein At3g47200-like isoform X1 [Populus euphratica]	NA	NA
5	Chr01	3168327	Potri.001G046000	XP_011020609	PREDICTED: UPF0481 protein At3g47200-like isoform X2 [Populus euphratica]	NA	NA
5	Chr01	3168327	Potri.001G046000	XP_015388586	UPF0481 protein At3g47200-like [Citrus sinensis] &gt;ref|XP_015388587.1| UPF0481 protein At3g47200-like [Citrus sinensis]	NA	NA
5	Chr01	3168327	Potri.001G046000	XP_021290701	uncharacterized protein LOC110421425 [Herrania umbratica]	NA	NA
5	Chr01	3168327	Potri.001G046000	XP_022722895	UPF0481 protein At3g47200-like isoform X1 [Durio zibethinus] &gt;ref|XP_022722896.1| UPF0481 protein At3g47200-like isoform X1 [Durio zibethinus]	NA	NA
5	Chr01	3168327	Potri.001G046000	XP_028108758	UPF0481 protein At3g47200-like [Camellia sinensis] &gt;ref|XP_028108759.1| UPF0481 protein At3g47200-like [Camellia sinensis] &gt;gb|THG05348.1| hypothetical protein TEA_002643 [Camellia sinensis var. sinensis]	NA	NA
5	Chr01	3168327	Potri.001G046100	ACE95172	cinnamoyl-CoA reductase [Populus tomentosa] &gt;gb|AFZ78550.1| cinnamoyl-CoA reductase [Populus tomentosa] &gt;gb|APR63639.1| cinnamoyl-CoA reductase protein 2 [Populus tomentosa] &gt;gb|QDH76476.1| cinnamoyl-CoA reductase [Populus hybrid cultivar]	GO:0003824; GO:0050662	catalytic activity; coenzyme binding
5	Chr01	3168327	Potri.001G046100	AKE81076	cinnamoyl CoA reductase [Populus tomentosa]	GO:0003824; GO:0050662	catalytic activity; coenzyme binding
5	Chr01	3168327	Potri.001G046100	AKG06582	cinnamoyl-CoA reductase [Populus tomentosa]	GO:0003824; GO:0050662	catalytic activity; coenzyme binding
5	Chr01	3168327	Potri.001G046100	KAB5564909	hypothetical protein DKX38_004963 [Salix brachista]	NA	NA
5	Chr01	3168327	Potri.001G046100	KAB5573117	hypothetical protein DKX38_000311 [Salix brachista]	NA	NA
5	Chr01	3168327	Potri.001G046100	TKR97382	cinnamoyl-CoA reductase 1-like [Populus alba]	GO:0003824; GO:0050662	catalytic activity; coenzyme binding
5	Chr01	3168327	Potri.001G046100	TKR97384	cinnamoyl-CoA reductase 1-like [Populus alba]	GO:0003824; GO:0050662	catalytic activity; coenzyme binding
5	Chr01	3168327	Potri.001G046100	TKR97385	cinnamoyl-CoA reductase 1-like [Populus alba]	GO:0003824; GO:0050662	catalytic activity; coenzyme binding
5	Chr01	3168327	Potri.001G046100	TKR97387	hypothetical protein D5086_0000213800 [Populus alba]	GO:0003824; GO:0050662	catalytic activity; coenzyme binding
5	Chr01	3168327	Potri.001G046100	TKS09523	cinnamoyl-CoA reductase [Populus alba]	GO:0003824; GO:0050662	catalytic activity; coenzyme binding
5	Chr01	3168327	Potri.001G046100	TKS09525	cinnamoyl-CoA reductase 1-like [Populus alba]	GO:0003824; GO:0050662	catalytic activity; coenzyme binding
5	Chr01	3168327	Potri.001G046100	XP_002299260	cinnamoyl-CoA reductase 2 isoform X1 [Populus trichocarpa] &gt;gb|PNT52682.1| hypothetical protein POPTR_001G046100 [Populus trichocarpa]	GO:0050662; GO:0016491; GO:0016616	coenzyme binding; oxidoreductase activity; oxidoreductase activity, acting on the CH-OH group of donors, NAD or NADP as acceptor
5	Chr01	3168327	Potri.001G046100	XP_006368516	cinnamoyl-CoA reductase 1 [Populus trichocarpa] &gt;gb|PNT52671.1| hypothetical protein POPTR_001G045100 [Populus trichocarpa]	NA	NA
5	Chr01	3168327	Potri.001G046100	XP_006368925	cinnamoyl-CoA reductase 1 [Populus trichocarpa] &gt;gb|PNT52687.1| hypothetical protein POPTR_001G046400 [Populus trichocarpa]	GO:0050662; GO:0016491; GO:0016616	coenzyme binding; oxidoreductase activity; oxidoreductase activity, acting on the CH-OH group of donors, NAD or NADP as acceptor
5	Chr01	3168327	Potri.001G046100	XP_006368929	cinnamoyl-CoA reductase 1 isoform X1 [Populus trichocarpa] &gt;ref|XP_024463762.1| cinnamoyl-CoA reductase 1 isoform X1 [Populus trichocarpa] &gt;ref|XP_024463768.1| cinnamoyl-CoA reductase 1 isoform X1 [Populus trichocarpa] &gt;gb|PNT52675.1| hypothetical protein POPTR_001G045500 [Populus trichocarpa]	GO:0050662; GO:0016491; GO:0016616	coenzyme binding; oxidoreductase activity; oxidoreductase activity, acting on the CH-OH group of donors, NAD or NADP as acceptor
5	Chr01	3168327	Potri.001G046100	XP_011016290	PREDICTED: cinnamoyl-CoA reductase 1-like [Populus euphratica]	NA	NA
5	Chr01	3168327	Potri.001G046100	XP_011034539	PREDICTED: cinnamoyl-CoA reductase 2-like isoform X1 [Populus euphratica]	NA	NA
5	Chr01	3168327	Potri.001G046100	XP_011034540	PREDICTED: cinnamoyl-CoA reductase 1-like isoform X2 [Populus euphratica]	NA	NA
5	Chr01	3168327	Potri.001G046100	XP_024463749	cinnamoyl-CoA reductase 2 isoform X2 [Populus trichocarpa]	NA	NA
5	Chr01	3168327	Potri.001G046100	XP_024463751	cinnamoyl-CoA reductase 2 isoform X3 [Populus trichocarpa]	NA	NA
5	Chr01	3168327	Potri.001G046400	ACE95172	cinnamoyl-CoA reductase [Populus tomentosa] &gt;gb|AFZ78550.1| cinnamoyl-CoA reductase [Populus tomentosa] &gt;gb|APR63639.1| cinnamoyl-CoA reductase protein 2 [Populus tomentosa] &gt;gb|QDH76476.1| cinnamoyl-CoA reductase [Populus hybrid cultivar]	GO:0003824; GO:0050662	catalytic activity; coenzyme binding
5	Chr01	3168327	Potri.001G046400	AKG06582	cinnamoyl-CoA reductase [Populus tomentosa]	GO:0003824; GO:0050662	catalytic activity; coenzyme binding
5	Chr01	3168327	Potri.001G046400	KAB5564909	hypothetical protein DKX38_004963 [Salix brachista]	NA	NA
5	Chr01	3168327	Potri.001G046400	KAB5573117	hypothetical protein DKX38_000311 [Salix brachista]	NA	NA
5	Chr01	3168327	Potri.001G046400	TKR97382	cinnamoyl-CoA reductase 1-like [Populus alba]	GO:0003824; GO:0050662	catalytic activity; coenzyme binding
5	Chr01	3168327	Potri.001G046400	TKR97384	cinnamoyl-CoA reductase 1-like [Populus alba]	GO:0003824; GO:0050662	catalytic activity; coenzyme binding
5	Chr01	3168327	Potri.001G046400	TKR97385	cinnamoyl-CoA reductase 1-like [Populus alba]	GO:0003824; GO:0050662	catalytic activity; coenzyme binding
5	Chr01	3168327	Potri.001G046400	TKR97387	hypothetical protein D5086_0000213800 [Populus alba]	GO:0003824; GO:0050662	catalytic activity; coenzyme binding
5	Chr01	3168327	Potri.001G046400	TKS09523	cinnamoyl-CoA reductase [Populus alba]	GO:0003824; GO:0050662	catalytic activity; coenzyme binding
5	Chr01	3168327	Potri.001G046400	TKS09525	cinnamoyl-CoA reductase 1-like [Populus alba]	GO:0003824; GO:0050662	catalytic activity; coenzyme binding
5	Chr01	3168327	Potri.001G046400	XP_002299260	cinnamoyl-CoA reductase 2 isoform X1 [Populus trichocarpa] &gt;gb|PNT52682.1| hypothetical protein POPTR_001G046100 [Populus trichocarpa]	GO:0050662; GO:0016491; GO:0016616	coenzyme binding; oxidoreductase activity; oxidoreductase activity, acting on the CH-OH group of donors, NAD or NADP as acceptor
5	Chr01	3168327	Potri.001G046400	XP_006368516	cinnamoyl-CoA reductase 1 [Populus trichocarpa] &gt;gb|PNT52671.1| hypothetical protein POPTR_001G045100 [Populus trichocarpa]	NA	NA
5	Chr01	3168327	Potri.001G046400	XP_006368925	cinnamoyl-CoA reductase 1 [Populus trichocarpa] &gt;gb|PNT52687.1| hypothetical protein POPTR_001G046400 [Populus trichocarpa]	GO:0050662; GO:0016491; GO:0016616	coenzyme binding; oxidoreductase activity; oxidoreductase activity, acting on the CH-OH group of donors, NAD or NADP as acceptor
5	Chr01	3168327	Potri.001G046400	XP_006368929	cinnamoyl-CoA reductase 1 isoform X1 [Populus trichocarpa] &gt;ref|XP_024463762.1| cinnamoyl-CoA reductase 1 isoform X1 [Populus trichocarpa] &gt;ref|XP_024463768.1| cinnamoyl-CoA reductase 1 isoform X1 [Populus trichocarpa] &gt;gb|PNT52675.1| hypothetical protein POPTR_001G045500 [Populus trichocarpa]	GO:0050662; GO:0016491; GO:0016616	coenzyme binding; oxidoreductase activity; oxidoreductase activity, acting on the CH-OH group of donors, NAD or NADP as acceptor
5	Chr01	3168327	Potri.001G046400	XP_011016290	PREDICTED: cinnamoyl-CoA reductase 1-like [Populus euphratica]	NA	NA
5	Chr01	3168327	Potri.001G046400	XP_011020617	PREDICTED: cinnamoyl-CoA reductase 1-like [Populus euphratica]	NA	NA
5	Chr01	3168327	Potri.001G046400	XP_011034539	PREDICTED: cinnamoyl-CoA reductase 2-like isoform X1 [Populus euphratica]	NA	NA
5	Chr01	3168327	Potri.001G046400	XP_011034540	PREDICTED: cinnamoyl-CoA reductase 1-like isoform X2 [Populus euphratica]	NA	NA
5	Chr01	3168327	Potri.001G046400	XP_024463749	cinnamoyl-CoA reductase 2 isoform X2 [Populus trichocarpa]	NA	NA
5	Chr01	3168327	Potri.001G046400	XP_024463751	cinnamoyl-CoA reductase 2 isoform X3 [Populus trichocarpa]	NA	NA
5	Chr01	3168327	Potri.001G046500	KAB5573119	hypothetical protein DKX38_000313 [Salix brachista]	NA	NA
5	Chr01	3168327	Potri.001G046500	KAF2321472	hypothetical protein GH714_000022 [Hevea brasiliensis]	NA	NA
5	Chr01	3168327	Potri.001G046500	PNT52688	hypothetical protein POPTR_001G046500 [Populus trichocarpa]	GO:0007064	mitotic sister chromatid cohesion
5	Chr01	3168327	Potri.001G046500	RQO88529	hypothetical protein POPTR_003G181300 [Populus trichocarpa]	GO:0007064	mitotic sister chromatid cohesion
5	Chr01	3168327	Potri.001G046500	RQO88530	hypothetical protein POPTR_003G181300 [Populus trichocarpa]	GO:0007064	mitotic sister chromatid cohesion
5	Chr01	3168327	Potri.001G046500	TKR97388	uncharacterized protein D5086_0000213810 [Populus alba]	GO:0007064	mitotic sister chromatid cohesion
5	Chr01	3168327	Potri.001G046500	TKS08738	hypothetical protein D5086_0000100370 [Populus alba]	GO:0007064	mitotic sister chromatid cohesion
5	Chr01	3168327	Potri.001G046500	XP_011020618	PREDICTED: uncharacterized protein LOC105122931 isoform X1 [Populus euphratica]	NA	NA
5	Chr01	3168327	Potri.001G046500	XP_011020619	PREDICTED: uncharacterized protein LOC105122931 isoform X2 [Populus euphratica]	NA	NA
5	Chr01	3168327	Potri.001G046500	XP_011034534	PREDICTED: uncharacterized protein LOC105132632 isoform X1 [Populus euphratica]	NA	NA
5	Chr01	3168327	Potri.001G046500	XP_011034535	PREDICTED: uncharacterized protein LOC105132632 isoform X2 [Populus euphratica]	NA	NA
5	Chr01	3168327	Potri.001G046500	XP_011034537	PREDICTED: uncharacterized protein LOC105132632 isoform X3 [Populus euphratica]	NA	NA
5	Chr01	3168327	Potri.001G046500	XP_011034538	PREDICTED: uncharacterized protein LOC105132632 isoform X4 [Populus euphratica]	NA	NA
5	Chr01	3168327	Potri.001G046500	XP_021661427	uncharacterized protein LOC110650663 isoform X2 [Hevea brasiliensis]	NA	NA
5	Chr01	3168327	Potri.001G046500	XP_024452126	uncharacterized protein LOC7493222 isoform X1 [Populus trichocarpa] &gt;gb|PNT46252.1| hypothetical protein POPTR_003G181300 [Populus trichocarpa]	NA	NA
5	Chr01	3168327	Potri.001G046500	XP_024452127	uncharacterized protein LOC7493222 isoform X2 [Populus trichocarpa] &gt;gb|PNT46253.2| hypothetical protein POPTR_003G181300 [Populus trichocarpa]	NA	NA
5	Chr01	3168327	Potri.001G046500	XP_024463714	uncharacterized protein LOC7487059 isoform X1 [Populus trichocarpa]	NA	NA
5	Chr01	3168327	Potri.001G046500	XP_024463720	uncharacterized protein LOC7487059 isoform X2 [Populus trichocarpa]	NA	NA
5	Chr01	3168327	Potri.001G046500	XP_024463726	uncharacterized protein LOC7487059 isoform X3 [Populus trichocarpa] &gt;gb|PNT52689.1| hypothetical protein POPTR_001G046500 [Populus trichocarpa]	NA	NA
5	Chr01	3168327	Potri.001G046500	XP_024463732	uncharacterized protein LOC7487059 isoform X4 [Populus trichocarpa]	NA	NA
5	Chr01	3168327	Potri.001G046600	KAB5564907	hypothetical protein DKX38_004961 [Salix brachista]	NA	NA
5	Chr01	3168327	Potri.001G046600	KAB5573122	hypothetical protein DKX38_000316 [Salix brachista]	NA	NA
5	Chr01	3168327	Potri.001G046600	PNT52693	hypothetical protein POPTR_001G046600 [Populus trichocarpa]	GO:0003735; GO:0006412; GO:0005840	structural constituent of ribosome; translation; ribosome
5	Chr01	3168327	Potri.001G046600	TKR97389	40S ribosomal protein S12 [Populus alba]	GO:0003735; GO:0006412; GO:0005840	structural constituent of ribosome; translation; ribosome
5	Chr01	3168327	Potri.001G046600	TKS08737	40S ribosomal protein S12-like isoform X1 [Populus alba]	GO:0003735; GO:0006412; GO:0016021; GO:0005840	structural constituent of ribosome; translation; integral component of membrane; ribosome
5	Chr01	3168327	Potri.001G046600	XP_002299262	40S ribosomal protein S12 [Populus trichocarpa] &gt;gb|ABK93033.1| unknown [Populus trichocarpa] &gt;gb|ABK94127.1| unknown [Populus trichocarpa] &gt;gb|ABK94279.1| unknown [Populus trichocarpa] &gt;gb|PNT52692.1| hypothetical protein POPTR_001G046600 [Populus trichocarpa]	GO:0003735; GO:0006412; GO:0022627	structural constituent of ribosome; translation; cytosolic small ribosomal subunit
5	Chr01	3168327	Potri.001G046600	XP_002303843	40S ribosomal protein S12 [Populus trichocarpa] &gt;ref|XP_024453066.1| 40S ribosomal protein S12 [Populus trichocarpa] &gt;gb|PNT46251.1| hypothetical protein POPTR_003G181200 [Populus trichocarpa]	GO:0003735; GO:0006412; GO:0022627	structural constituent of ribosome; translation; cytosolic small ribosomal subunit
5	Chr01	3168327	Potri.001G046600	XP_006427610	40S ribosomal protein S12 [Citrus clementina] &gt;gb|ESR40849.1| hypothetical protein CICLE_v10026727mg [Citrus clementina] &gt;gb|ESR40850.1| hypothetical protein CICLE_v10026727mg [Citrus clementina]	GO:0003735; GO:0006412; GO:0005840	structural constituent of ribosome; translation; ribosome
5	Chr01	3168327	Potri.001G046600	XP_006493344	40S ribosomal protein S12 [Citrus sinensis] &gt;ref|XP_006493345.1| 40S ribosomal protein S12 [Citrus sinensis] &gt;dbj|GAY55490.1| hypothetical protein CUMW_164600 [Citrus unshiu] &gt;dbj|GAY55491.1| hypothetical protein CUMW_164600 [Citrus unshiu]	NA	NA
5	Chr01	3168327	Potri.001G046600	XP_011020620	PREDICTED: 40S ribosomal protein S12-like isoform X1 [Populus euphratica]	NA	NA
5	Chr01	3168327	Potri.001G046600	XP_011020621	PREDICTED: 40S ribosomal protein S12-like isoform X2 [Populus euphratica] &gt;ref|XP_011020622.1| PREDICTED: 40S ribosomal protein S12-like isoform X2 [Populus euphratica]	NA	NA
5	Chr01	3168327	Potri.001G046600	XP_011034533	PREDICTED: 40S ribosomal protein S12 [Populus euphratica]	NA	NA
5	Chr01	3168327	Potri.001G046600	XP_012067514	40S ribosomal protein S12 [Jatropha curcas] &gt;gb|KDP41982.1| hypothetical protein JCGZ_27000 [Jatropha curcas]	GO:0003735; GO:0006412; GO:0005840	structural constituent of ribosome; translation; ribosome
5	Chr01	3168327	Potri.001G046600	XP_012072469	40S ribosomal protein S12 [Jatropha curcas] &gt;gb|KDP38254.1| hypothetical protein JCGZ_04897 [Jatropha curcas]	GO:0003735; GO:0006412; GO:0005840	structural constituent of ribosome; translation; ribosome
5	Chr01	3168327	Potri.001G046600	XP_021627078	40S ribosomal protein S12-like [Manihot esculenta] &gt;gb|OAY36983.1| hypothetical protein MANES_11G065300 [Manihot esculenta]	NA	NA
5	Chr01	3168327	Potri.001G046600	XP_021639851	40S ribosomal protein S12-like [Hevea brasiliensis]	NA	NA
5	Chr01	3168327	Potri.001G046600	XP_021647926	40S ribosomal protein S12-like [Hevea brasiliensis]	NA	NA
5	Chr01	3168327	Potri.001G046600	XP_021648565	40S ribosomal protein S12-like [Hevea brasiliensis] &gt;gb|KAF2321504.1| hypothetical protein GH714_000156 [Hevea brasiliensis]	NA	NA
5	Chr01	3168327	Potri.001G046600	XP_021661510	40S ribosomal protein S12-like [Hevea brasiliensis]	NA	NA
5	Chr01	3168327	Potri.001G046600	XP_031274056	40S ribosomal protein S12-like [Pistacia vera]	NA	NA
5	Chr01	3168327	Potri.001G046700	KAA8541981	hypothetical protein F0562_023133 [Nyssa sinensis]	NA	NA
5	Chr01	3168327	Potri.001G046700	KAB5573123	hypothetical protein DKX38_000317 [Salix brachista]	NA	NA
5	Chr01	3168327	Potri.001G046700	KAF3450962	hypothetical protein FNV43_RR07051 [Rhamnella rubrinervis]	NA	NA
5	Chr01	3168327	Potri.001G046700	KHG18085	putative CCR4-associated factor 1 -like protein [Gossypium arboreum]	GO:0003676; GO:0004535; GO:0030014	nucleic acid binding; poly(A)-specific ribonuclease activity; CCR4-NOT complex
5	Chr01	3168327	Potri.001G046700	TKR97390	putative CCR4-associated factor 1-like protein 6 [Populus alba]	GO:0003676; GO:0004535; GO:0030014	nucleic acid binding; poly(A)-specific ribonuclease activity; CCR4-NOT complex
5	Chr01	3168327	Potri.001G046700	TKS08736	putative CCR4-associated factor 1-like 6 [Populus alba]	GO:0003676; GO:0004535; GO:0030014	nucleic acid binding; poly(A)-specific ribonuclease activity; CCR4-NOT complex
5	Chr01	3168327	Potri.001G046700	XP_002272165	PREDICTED: probable CCR4-associated factor 1 homolog 7 [Vitis vinifera] &gt;gb|RVW36916.1| putative CCR4-associated factor 1-like 7 [Vitis vinifera] &gt;gb|RVW94159.1| putative CCR4-associated factor 1-like 7 [Vitis vinifera]	GO:0003676; GO:0004535; GO:0030014; GO:0003676; GO:0004535; GO:0043928; GO:0017148; GO:0030015; GO:0000932	nucleic acid binding; poly(A)-specific ribonuclease activity; CCR4-NOT complex; nucleic acid binding; poly(A)-specific ribonuclease activity; exonucleolytic catabolism of deadenylated mRNA; negative regulation of translation; CCR4-NOT core complex; P-body
5	Chr01	3168327	Potri.001G046700	XP_002527306	probable CCR4-associated factor 1 homolog 7 [Ricinus communis] &gt;gb|EEF35058.1| ccr4-associated factor, putative [Ricinus communis]	GO:0003676; GO:0004535; GO:0043928; GO:0017148; GO:0030015; GO:0000932	nucleic acid binding; poly(A)-specific ribonuclease activity; exonucleolytic catabolism of deadenylated mRNA; negative regulation of translation; CCR4-NOT core complex; P-body
5	Chr01	3168327	Potri.001G046700	XP_011020623	PREDICTED: probable CCR4-associated factor 1 homolog 6 [Populus euphratica]	NA	NA
5	Chr01	3168327	Potri.001G046700	XP_011034532	PREDICTED: probable CCR4-associated factor 1 homolog 6 [Populus euphratica]	NA	NA
5	Chr01	3168327	Potri.001G046700	XP_012067515	probable CCR4-associated factor 1 homolog 6 [Jatropha curcas] &gt;gb|KDP41983.1| hypothetical protein JCGZ_27001 [Jatropha curcas]	GO:0003676; GO:0004535; GO:0030014	nucleic acid binding; poly(A)-specific ribonuclease activity; CCR4-NOT complex
5	Chr01	3168327	Potri.001G046700	XP_012452035	PREDICTED: probable CCR4-associated factor 1 homolog 6 [Gossypium raimondii] &gt;gb|KJB68026.1| hypothetical protein B456_010G222500 [Gossypium raimondii]	GO:0003676; GO:0004535; GO:0030014	nucleic acid binding; poly(A)-specific ribonuclease activity; CCR4-NOT complex
5	Chr01	3168327	Potri.001G046700	XP_015871979	probable CCR4-associated factor 1 homolog 6 [Ziziphus jujuba]	NA	NA
5	Chr01	3168327	Potri.001G046700	XP_016722591	PREDICTED: probable CCR4-associated factor 1 homolog 6 [Gossypium hirsutum] &gt;ref|XP_017643717.1| PREDICTED: probable CCR4-associated factor 1 homolog 6 [Gossypium arboreum] &gt;gb|KAB2078972.1| hypothetical protein ES319_A06G198800v1 [Gossypium barbadense] &gt;gb|TYH14484.1| hypothetical protein ES288_A06G223600v1 [Gossypium darwinii] &gt;gb|TYI24230.1| hypothetical protein ES332_A06G218800v1 …	GO:0003676; GO:0004535; GO:0043928; GO:0017148; GO:0030015; GO:0000932	nucleic acid binding; poly(A)-specific ribonuclease activity; exonucleolytic catabolism of deadenylated mRNA; negative regulation of translation; CCR4-NOT core complex; P-body
5	Chr01	3168327	Potri.001G046700	XP_021610631	probable CCR4-associated factor 1 homolog 7 [Manihot esculenta] &gt;gb|OAY52697.1| hypothetical protein MANES_04G103700 [Manihot esculenta]	NA	NA
5	Chr01	3168327	Potri.001G046700	XP_021647929	probable CCR4-associated factor 1 homolog 6 [Hevea brasiliensis]	NA	NA
5	Chr01	3168327	Potri.001G046700	XP_021648566	probable CCR4-associated factor 1 homolog 7 [Hevea brasiliensis]	NA	NA
5	Chr01	3168327	Potri.001G046700	XP_023761788	probable CCR4-associated factor 1 homolog 6 [Lactuca sativa] &gt;gb|PLY98569.1| hypothetical protein LSAT_1X32101 [Lactuca sativa]	NA	NA
5	Chr01	3168327	Potri.001G046700	XP_024453065	probable CCR4-associated factor 1 homolog 6 [Populus trichocarpa] &gt;gb|PNT46250.1| hypothetical protein POPTR_003G181100 [Populus trichocarpa]	NA	NA
5	Chr01	3168327	Potri.001G046700	XP_024453230	probable CCR4-associated factor 1 homolog 6 [Populus trichocarpa] &gt;gb|PNT52695.1| hypothetical protein POPTR_001G046700 [Populus trichocarpa]	NA	NA
5	Chr01	3168327	Potri.001G046800	ALK82489	noduline-like intrinsic protein 3;1 [Salix purpurea]	GO:0015267; GO:0016021	channel activity; integral component of membrane
5	Chr01	3168327	Potri.001G046800	GAV72371	MIP domain-containing protein [Cephalotus follicularis]	GO:0015267; GO:0016021	channel activity; integral component of membrane
5	Chr01	3168327	Potri.001G046800	KAB1218787	Aquaporin NIP6-1 [Morella rubra]	NA	NA
5	Chr01	3168327	Potri.001G046800	KAB5564905	hypothetical protein DKX38_004959 [Salix brachista]	NA	NA
5	Chr01	3168327	Potri.001G046800	KAB5573124	hypothetical protein DKX38_000318 [Salix brachista]	NA	NA
5	Chr01	3168327	Potri.001G046800	KAE7997239	hypothetical protein FH972_001887 [Carpinus fangiana]	NA	NA
5	Chr01	3168327	Potri.001G046800	TKR97391	aquaporin NIP6.1 family protein [Populus alba]	GO:0015267; GO:0016021	channel activity; integral component of membrane
5	Chr01	3168327	Potri.001G046800	TKS08734	aquaporin NIP6.1 family protein [Populus alba]	GO:0015267; GO:0016021	channel activity; integral component of membrane
5	Chr01	3168327	Potri.001G046800	XP_002297797	aquaporin NIP6-1 isoform X2 [Populus trichocarpa] &gt;gb|PNT52697.1| hypothetical protein POPTR_001G046800 [Populus trichocarpa]	GO:0015267; GO:0016021	channel activity; integral component of membrane
5	Chr01	3168327	Potri.001G046800	XP_002304723	aquaporin NIP6-1 isoform X2 [Populus trichocarpa] &gt;gb|PNT46245.1| hypothetical protein POPTR_003G180900 [Populus trichocarpa]	GO:0015267; GO:0016021	channel activity; integral component of membrane
5	Chr01	3168327	Potri.001G046800	XP_002527308	aquaporin NIP6-1 [Ricinus communis] &gt;gb|EEF35060.1| Aquaporin NIP1.1, putative [Ricinus communis]	GO:0015267; GO:0016021	channel activity; integral component of membrane
5	Chr01	3168327	Potri.001G046800	XP_006465199	aquaporin NIP6-1 [Citrus sinensis] &gt;gb|QCX35442.1| putative aquaporin NIP3;1 [Citrus sinensis] &gt;dbj|GAY53071.1| hypothetical protein CUMW_146600 [Citrus unshiu]	GO:0015267; GO:0016021	channel activity; integral component of membrane
5	Chr01	3168327	Potri.001G046800	XP_011020625	PREDICTED: aquaporin NIP6-1 isoform X1 [Populus euphratica]	NA	NA
5	Chr01	3168327	Potri.001G046800	XP_011020626	PREDICTED: aquaporin NIP6-1 isoform X2 [Populus euphratica]	NA	NA
5	Chr01	3168327	Potri.001G046800	XP_021610596	aquaporin NIP6-1 [Manihot esculenta] &gt;gb|OAY52703.1| hypothetical protein MANES_04G104100 [Manihot esculenta]	NA	NA
5	Chr01	3168327	Potri.001G046800	XP_021647961	aquaporin NIP6-1 isoform X1 [Hevea brasiliensis] &gt;ref|XP_021647962.1| aquaporin NIP6-1 isoform X2 [Hevea brasiliensis] &gt;gb|AJI43708.1| NOD26-like intrinsic protein [Hevea brasiliensis] &gt;gb|KAF2301500.1| hypothetical protein GH714_025159 [Hevea brasiliensis]	NA	NA
5	Chr01	3168327	Potri.001G046800	XP_023898025	aquaporin NIP6-1 [Quercus suber]	NA	NA
5	Chr01	3168327	Potri.001G046800	XP_024450402	aquaporin NIP6-1 isoform X1 [Populus trichocarpa] &gt;gb|RQO84420.1| hypothetical protein POPTR_001G046800 [Populus trichocarpa]	NA	NA
5	Chr01	3168327	Potri.001G046800	XP_024452974	aquaporin NIP6-1 isoform X1 [Populus trichocarpa]	NA	NA
5	Chr01	3168327	Potri.001G046800	XP_030968851	aquaporin NIP6-1 [Quercus lobata]	NA	NA
5	Chr01	3168327	Potri.001G046900	CAA7026054	unnamed protein product [Microthlaspi erraticum]	NA	NA
5	Chr01	3168327	Potri.001G046900	ESR40831	hypothetical protein CICLE_v10026801mg [Citrus clementina]	GO:0016021	integral component of membrane
5	Chr01	3168327	Potri.001G046900	GAV72372	hypothetical protein CFOL_v3_15860 [Cephalotus follicularis]	GO:0016021	integral component of membrane
5	Chr01	3168327	Potri.001G046900	KAA3456240	transmembrane protein [Gossypium australe]	GO:0016021	integral component of membrane
5	Chr01	3168327	Potri.001G046900	KAB5573125	hypothetical protein DKX38_000319 [Salix brachista]	NA	NA
5	Chr01	3168327	Potri.001G046900	KAF3450959	hypothetical protein FNV43_RR07048 [Rhamnella rubrinervis]	NA	NA
5	Chr01	3168327	Potri.001G046900	PON80980	Transmembrane protein [Trema orientale]	GO:0016021	integral component of membrane
5	Chr01	3168327	Potri.001G046900	TKR97392	hypothetical protein D5086_0000213850 [Populus alba]	GO:0016021	integral component of membrane
5	Chr01	3168327	Potri.001G046900	TYG53525	hypothetical protein ES288_D09G116700v1 [Gossypium darwinii]	GO:0016021	integral component of membrane
5	Chr01	3168327	Potri.001G046900	XP_006368923	uncharacterized protein LOC18094534 [Populus trichocarpa] &gt;ref|XP_024450423.1| uncharacterized protein LOC18094534 [Populus trichocarpa] &gt;ref|XP_024450425.1| uncharacterized protein LOC18094534 [Populus trichocarpa] &gt;ref|XP_024450431.1| uncharacterized protein LOC18094534 [Populus trichocarpa] &gt;gb|PNT52698.1| hypothetical protein POPTR_001G046900 [Populus trichocarpa] &gt;gb|PNT52699.…	NA	NA
5	Chr01	3168327	Potri.001G046900	XP_006427591	uncharacterized protein LOC18035863 [Citrus clementina]	GO:0016021	integral component of membrane
5	Chr01	3168327	Potri.001G046900	XP_006465198	uncharacterized protein LOC102629415 [Citrus sinensis]	NA	NA
5	Chr01	3168327	Potri.001G046900	XP_010532086	PREDICTED: uncharacterized protein LOC104808181 [Tarenaya hassleriana]	NA	NA
5	Chr01	3168327	Potri.001G046900	XP_011034531	PREDICTED: uncharacterized protein LOC105132628 [Populus euphratica]	NA	NA
5	Chr01	3168327	Potri.001G046900	XP_012485032	PREDICTED: uncharacterized protein LOC105799168 [Gossypium raimondii] &gt;gb|KJB35258.1| hypothetical protein B456_006G107000 [Gossypium raimondii]	GO:0016021	integral component of membrane
5	Chr01	3168327	Potri.001G046900	XP_020533526	uncharacterized protein LOC105630326 [Jatropha curcas] &gt;gb|KDP41986.1| hypothetical protein JCGZ_27004 [Jatropha curcas]	NA	NA
5	Chr01	3168327	Potri.001G046900	XP_022724481	uncharacterized protein LOC111281120 [Durio zibethinus]	NA	NA
5	Chr01	3168327	Potri.001G046900	XP_023898004	uncharacterized protein LOC112009882 [Quercus suber]	NA	NA
5	Chr01	3168327	Potri.001G046900	XP_030968247	uncharacterized protein LOC115988771 [Quercus lobata]	NA	NA
5	Chr01	3168327	Potri.001G046900	XP_031277777	uncharacterized protein LOC116136209 [Pistacia vera] &gt;ref|XP_031277778.1| uncharacterized protein LOC116136209 [Pistacia vera] &gt;ref|XP_031277779.1| uncharacterized protein LOC116136209 [Pistacia vera] &gt;ref|XP_031277780.1| uncharacterized protein LOC116136209 [Pistacia vera]	NA	NA
5	Chr01	3168327	Potri.001G047100	EEF35065	golgi snare 11 protein, putative [Ricinus communis]	GO:0005484; GO:0006888; GO:0048209; GO:0006906; GO:0005801; GO:0005797; GO:0000139; GO:0016021; GO:0031201	SNAP receptor activity; endoplasmic reticulum to Golgi vesicle-mediated transport; regulation of vesicle targeting, to, from or within Golgi; vesicle fusion; cis-Golgi network; Golgi medial cisterna; Golgi membrane; integral component of membrane; SNARE complex
5	Chr01	3168327	Potri.001G047100	EXB50404	Golgi SNAP receptor complex member 1-1 [Morus notabilis]	GO:0006888; GO:0015031; GO:0005801; GO:0000139; GO:0016021	endoplasmic reticulum to Golgi vesicle-mediated transport; protein transport; cis-Golgi network; Golgi membrane; integral component of membrane
5	Chr01	3168327	Potri.001G047100	KAB5564904	hypothetical protein DKX38_004958 [Salix brachista]	NA	NA
5	Chr01	3168327	Potri.001G047100	OMO74208	Golgi SNAP receptor complex, subunit 1 [Corchorus olitorius]	GO:0006888; GO:0015031; GO:0005801; GO:0000139; GO:0016021	endoplasmic reticulum to Golgi vesicle-mediated transport; protein transport; cis-Golgi network; Golgi membrane; integral component of membrane
5	Chr01	3168327	Potri.001G047100	TKR97393	Golgi SNARE 11 family protein [Populus alba]	GO:0006888; GO:0015031; GO:0005801; GO:0000139; GO:0016021	endoplasmic reticulum to Golgi vesicle-mediated transport; protein transport; cis-Golgi network; Golgi membrane; integral component of membrane
5	Chr01	3168327	Potri.001G047100	TKS08733	Golgi SNARE 11 family protein [Populus alba]	GO:0006888; GO:0015031; GO:0005801; GO:0000139; GO:0016021	endoplasmic reticulum to Golgi vesicle-mediated transport; protein transport; cis-Golgi network; Golgi membrane; integral component of membrane
5	Chr01	3168327	Potri.001G047100	XP_002299264	Golgi SNAP receptor complex member 1-1 [Populus trichocarpa] &gt;gb|PNT52702.1| hypothetical protein POPTR_001G047100 [Populus trichocarpa]	GO:0005484; GO:0006888; GO:0015031; GO:0048209; GO:0006906; GO:0005801; GO:0005797; GO:0000139; GO:0016021; GO:0031201	SNAP receptor activity; endoplasmic reticulum to Golgi vesicle-mediated transport; protein transport; regulation of vesicle targeting, to, from or within Golgi; vesicle fusion; cis-Golgi network; Golgi medial cisterna; Golgi membrane; integral component of membrane; SNARE complex
5	Chr01	3168327	Potri.001G047100	XP_002303840	Golgi SNAP receptor complex member 1-1 [Populus trichocarpa] &gt;gb|PNT46244.1| hypothetical protein POPTR_003G180800 [Populus trichocarpa]	GO:0005484; GO:0006888; GO:0015031; GO:0048209; GO:0006906; GO:0005801; GO:0005797; GO:0000139; GO:0016021; GO:0031201	SNAP receptor activity; endoplasmic reticulum to Golgi vesicle-mediated transport; protein transport; regulation of vesicle targeting, to, from or within Golgi; vesicle fusion; cis-Golgi network; Golgi medial cisterna; Golgi membrane; integral component of membrane; SNARE complex
5	Chr01	3168327	Potri.001G047100	XP_006465201	Golgi SNAP receptor complex member 1-1 isoform X1 [Citrus sinensis] &gt;gb|KDO42989.1| hypothetical protein CISIN_1g027389mg [Citrus sinensis] &gt;dbj|GAY53069.1| hypothetical protein CUMW_146580 [Citrus unshiu]	GO:0005484; GO:0006888; GO:0015031; GO:0048209; GO:0006906; GO:0005801; GO:0005797; GO:0000139; GO:0016021; GO:0031201	SNAP receptor activity; endoplasmic reticulum to Golgi vesicle-mediated transport; protein transport; regulation of vesicle targeting, to, from or within Golgi; vesicle fusion; cis-Golgi network; Golgi medial cisterna; Golgi membrane; integral component of membrane; SNARE complex
5	Chr01	3168327	Potri.001G047100	XP_010092178	Golgi SNAP receptor complex member 1-1 [Morus notabilis]	GO:0006888; GO:0015031; GO:0005801; GO:0000139; GO:0016021	endoplasmic reticulum to Golgi vesicle-mediated transport; protein transport; cis-Golgi network; Golgi membrane; integral component of membrane
5	Chr01	3168327	Potri.001G047100	XP_011020629	PREDICTED: Golgi SNAP receptor complex member 1-1-like [Populus euphratica] &gt;ref|XP_011020630.1| PREDICTED: Golgi SNAP receptor complex member 1-1-like [Populus euphratica] &gt;ref|XP_011020631.1| PREDICTED: Golgi SNAP receptor complex member 1-1-like [Populus euphratica]	NA	NA
5	Chr01	3168327	Potri.001G047100	XP_011034529	PREDICTED: Golgi SNAP receptor complex member 1-1-like [Populus euphratica] &gt;ref|XP_011034530.1| PREDICTED: Golgi SNAP receptor complex member 1-1-like [Populus euphratica]	NA	NA
5	Chr01	3168327	Potri.001G047100	XP_012067527	Golgi SNAP receptor complex member 1-1 [Jatropha curcas] &gt;gb|KDP41991.1| hypothetical protein JCGZ_27009 [Jatropha curcas]	GO:0006888; GO:0015031; GO:0005801; GO:0000139; GO:0016021	endoplasmic reticulum to Golgi vesicle-mediated transport; protein transport; cis-Golgi network; Golgi membrane; integral component of membrane
5	Chr01	3168327	Potri.001G047100	XP_015579741	Golgi SNAP receptor complex member 1-1 [Ricinus communis]	NA	NA
5	Chr01	3168327	Potri.001G047100	XP_015871603	Golgi SNAP receptor complex member 1-1 [Ziziphus jujuba]	NA	NA
5	Chr01	3168327	Potri.001G047100	XP_016722611	PREDICTED: Golgi SNAP receptor complex member 1-1-like [Gossypium hirsutum] &gt;gb|KAB2078973.1| hypothetical protein ES319_A06G198900v1 [Gossypium barbadense] &gt;gb|TYH14485.1| hypothetical protein ES288_A06G223700v1 [Gossypium darwinii] &gt;gb|TYI24231.1| hypothetical protein ES332_A06G218900v1 [Gossypium tomentosum]	GO:0005484; GO:0006888; GO:0015031; GO:0048209; GO:0006906; GO:0005801; GO:0005797; GO:0000139; GO:0016021; GO:0031201	SNAP receptor activity; endoplasmic reticulum to Golgi vesicle-mediated transport; protein transport; regulation of vesicle targeting, to, from or within Golgi; vesicle fusion; cis-Golgi network; Golgi medial cisterna; Golgi membrane; integral component of membrane; SNARE complex
5	Chr01	3168327	Potri.001G047100	XP_017646470	PREDICTED: Golgi SNAP receptor complex member 1-1 [Gossypium arboreum] &gt;gb|KAA3478421.1| Golgi SNAP receptor complex member 1-1 [Gossypium australe]	NA	NA
5	Chr01	3168327	Potri.001G047100	XP_021627067	Golgi SNAP receptor complex member 1-1 [Manihot esculenta] &gt;gb|OAY36977.1| hypothetical protein MANES_11G064800 [Manihot esculenta]	NA	NA
5	Chr01	3168327	Potri.001G047100	XP_021647967	Golgi SNAP receptor complex member 1-1-like isoform X2 [Hevea brasiliensis]	NA	NA
5	Chr01	3168327	Potri.001G047100	XP_021648585	Golgi SNAP receptor complex member 1-1 isoform X1 [Hevea brasiliensis]	NA	NA
5	Chr01	3168327	Potri.001G047200	KAB1203569	hypothetical protein CJ030_MR8G015392 [Morella rubra]	NA	NA
5	Chr01	3168327	Potri.001G047200	KAB5573126	hypothetical protein DKX38_000320 [Salix brachista]	NA	NA
5	Chr01	3168327	Potri.001G047200	ONI20406	hypothetical protein PRUPE_2G013700 [Prunus persica]	NA	NA
5	Chr01	3168327	Potri.001G047200	TKR97394	pentatricopeptide repeat-containing protein [Populus alba]	NA	NA
5	Chr01	3168327	Potri.001G047200	VVA34425	PREDICTED: pentatricopeptide repeat-containing [Prunus dulcis]	NA	NA
5	Chr01	3168327	Potri.001G047200	XP_007219492	pentatricopeptide repeat-containing protein At1g76280 [Prunus persica] &gt;gb|ONI20405.1| hypothetical protein PRUPE_2G013700 [Prunus persica]	NA	NA
5	Chr01	3168327	Potri.001G047200	XP_008231248	PREDICTED: LOW QUALITY PROTEIN: pentatricopeptide repeat-containing protein At1g76280 [Prunus mume]	NA	NA
5	Chr01	3168327	Potri.001G047200	XP_010664079	PREDICTED: pentatricopeptide repeat-containing protein At1g76280 isoform X1 [Vitis vinifera]	NA	NA
5	Chr01	3168327	Potri.001G047200	XP_010664080	PREDICTED: pentatricopeptide repeat-containing protein At1g76280 isoform X2 [Vitis vinifera]	NA	NA
5	Chr01	3168327	Potri.001G047200	XP_010664081	PREDICTED: pentatricopeptide repeat-containing protein At1g76280 isoform X3 [Vitis vinifera]	NA	NA
5	Chr01	3168327	Potri.001G047200	XP_010664082	PREDICTED: pentatricopeptide repeat-containing protein At1g76280 isoform X4 [Vitis vinifera]	NA	NA
5	Chr01	3168327	Potri.001G047200	XP_011034514	PREDICTED: pentatricopeptide repeat-containing protein At1g76280 isoform X1 [Populus euphratica] &gt;ref|XP_011034515.1| PREDICTED: pentatricopeptide repeat-containing protein At1g76280 isoform X1 [Populus euphratica] &gt;ref|XP_011034516.1| PREDICTED: pentatricopeptide repeat-containing protein At1g76280 isoform X1 [Populus euphratica] &gt;ref|XP_011034517.1| PREDICTED: pentatricopeptide repeat-…	NA	NA
5	Chr01	3168327	Potri.001G047200	XP_011034528	PREDICTED: pentatricopeptide repeat-containing protein At1g76280 isoform X2 [Populus euphratica]	NA	NA
5	Chr01	3168327	Potri.001G047200	XP_018828057	PREDICTED: pentatricopeptide repeat-containing protein At1g76280 isoform X1 [Juglans regia]	NA	NA
5	Chr01	3168327	Potri.001G047200	XP_018828065	PREDICTED: pentatricopeptide repeat-containing protein At1g76280 isoform X2 [Juglans regia]	NA	NA
5	Chr01	3168327	Potri.001G047200	XP_024163035	pentatricopeptide repeat-containing protein At1g76280-like isoform X1 [Rosa chinensis] &gt;ref|XP_024163036.1| pentatricopeptide repeat-containing protein At1g76280-like isoform X1 [Rosa chinensis] &gt;ref|XP_024163037.1| pentatricopeptide repeat-containing protein At1g76280-like isoform X1 [Rosa chinensis] &gt;gb|PRQ24262.1| putative pentatricopeptide [Rosa chinensis]	NA	NA
5	Chr01	3168327	Potri.001G047200	XP_024165252	pentatricopeptide repeat-containing protein At1g76280 isoform X1 [Rosa chinensis]	NA	NA
5	Chr01	3168327	Potri.001G047200	XP_024452227	pentatricopeptide repeat-containing protein At1g76280 isoform X1 [Populus trichocarpa] &gt;ref|XP_024452235.1| pentatricopeptide repeat-containing protein At1g76280 isoform X1 [Populus trichocarpa] &gt;ref|XP_024452237.1| pentatricopeptide repeat-containing protein At1g76280 isoform X1 [Populus trichocarpa] &gt;ref|XP_024452243.1| pentatricopeptide repeat-containing protein At1g76280 isoform X1 […	NA	NA
5	Chr01	3168327	Potri.001G047200	XP_024452320	pentatricopeptide repeat-containing protein At1g76280 isoform X2 [Populus trichocarpa]	NA	NA
5	Chr01	3168327	Potri.001G047200	XP_031254606	LOW QUALITY PROTEIN: pentatricopeptide repeat-containing protein At1g76280 [Pistacia vera]	NA	NA
5	Chr01	3168327	Potri.001G047400	APR64236	60S ribosomal protein L7 [Populus tomentosa] &gt;gb|TKR97395.1| 60S ribosomal protein L7-1-like [Populus alba]	GO:0003735; GO:0000463; GO:0022625	structural constituent of ribosome; maturation of LSU-rRNA from tricistronic rRNA transcript (SSU-rRNA, 5.8S rRNA, LSU-rRNA); cytosolic large ribosomal subunit
5	Chr01	3168327	Potri.001G047400	EOY19862	Ribosomal protein L30/L7 family protein isoform 1 [Theobroma cacao] &gt;gb|EOY19863.1| Ribosomal protein L30/L7 family protein isoform 1 [Theobroma cacao]	GO:0003723; GO:0003735; GO:0000463; GO:0022625	RNA binding; structural constituent of ribosome; maturation of LSU-rRNA from tricistronic rRNA transcript (SSU-rRNA, 5.8S rRNA, LSU-rRNA); cytosolic large ribosomal subunit
5	Chr01	3168327	Potri.001G047400	GAV83234	Ribosomal_L30 domain-containing protein/Ribosomal_L30_N domain-containing protein [Cephalotus follicularis]	GO:0003735; GO:0000463; GO:0022625	structural constituent of ribosome; maturation of LSU-rRNA from tricistronic rRNA transcript (SSU-rRNA, 5.8S rRNA, LSU-rRNA); cytosolic large ribosomal subunit
5	Chr01	3168327	Potri.001G047400	KAB5564903	hypothetical protein DKX38_004957 [Salix brachista]	NA	NA
5	Chr01	3168327	Potri.001G047400	KAB5573127	hypothetical protein DKX38_000321 [Salix brachista]	NA	NA
5	Chr01	3168327	Potri.001G047400	KAE8717854	60S ribosomal protein L7-1 [Hibiscus syriacus]	NA	NA
5	Chr01	3168327	Potri.001G047400	TKS08732	60S ribosomal protein L7 [Populus alba]	GO:0003735; GO:0000463; GO:0022625	structural constituent of ribosome; maturation of LSU-rRNA from tricistronic rRNA transcript (SSU-rRNA, 5.8S rRNA, LSU-rRNA); cytosolic large ribosomal subunit
5	Chr01	3168327	Potri.001G047400	XP_002297799	60S ribosomal protein L7-1 [Populus trichocarpa] &gt;gb|PNT52706.1| hypothetical protein POPTR_001G047400 [Populus trichocarpa] &gt;gb|PNT52707.1| hypothetical protein POPTR_001G047400 [Populus trichocarpa]	GO:0003723; GO:0003735; GO:0000463; GO:0022625	RNA binding; structural constituent of ribosome; maturation of LSU-rRNA from tricistronic rRNA transcript (SSU-rRNA, 5.8S rRNA, LSU-rRNA); cytosolic large ribosomal subunit
5	Chr01	3168327	Potri.001G047400	XP_002527311	60S ribosomal protein L7-1 [Ricinus communis] &gt;gb|EEF35063.1| 60S ribosomal protein L7, putative [Ricinus communis]	GO:0003723; GO:0003735; GO:0000463; GO:0022625	RNA binding; structural constituent of ribosome; maturation of LSU-rRNA from tricistronic rRNA transcript (SSU-rRNA, 5.8S rRNA, LSU-rRNA); cytosolic large ribosomal subunit
5	Chr01	3168327	Potri.001G047400	XP_007011052	PREDICTED: 60S ribosomal protein L7-1 [Theobroma cacao] &gt;ref|XP_007011053.2| PREDICTED: 60S ribosomal protein L7-1 [Theobroma cacao]	NA	NA
5	Chr01	3168327	Potri.001G047400	XP_011020632	PREDICTED: 60S ribosomal protein L7-1 [Populus euphratica] &gt;ref|XP_011020633.1| PREDICTED: 60S ribosomal protein L7-1 [Populus euphratica]	NA	NA
5	Chr01	3168327	Potri.001G047400	XP_011034513	PREDICTED: 60S ribosomal protein L7-1-like [Populus euphratica]	NA	NA
5	Chr01	3168327	Potri.001G047400	XP_012067523	60S ribosomal protein L7-1 [Jatropha curcas] &gt;gb|KDP41989.1| hypothetical protein JCGZ_27007 [Jatropha curcas]	GO:0003735; GO:0000463; GO:0022625	structural constituent of ribosome; maturation of LSU-rRNA from tricistronic rRNA transcript (SSU-rRNA, 5.8S rRNA, LSU-rRNA); cytosolic large ribosomal subunit
5	Chr01	3168327	Potri.001G047400	XP_016728050	PREDICTED: 60S ribosomal protein L7-1-like [Gossypium hirsutum] &gt;ref|XP_017616050.1| PREDICTED: 60S ribosomal protein L7-1-like [Gossypium arboreum] &gt;gb|KAB2085762.1| hypothetical protein ES319_A05G420700v1 [Gossypium barbadense] &gt;gb|TYH20669.1| hypothetical protein ES288_A05G448900v1 [Gossypium darwinii] &gt;gb|TYI31429.1| hypothetical protein ES332_A05G450600v1 [Gossypium tomentosum]	GO:0003723; GO:0003735; GO:0000463; GO:0022625	RNA binding; structural constituent of ribosome; maturation of LSU-rRNA from tricistronic rRNA transcript (SSU-rRNA, 5.8S rRNA, LSU-rRNA); cytosolic large ribosomal subunit
5	Chr01	3168327	Potri.001G047400	XP_021297063	60S ribosomal protein L7-1 [Herrania umbratica] &gt;ref|XP_021297064.1| 60S ribosomal protein L7-1 [Herrania umbratica]	NA	NA
5	Chr01	3168327	Potri.001G047400	XP_021627129	60S ribosomal protein L7-1 [Manihot esculenta] &gt;gb|OAY36978.1| hypothetical protein MANES_11G064900 [Manihot esculenta]	NA	NA
5	Chr01	3168327	Potri.001G047400	XP_021648594	60S ribosomal protein L7-1 isoform X1 [Hevea brasiliensis] &gt;ref|XP_021648595.1| 60S ribosomal protein L7-1 isoform X1 [Hevea brasiliensis]	NA	NA
5	Chr01	3168327	Potri.001G047400	XP_021648597	60S ribosomal protein L7-1 isoform X2 [Hevea brasiliensis] &gt;ref|XP_021648598.1| 60S ribosomal protein L7-1 isoform X2 [Hevea brasiliensis]	NA	NA
5	Chr01	3168327	Potri.001G047400	XP_022747574	60S ribosomal protein L7-1 [Durio zibethinus] &gt;ref|XP_022747575.1| 60S ribosomal protein L7-1 [Durio zibethinus]	NA	NA
5	Chr01	3168327	Potri.001G047400	XP_024452441	60S ribosomal protein L7-1 [Populus trichocarpa] &gt;ref|XP_024452442.1| 60S ribosomal protein L7-1 [Populus trichocarpa] &gt;gb|PNT46241.1| hypothetical protein POPTR_003G180700 [Populus trichocarpa] &gt;gb|PNT46242.1| hypothetical protein POPTR_003G180700 [Populus trichocarpa]	NA	NA
5	Chr01	3168327	Potri.001G047500	EOY26013	Zinc finger protein, putative [Theobroma cacao]	GO:0003676	nucleic acid binding
5	Chr01	3168327	Potri.001G047500	KAB5564902	hypothetical protein DKX38_004956 [Salix brachista]	NA	NA
5	Chr01	3168327	Potri.001G047500	KAB5573128	hypothetical protein DKX38_000322 [Salix brachista]	NA	NA
5	Chr01	3168327	Potri.001G047500	KAF2301477	hypothetical protein GH714_024938 [Hevea brasiliensis]	NA	NA
5	Chr01	3168327	Potri.001G047500	KAF2301494	hypothetical protein GH714_025119 [Hevea brasiliensis]	NA	NA
5	Chr01	3168327	Potri.001G047500	KAF2321515	hypothetical protein GH714_000214 [Hevea brasiliensis]	NA	NA
5	Chr01	3168327	Potri.001G047500	TKR97396	hypothetical protein D5086_0000213890 [Populus alba]	GO:0003676	nucleic acid binding
5	Chr01	3168327	Potri.001G047500	TKS08731	hypothetical protein D5086_0000100300 [Populus alba]	GO:0003676	nucleic acid binding
5	Chr01	3168327	Potri.001G047500	XP_002297800	zinc finger protein 1 [Populus trichocarpa] &gt;gb|PNT52708.1| hypothetical protein POPTR_001G047500 [Populus trichocarpa]	GO:0003676	nucleic acid binding
5	Chr01	3168327	Potri.001G047500	XP_002304721	zinc finger protein 1 [Populus trichocarpa] &gt;gb|PNT46240.1| hypothetical protein POPTR_003G180600 [Populus trichocarpa]	GO:0003676	nucleic acid binding
5	Chr01	3168327	Potri.001G047500	XP_002527314	zinc finger protein 1 [Ricinus communis] &gt;gb|EEF35066.1| zinc finger protein, putative [Ricinus communis]	GO:0003676	nucleic acid binding
5	Chr01	3168327	Potri.001G047500	XP_007023391	PREDICTED: zinc finger protein 1 [Theobroma cacao]	NA	NA
5	Chr01	3168327	Potri.001G047500	XP_011020635	PREDICTED: zinc finger protein 1 [Populus euphratica]	NA	NA
5	Chr01	3168327	Potri.001G047500	XP_011034512	PREDICTED: zinc finger protein 1-like [Populus euphratica]	NA	NA
5	Chr01	3168327	Potri.001G047500	XP_021610040	zinc finger protein 1 [Manihot esculenta] &gt;gb|OAY52708.1| hypothetical protein MANES_04G104400 [Manihot esculenta]	NA	NA
5	Chr01	3168327	Potri.001G047500	XP_021627580	zinc finger protein 1-like [Manihot esculenta] &gt;gb|OAY36976.1| hypothetical protein MANES_11G064700 [Manihot esculenta]	NA	NA
5	Chr01	3168327	Potri.001G047500	XP_021640630	uncharacterized protein LOC110635554 [Hevea brasiliensis]	NA	NA
5	Chr01	3168327	Potri.001G047500	XP_021648556	zinc finger protein 1 [Hevea brasiliensis]	NA	NA
5	Chr01	3168327	Potri.001G047500	XP_022724153	zinc finger protein 1-like [Durio zibethinus]	NA	NA
5	Chr01	3168327	Potri.001G047500	XP_022777107	zinc finger protein 1-like [Durio zibethinus]	NA	NA
5	Chr01	3168327	Potri.001G047600	GAY53067	hypothetical protein CUMW_146560 [Citrus unshiu]	GO:0005759	mitochondrial matrix
5	Chr01	3168327	Potri.001G047600	KAA8541975	hypothetical protein F0562_023127 [Nyssa sinensis]	NA	NA
5	Chr01	3168327	Potri.001G047600	KAB2611534	hypothetical protein D8674_019566 [Pyrus ussuriensis x Pyrus communis]	NA	NA
5	Chr01	3168327	Potri.001G047600	KAB5573129	hypothetical protein DKX38_000323 [Salix brachista]	NA	NA
5	Chr01	3168327	Potri.001G047600	KAF2301476	hypothetical protein GH714_024935 [Hevea brasiliensis] &gt;gb|KAF2301493.1| hypothetical protein GH714_025116 [Hevea brasiliensis]	NA	NA
5	Chr01	3168327	Potri.001G047600	TKR97397	mitochondrial glycoprotein [Populus alba]	GO:0005759	mitochondrial matrix
5	Chr01	3168327	Potri.001G047600	TQD95620	hypothetical protein C1H46_018768 [Malus baccata]	NA	NA
5	Chr01	3168327	Potri.001G047600	VVA19923	PREDICTED: At2g39795 [Prunus dulcis]	NA	NA
5	Chr01	3168327	Potri.001G047600	XP_002299266	uncharacterized protein At2g39795, mitochondrial [Populus trichocarpa] &gt;gb|PNT52709.1| hypothetical protein POPTR_001G047600 [Populus trichocarpa]	GO:0097177; GO:0003729; GO:0008494; GO:0070131; GO:0005759; GO:0005739	mitochondrial ribosome binding; mRNA binding; translation activator activity; positive regulation of mitochondrial translation; mitochondrial matrix; mitochondrion
5	Chr01	3168327	Potri.001G047600	XP_002527315	uncharacterized protein At2g39795, mitochondrial [Ricinus communis] &gt;gb|EEF35067.1| conserved hypothetical protein [Ricinus communis]	GO:0097177; GO:0003729; GO:0008494; GO:0070131; GO:0005759; GO:0005739	mitochondrial ribosome binding; mRNA binding; translation activator activity; positive regulation of mitochondrial translation; mitochondrial matrix; mitochondrion
5	Chr01	3168327	Potri.001G047600	XP_006427587	uncharacterized protein At2g39795, mitochondrial [Citrus clementina] &gt;gb|ESR40827.1| hypothetical protein CICLE_v10026378mg [Citrus clementina]	GO:0005759	mitochondrial matrix
5	Chr01	3168327	Potri.001G047600	XP_006465203	uncharacterized protein At2g39795, mitochondrial [Citrus sinensis] &gt;gb|KDO42987.1| hypothetical protein CISIN_1g026512mg [Citrus sinensis]	GO:0097177; GO:0003729; GO:0008494; GO:0070131; GO:0005759; GO:0005739	mitochondrial ribosome binding; mRNA binding; translation activator activity; positive regulation of mitochondrial translation; mitochondrial matrix; mitochondrion
5	Chr01	3168327	Potri.001G047600	XP_007216847	uncharacterized protein At2g39795, mitochondrial [Prunus persica] &gt;gb|ONI16404.1| hypothetical protein PRUPE_3G096300 [Prunus persica] &gt;gb|ONI16405.1| hypothetical protein PRUPE_3G096300 [Prunus persica]	GO:0097177; GO:0003729; GO:0008494; GO:0070131; GO:0005759; GO:0005739	mitochondrial ribosome binding; mRNA binding; translation activator activity; positive regulation of mitochondrial translation; mitochondrial matrix; mitochondrion
5	Chr01	3168327	Potri.001G047600	XP_008375488	uncharacterized protein At2g39795, mitochondrial [Malus domestica] &gt;gb|RXH68852.1| hypothetical protein DVH24_031185 [Malus domestica]	GO:0005759	mitochondrial matrix
5	Chr01	3168327	Potri.001G047600	XP_011034511	PREDICTED: uncharacterized protein At2g39795, mitochondrial [Populus euphratica]	NA	NA
5	Chr01	3168327	Potri.001G047600	XP_012067530	uncharacterized protein At2g39795, mitochondrial [Jatropha curcas] &gt;gb|KDP41993.1| hypothetical protein JCGZ_27011 [Jatropha curcas]	GO:0005759	mitochondrial matrix
5	Chr01	3168327	Potri.001G047600	XP_021627472	uncharacterized protein At2g39795, mitochondrial-like [Manihot esculenta] &gt;gb|OAY36975.1| hypothetical protein MANES_11G064600 [Manihot esculenta]	NA	NA
5	Chr01	3168327	Potri.001G047600	XP_021640641	uncharacterized protein At2g39795, mitochondrial-like [Hevea brasiliensis]	NA	NA
5	Chr01	3168327	Potri.001G047600	XP_021648603	uncharacterized protein At2g39795, mitochondrial-like [Hevea brasiliensis]	NA	NA
5	Chr01	3168327	Potri.001G047600	XP_021807821	uncharacterized protein At2g39795, mitochondrial [Prunus avium]	NA	NA
5	Chr01	3168327	Potri.001G047700	EXB50401	hypothetical protein L484_013493 [Morus notabilis]	GO:0016021	integral component of membrane
5	Chr01	3168327	Potri.001G047700	KAB5573130	hypothetical protein DKX38_000324 [Salix brachista]	NA	NA
5	Chr01	3168327	Potri.001G047700	OMO74205	hypothetical protein COLO4_26669 [Corchorus olitorius]	GO:0016021	integral component of membrane
5	Chr01	3168327	Potri.001G047700	TKR97398	hypothetical protein D5086_0000213910 [Populus alba]	GO:0016021	integral component of membrane
5	Chr01	3168327	Potri.001G047700	TKS08730	uncharacterized protein D5086_0000100290 [Populus alba]	GO:0016021	integral component of membrane
5	Chr01	3168327	Potri.001G047700	XP_002299267	stress response protein NST1 isoform X2 [Populus trichocarpa] &gt;gb|PNT52710.1| hypothetical protein POPTR_001G047700 [Populus trichocarpa]	GO:0016021	integral component of membrane
5	Chr01	3168327	Potri.001G047700	XP_011020634	PREDICTED: uncharacterized protein LOC105122939 [Populus euphratica]	NA	NA
5	Chr01	3168327	Potri.001G047700	XP_011034508	PREDICTED: stress response protein NST1-like [Populus euphratica]	NA	NA
5	Chr01	3168327	Potri.001G047700	XP_012067531	uncharacterized protein LOC105630336 [Jatropha curcas] &gt;gb|KDP41994.1| hypothetical protein JCGZ_27012 [Jatropha curcas]	GO:0016021	integral component of membrane
5	Chr01	3168327	Potri.001G047700	XP_021627289	uncharacterized protein LOC110625906 [Manihot esculenta] &gt;gb|OAY36974.1| hypothetical protein MANES_11G064500 [Manihot esculenta]	NA	NA
5	Chr01	3168327	Potri.001G047700	XP_021648558	DDRGK domain-containing protein 1-like [Hevea brasiliensis]	NA	NA
5	Chr01	3168327	Potri.001G047700	XP_022153425	uncharacterized protein LOC111020934 [Momordica charantia]	NA	NA
5	Chr01	3168327	Potri.001G047700	XP_022956225	uncharacterized protein LOC111457985 [Cucurbita moschata] &gt;ref|XP_022956226.1| uncharacterized protein LOC111457985 [Cucurbita moschata]	NA	NA
5	Chr01	3168327	Potri.001G047700	XP_022980157	uncharacterized protein LOC111479631 [Cucurbita maxima]	NA	NA
5	Chr01	3168327	Potri.001G047700	XP_023528585	uncharacterized protein LOC111791465 [Cucurbita pepo subsp. pepo] &gt;ref|XP_023528586.1| uncharacterized protein LOC111791465 [Cucurbita pepo subsp. pepo]	NA	NA
5	Chr01	3168327	Potri.001G047700	XP_023924181	uncharacterized protein LOC112035578 [Quercus suber]	NA	NA
5	Chr01	3168327	Potri.001G047700	XP_024452740	uncharacterized protein LOC18097135 isoform X1 [Populus trichocarpa] &gt;gb|PNT46238.1| hypothetical protein POPTR_003G180500 [Populus trichocarpa] &gt;gb|PNT46239.1| hypothetical protein POPTR_003G180500 [Populus trichocarpa]	NA	NA
5	Chr01	3168327	Potri.001G047700	XP_024453591	stress response protein NST1 isoform X1 [Populus trichocarpa]	NA	NA
5	Chr01	3168327	Potri.001G047700	XP_030953442	uncharacterized protein LOC115976355 [Quercus lobata] &gt;ref|XP_030953443.1| uncharacterized protein LOC115976355 [Quercus lobata]	NA	NA
5	Chr01	3168327	Potri.001G047700	XP_031286578	histone-lysine N-methyltransferase, H3 lysine-79 specific [Pistacia vera]	NA	NA
5	Chr01	3168327	Potri.001G047800	KAB2028845	hypothetical protein ES319_D05G123800v1 [Gossypium barbadense] &gt;gb|TYG68128.1| hypothetical protein ES288_D05G129200v1 [Gossypium darwinii]	NA	NA
5	Chr01	3168327	Potri.001G047800	KAB5564901	hypothetical protein DKX38_004955 [Salix brachista]	NA	NA
5	Chr01	3168327	Potri.001G047800	KAB5573131	hypothetical protein DKX38_000325 [Salix brachista]	NA	NA
5	Chr01	3168327	Potri.001G047800	KAE8656933	DeSI-like protein [Hibiscus syriacus]	NA	NA
5	Chr01	3168327	Potri.001G047800	KAF3450953	hypothetical protein FNV43_RR07042 [Rhamnella rubrinervis]	NA	NA
5	Chr01	3168327	Potri.001G047800	PON80988	hypothetical protein TorRG33x02_232180 [Trema orientale]	NA	NA
5	Chr01	3168327	Potri.001G047800	PPD89611	hypothetical protein GOBAR_DD13460 [Gossypium barbadense]	NA	NA
5	Chr01	3168327	Potri.001G047800	TKR97399	hypothetical protein D5086_0000213920 [Populus alba]	NA	NA
5	Chr01	3168327	Potri.001G047800	TKS08729	hypothetical protein D5086_0000100280 [Populus alba]	NA	NA
5	Chr01	3168327	Potri.001G047800	TYH16588	hypothetical protein ES288_A05G127900v1 [Gossypium darwinii]	NA	NA
5	Chr01	3168327	Potri.001G047800	TYH70644	hypothetical protein ES332_D05G130600v1 [Gossypium tomentosum]	NA	NA
5	Chr01	3168327	Potri.001G047800	XP_002297801	deSI-like protein At4g17486 [Populus trichocarpa] &gt;gb|PNT52712.1| hypothetical protein POPTR_001G047800 [Populus trichocarpa]	NA	NA
5	Chr01	3168327	Potri.001G047800	XP_002304720	deSI-like protein At4g17486 [Populus trichocarpa] &gt;gb|PNT46236.1| hypothetical protein POPTR_003G180400 [Populus trichocarpa] &gt;gb|PNT46237.1| hypothetical protein POPTR_003G180400 [Populus trichocarpa]	NA	NA
5	Chr01	3168327	Potri.001G047800	XP_011020636	PREDICTED: deSI-like protein At4g17486 [Populus euphratica]	NA	NA
5	Chr01	3168327	Potri.001G047800	XP_011034507	PREDICTED: deSI-like protein At4g17486 [Populus euphratica]	NA	NA
5	Chr01	3168327	Potri.001G047800	XP_012442802	PREDICTED: deSI-like protein At4g17486 isoform X1 [Gossypium raimondii] &gt;ref|XP_016688913.1| PREDICTED: deSI-like protein At4g17486 isoform X1 [Gossypium hirsutum] &gt;ref|XP_016749711.1| PREDICTED: deSI-like protein At4g17486 isoform X1 [Gossypium hirsutum] &gt;ref|XP_017605181.1| PREDICTED: deSI-like protein At4g17486 isoform X1 [Gossypium arboreum] &gt;gb|KAB2081353.1| hypothetical protein …	NA	NA
5	Chr01	3168327	Potri.001G047800	XP_017978122	PREDICTED: deSI-like protein At4g17486 [Theobroma cacao]	NA	NA
5	Chr01	3168327	Potri.001G047800	XP_022720898	deSI-like protein At4g17486 [Durio zibethinus]	NA	NA
5	Chr01	3168327	Potri.001G047800	XP_031286559	deSI-like protein At4g17486 [Pistacia vera]	NA	NA
5	Chr01	3168327	Potri.001G047800	XP_031388164	deSI-like protein At4g17486 [Punica granatum] &gt;gb|OWM69582.1| hypothetical protein CDL15_Pgr014043 [Punica granatum] &gt;gb|PKI31568.1| hypothetical protein CRG98_048052 [Punica granatum]	NA	NA
5	Chr01	3168327	Potri.001G047900	GAV72380	Cullin_binding domain-containing protein [Cephalotus follicularis]	NA	NA
5	Chr01	3168327	Potri.001G047900	KAB2012619	hypothetical protein ES319_D09G102800v1 [Gossypium barbadense] &gt;gb|TYG53531.1| hypothetical protein ES288_D09G116900v1 [Gossypium darwinii] &gt;gb|TYI64726.1| hypothetical protein E1A91_D09G107900v1 [Gossypium mustelinum]	NA	NA
5	Chr01	3168327	Potri.001G047900	KAB5573132	hypothetical protein DKX38_000326 [Salix brachista]	NA	NA
5	Chr01	3168327	Potri.001G047900	OMO52878	hypothetical protein CCACVL1_29037 [Corchorus capsularis]	NA	NA
5	Chr01	3168327	Potri.001G047900	OMO74203	hypothetical protein COLO4_26667 [Corchorus olitorius]	NA	NA
5	Chr01	3168327	Potri.001G047900	TKR97400	hypothetical protein D5086_0000213930 [Populus alba]	NA	NA
5	Chr01	3168327	Potri.001G047900	TKS08728	hypothetical protein D5086_0000100270 [Populus alba]	NA	NA
5	Chr01	3168327	Potri.001G047900	XP_002299268	DCN1-like protein 4 [Populus trichocarpa] &gt;ref|XP_024445992.1| DCN1-like protein 4 [Populus trichocarpa] &gt;gb|PNT52719.1| hypothetical protein POPTR_001G047900 [Populus trichocarpa]	GO:0097602; GO:0031624; GO:0032182; GO:0051443; GO:0045116; GO:0000151	cullin family protein binding; ubiquitin conjugating enzyme binding; ubiquitin-like protein binding; positive regulation of ubiquitin-protein transferase activity; protein neddylation; ubiquitin ligase complex
5	Chr01	3168327	Potri.001G047900	XP_002527318	DCN1-like protein 4 [Ricinus communis] &gt;ref|XP_015579746.1| DCN1-like protein 4 [Ricinus communis] &gt;ref|XP_015579747.1| DCN1-like protein 4 [Ricinus communis] &gt;gb|EEF35070.1| Defective in cullin neddylation protein, putative [Ricinus communis]	GO:0097602; GO:0031624; GO:0032182; GO:0051443; GO:0045116; GO:0000151	cullin family protein binding; ubiquitin conjugating enzyme binding; ubiquitin-like protein binding; positive regulation of ubiquitin-protein transferase activity; protein neddylation; ubiquitin ligase complex
5	Chr01	3168327	Potri.001G047900	XP_006385925	DCN1-like protein 4 isoform X1 [Populus trichocarpa] &gt;gb|PNT46232.1| hypothetical protein POPTR_003G180300 [Populus trichocarpa] &gt;gb|PNT46235.1| hypothetical protein POPTR_003G180300 [Populus trichocarpa]	GO:0097602; GO:0031624; GO:0032182; GO:0051443; GO:0045116; GO:0000151	cullin family protein binding; ubiquitin conjugating enzyme binding; ubiquitin-like protein binding; positive regulation of ubiquitin-protein transferase activity; protein neddylation; ubiquitin ligase complex
5	Chr01	3168327	Potri.001G047900	XP_007023387	PREDICTED: DCN1-like protein 4 isoform X1 [Theobroma cacao] &gt;gb|EOY26008.1| Domain of Uncharacterized protein function (DUF298) isoform 1 [Theobroma cacao] &gt;gb|EOY26009.1| Domain of Uncharacterized protein function (DUF298) isoform 1 [Theobroma cacao]	GO:0097602; GO:0031624; GO:0032182; GO:0051443; GO:0045116; GO:0000151	cullin family protein binding; ubiquitin conjugating enzyme binding; ubiquitin-like protein binding; positive regulation of ubiquitin-protein transferase activity; protein neddylation; ubiquitin ligase complex
5	Chr01	3168327	Potri.001G047900	XP_011020637	PREDICTED: DCN1-like protein 4 isoform X1 [Populus euphratica]	NA	NA
5	Chr01	3168327	Potri.001G047900	XP_011034505	PREDICTED: DCN1-like protein 4 [Populus euphratica] &gt;ref|XP_011034506.1| PREDICTED: DCN1-like protein 4 [Populus euphratica]	NA	NA
5	Chr01	3168327	Potri.001G047900	XP_012067536	DCN1-like protein 4 [Jatropha curcas] &gt;gb|KDP41996.1| hypothetical protein JCGZ_27014 [Jatropha curcas]	NA	NA
5	Chr01	3168327	Potri.001G047900	XP_016671960	PREDICTED: DCN1-like protein 4 isoform X1 [Gossypium hirsutum]	GO:0097602; GO:0031624; GO:0032182; GO:0051443; GO:0045116; GO:0000151	cullin family protein binding; ubiquitin conjugating enzyme binding; ubiquitin-like protein binding; positive regulation of ubiquitin-protein transferase activity; protein neddylation; ubiquitin ligase complex
5	Chr01	3168327	Potri.001G047900	XP_017607868	PREDICTED: DCN1-like protein 4 isoform X1 [Gossypium arboreum]	NA	NA
5	Chr01	3168327	Potri.001G047900	XP_021298277	DCN1-like protein 4 isoform X1 [Herrania umbratica] &gt;ref|XP_021298278.1| DCN1-like protein 4 isoform X1 [Herrania umbratica]	NA	NA
5	Chr01	3168327	Potri.001G047900	XP_021610846	DCN1-like protein 4 isoform X1 [Manihot esculenta] &gt;ref|XP_021610847.1| DCN1-like protein 4 isoform X1 [Manihot esculenta] &gt;gb|OAY52711.1| hypothetical protein MANES_04G104600 [Manihot esculenta] &gt;gb|OAY52712.1| hypothetical protein MANES_04G104600 [Manihot esculenta]	NA	NA
5	Chr01	3168327	Potri.001G047900	XP_021640662	DCN1-like protein 4 isoform X1 [Hevea brasiliensis] &gt;ref|XP_021640682.1| DCN1-like protein 4 isoform X2 [Hevea brasiliensis] &gt;gb|KAF2301491.1| hypothetical protein GH714_025096 [Hevea brasiliensis]	NA	NA
5	Chr01	3168327	Potri.001G047900	XP_021906387	DCN1-like protein 4 [Carica papaya]	NA	NA
5	Chr01	3168327	Potri.001G048100	KAB5564899	hypothetical protein DKX38_004953 [Salix brachista]	NA	NA
5	Chr01	3168327	Potri.001G048100	KAB5573133	hypothetical protein DKX38_000327 [Salix brachista]	NA	NA
5	Chr01	3168327	Potri.001G048100	NP_001242030	putative mRNA export factor [Glycine max] &gt;ref|XP_028204105.1| protein RAE1 [Glycine soja] &gt;gb|KHN29932.1| Rae1-like protein [Glycine soja] &gt;gb|KRH71020.1| hypothetical protein GLYMA_02G124400 [Glycine max] &gt;gb|RZC24652.1| Protein RAE1 [Glycine soja]	NA	NA
5	Chr01	3168327	Potri.001G048100	PNT52723	hypothetical protein POPTR_001G048100 [Populus trichocarpa]	GO:0003723; GO:0043130; GO:0006405; GO:0000972; GO:0005643	RNA binding; ubiquitin binding; RNA export from nucleus; transcription-dependent tethering of RNA polymerase II gene DNA at nuclear periphery; nuclear pore
5	Chr01	3168327	Potri.001G048100	TKR97401	transducin family protein [Populus alba]	NA	NA
5	Chr01	3168327	Potri.001G048100	TKS08725	transducin family protein [Populus alba]	NA	NA
5	Chr01	3168327	Potri.001G048100	XP_002304718	protein RAE1 [Populus trichocarpa] &gt;gb|PNT46228.1| hypothetical protein POPTR_003G180000 [Populus trichocarpa]	GO:0003723; GO:0043130; GO:0006405; GO:0000972; GO:0005643	RNA binding; ubiquitin binding; RNA export from nucleus; transcription-dependent tethering of RNA polymerase II gene DNA at nuclear periphery; nuclear pore
5	Chr01	3168327	Potri.001G048100	XP_002527320	protein RAE1 [Ricinus communis] &gt;ref|XP_015579743.1| protein RAE1 [Ricinus communis] &gt;gb|EEF35072.1| plant poly(A)+ RNA export protein, putative [Ricinus communis]	GO:0003723; GO:0043130; GO:0006405; GO:0000972; GO:0005643	RNA binding; ubiquitin binding; RNA export from nucleus; transcription-dependent tethering of RNA polymerase II gene DNA at nuclear periphery; nuclear pore
5	Chr01	3168327	Potri.001G048100	XP_006368919	protein RAE1 [Populus trichocarpa] &gt;ref|XP_024457932.1| protein RAE1 [Populus trichocarpa] &gt;gb|PNT52721.1| hypothetical protein POPTR_001G048100 [Populus trichocarpa]	NA	NA
5	Chr01	3168327	Potri.001G048100	XP_006427549	protein RAE1 [Citrus clementina] &gt;gb|ESR40789.1| hypothetical protein CICLE_v10025978mg [Citrus clementina]	NA	NA
5	Chr01	3168327	Potri.001G048100	XP_011020641	PREDICTED: protein RAE1 [Populus euphratica]	NA	NA
5	Chr01	3168327	Potri.001G048100	XP_011034501	PREDICTED: protein RAE1-like [Populus euphratica] &gt;ref|XP_011034502.1| PREDICTED: protein RAE1-like [Populus euphratica] &gt;ref|XP_011034503.1| PREDICTED: protein RAE1-like [Populus euphratica] &gt;ref|XP_011034504.1| PREDICTED: protein RAE1-like [Populus euphratica]	NA	NA
5	Chr01	3168327	Potri.001G048100	XP_021609342	protein RAE1 [Manihot esculenta] &gt;gb|OAY52714.1| hypothetical protein MANES_04G104800 [Manihot esculenta]	NA	NA
5	Chr01	3168327	Potri.001G048100	XP_021640727	protein RAE1-like isoform X1 [Hevea brasiliensis]	NA	NA
5	Chr01	3168327	Potri.001G048100	XP_021648577	protein RAE1 isoform X2 [Hevea brasiliensis]	NA	NA
5	Chr01	3168327	Potri.001G048100	XP_023759827	protein RAE1-like [Lactuca sativa] &gt;gb|PLY88541.1| hypothetical protein LSAT_7X79840 [Lactuca sativa]	NA	NA
5	Chr01	3168327	Potri.001G048100	XP_024965570	protein RAE1 [Cynara cardunculus var. scolymus] &gt;gb|KVI10946.1| G-protein beta WD-40 repeat-containing protein [Cynara cardunculus var. scolymus]	NA	NA
5	Chr01	3168327	Potri.001G048100	XP_027351562	protein RAE1 [Abrus precatorius]	NA	NA
5	Chr01	3168327	Potri.001G048100	XP_028076289	protein RAE1 [Camellia sinensis]	NA	NA
5	Chr01	3168327	Potri.001G048100	XP_028095297	protein RAE1-like [Camellia sinensis] &gt;ref|XP_028095298.1| protein RAE1-like [Camellia sinensis]	NA	NA
5	Chr01	3168327	Potri.001G048200	APQ47418	AP2/ERF domain-containing transcription factor [Vernicia fordii]	GO:0003677; GO:0003700; GO:0005634	DNA binding; DNA-binding transcription factor activity; nucleus
5	Chr01	3168327	Potri.001G048200	KAB5564898	hypothetical protein DKX38_004952 [Salix brachista]	NA	NA
5	Chr01	3168327	Potri.001G048200	KAB5573134	hypothetical protein DKX38_000328 [Salix brachista]	NA	NA
5	Chr01	3168327	Potri.001G048200	KDO45596	hypothetical protein CISIN_1g030482mg [Citrus sinensis]	GO:0003677; GO:0003700; GO:0005634	DNA binding; DNA-binding transcription factor activity; nucleus
5	Chr01	3168327	Potri.001G048200	KDP41999	hypothetical protein JCGZ_27017 [Jatropha curcas]	GO:0003677; GO:0003700; GO:0005634	DNA binding; DNA-binding transcription factor activity; nucleus
5	Chr01	3168327	Potri.001G048200	TKR97402	hypothetical protein D5086_0000213950 [Populus alba]	GO:0003677; GO:0003700; GO:0005634	DNA binding; DNA-binding transcription factor activity; nucleus
5	Chr01	3168327	Potri.001G048200	TKS08724	hypothetical protein D5086_0000100230 [Populus alba]	GO:0003677; GO:0003700; GO:0005634	DNA binding; DNA-binding transcription factor activity; nucleus
5	Chr01	3168327	Potri.001G048200	XP_002297803	ethylene-responsive transcription factor ERF003 [Populus trichocarpa] &gt;gb|PNT52724.1| hypothetical protein POPTR_001G048200 [Populus trichocarpa]	NA	NA
5	Chr01	3168327	Potri.001G048200	XP_002304717	ethylene-responsive transcription factor ERF003 [Populus trichocarpa] &gt;gb|PNT46227.1| hypothetical protein POPTR_003G179900 [Populus trichocarpa]	GO:0003677; GO:0003700; GO:0005634	DNA binding; DNA-binding transcription factor activity; nucleus
5	Chr01	3168327	Potri.001G048200	XP_002527321	ethylene-responsive transcription factor ERF003 [Ricinus communis] &gt;gb|EEF35073.1| DNA binding protein, putative [Ricinus communis]	GO:0003677; GO:0003700; GO:0005634	DNA binding; DNA-binding transcription factor activity; nucleus
5	Chr01	3168327	Potri.001G048200	XP_006427548	ethylene-responsive transcription factor ERF003 [Citrus clementina] &gt;gb|ESR40788.1| hypothetical protein CICLE_v10026602mg [Citrus clementina]	GO:0003677; GO:0003700; GO:0005634	DNA binding; DNA-binding transcription factor activity; nucleus
5	Chr01	3168327	Potri.001G048200	XP_006465255	ethylene-responsive transcription factor ERF003-like [Citrus sinensis]	NA	NA
5	Chr01	3168327	Potri.001G048200	XP_011020642	PREDICTED: ethylene-responsive transcription factor ERF003-like [Populus euphratica]	NA	NA
5	Chr01	3168327	Potri.001G048200	XP_011034500	PREDICTED: ethylene-responsive transcription factor ERF003-like [Populus euphratica]	NA	NA
5	Chr01	3168327	Potri.001G048200	XP_012067539	ethylene-responsive transcription factor ERF003 [Jatropha curcas]	GO:0003677; GO:0003700; GO:0005634	DNA binding; DNA-binding transcription factor activity; nucleus
5	Chr01	3168327	Potri.001G048200	XP_021611188	ethylene-responsive transcription factor ERF003-like [Manihot esculenta] &gt;gb|OAY52716.1| hypothetical protein MANES_04G105000 [Manihot esculenta]	NA	NA
5	Chr01	3168327	Potri.001G048200	XP_021627714	ethylene-responsive transcription factor ERF003-like [Manihot esculenta] &gt;gb|OAY36970.1| hypothetical protein MANES_11G064200 [Manihot esculenta]	NA	NA
5	Chr01	3168327	Potri.001G048200	XP_021628959	ethylene-responsive transcription factor ERF003-like [Manihot esculenta] &gt;gb|OAY36969.1| hypothetical protein MANES_11G064100 [Manihot esculenta]	NA	NA
5	Chr01	3168327	Potri.001G048200	XP_021641711	ethylene-responsive transcription factor ERF003-like [Hevea brasiliensis]	NA	NA
5	Chr01	3168327	Potri.001G048200	XP_021648579	ethylene-responsive transcription factor ERF003-like [Hevea brasiliensis]	NA	NA
5	Chr01	3168327	Potri.001G048300	KAA0044458	ATPase 9, plasma membrane-type [Cucumis melo var. makuwa] &gt;gb|TYK29585.1| ATPase 9, plasma membrane-type [Cucumis melo var. makuwa]	GO:0005524; GO:0008553; GO:0120029; GO:0016021; GO:0005886	ATP binding; proton-exporting ATPase activity, phosphorylative mechanism; proton export across plasma membrane; integral component of membrane; plasma membrane
5	Chr01	3168327	Potri.001G048300	KAF3450942	hypothetical protein FNV43_RR07031 [Rhamnella rubrinervis]	NA	NA
5	Chr01	3168327	Potri.001G048300	PNT52725	hypothetical protein POPTR_001G048300 [Populus trichocarpa]	GO:0005524; GO:0008553; GO:0120029; GO:1902600; GO:0051453; GO:0005623; GO:0016021; GO:0005886	ATP binding; proton-exporting ATPase activity, phosphorylative mechanism; proton export across plasma membrane; proton transmembrane transport; regulation of intracellular pH; cell; integral component of membrane; plasma membrane
5	Chr01	3168327	Potri.001G048300	TKR97403	plasma membrane ATPase 4-like [Populus alba]	GO:0005524; GO:0008553; GO:0120029; GO:0016021; GO:0005886	ATP binding; proton-exporting ATPase activity, phosphorylative mechanism; proton export across plasma membrane; integral component of membrane; plasma membrane
5	Chr01	3168327	Potri.001G048300	TKS08723	plasma membrane ATPase-like [Populus alba]	GO:0005524; GO:0008553; GO:0120029; GO:0016021; GO:0005886	ATP binding; proton-exporting ATPase activity, phosphorylative mechanism; proton export across plasma membrane; integral component of membrane; plasma membrane
5	Chr01	3168327	Potri.001G048300	XP_004152192	ATPase 9, plasma membrane-type [Cucumis sativus] &gt;gb|KAE8649062.1| hypothetical protein Csa_014929 [Cucumis sativus]	NA	NA
5	Chr01	3168327	Potri.001G048300	XP_008454207	PREDICTED: ATPase 9, plasma membrane-type [Cucumis melo]	GO:0005524; GO:0008553; GO:0120029; GO:0016021; GO:0005886	ATP binding; proton-exporting ATPase activity, phosphorylative mechanism; proton export across plasma membrane; integral component of membrane; plasma membrane
5	Chr01	3168327	Potri.001G048300	XP_011015389	PREDICTED: plasma membrane ATPase-like [Populus euphratica]	NA	NA
5	Chr01	3168327	Potri.001G048300	XP_011020653	PREDICTED: plasma membrane ATPase-like [Populus euphratica]	NA	NA
5	Chr01	3168327	Potri.001G048300	XP_011034499	PREDICTED: plasma membrane ATPase 4-like [Populus euphratica]	NA	NA
5	Chr01	3168327	Potri.001G048300	XP_012067540	ATPase 9, plasma membrane-type [Jatropha curcas] &gt;gb|KDP42000.1| hypothetical protein JCGZ_27018 [Jatropha curcas]	GO:0005524; GO:0008553; GO:0120029; GO:0016021; GO:0005886	ATP binding; proton-exporting ATPase activity, phosphorylative mechanism; proton export across plasma membrane; integral component of membrane; plasma membrane
5	Chr01	3168327	Potri.001G048300	XP_015579754	ATPase 9, plasma membrane-type [Ricinus communis]	NA	NA
5	Chr01	3168327	Potri.001G048300	XP_015871527	ATPase 9, plasma membrane-type [Ziziphus jujuba]	NA	NA
5	Chr01	3168327	Potri.001G048300	XP_021640741	ATPase 9, plasma membrane-type-like [Hevea brasiliensis]	NA	NA
5	Chr01	3168327	Potri.001G048300	XP_021661654	ATPase 9, plasma membrane-type [Hevea brasiliensis] &gt;gb|KAF2301468.1| hypothetical protein GH714_024872 [Hevea brasiliensis]	NA	NA
5	Chr01	3168327	Potri.001G048300	XP_022955445	ATPase 9, plasma membrane-type-like isoform X2 [Cucurbita moschata]	NA	NA
5	Chr01	3168327	Potri.001G048300	XP_022980073	plasma membrane ATPase 4-like isoform X2 [Cucurbita maxima]	NA	NA
5	Chr01	3168327	Potri.001G048300	XP_023528844	plasma membrane ATPase-like isoform X2 [Cucurbita pepo subsp. pepo]	NA	NA
5	Chr01	3168327	Potri.001G048300	XP_023528845	ATPase 9, plasma membrane-type-like isoform X3 [Cucurbita pepo subsp. pepo]	NA	NA
5	Chr01	3168327	Potri.001G048300	XP_024452468	plasma membrane ATPase [Populus trichocarpa] &gt;gb|PNT46226.1| hypothetical protein POPTR_003G179800 [Populus trichocarpa]	NA	NA
5	Chr01	3168327	Potri.001G048400	KAB2028853	hypothetical protein ES319_D05G124300v1 [Gossypium barbadense] &gt;gb|PPD89616.1| hypothetical protein GOBAR_DD13465 [Gossypium barbadense] &gt;gb|TYG68136.1| hypothetical protein ES288_D05G129700v1 [Gossypium darwinii]	NA	NA
5	Chr01	3168327	Potri.001G048400	KAB5573135	hypothetical protein DKX38_000329 [Salix brachista]	NA	NA
5	Chr01	3168327	Potri.001G048400	KDO45591	hypothetical protein CISIN_1g047773mg [Citrus sinensis]	NA	NA
5	Chr01	3168327	Potri.001G048400	OAY36966	hypothetical protein MANES_11G063900 [Manihot esculenta]	NA	NA
5	Chr01	3168327	Potri.001G048400	ONI16390	hypothetical protein PRUPE_3G095700 [Prunus persica]	NA	NA
5	Chr01	3168327	Potri.001G048400	OWM69587	hypothetical protein CDL15_Pgr014048 [Punica granatum] &gt;gb|PKI31563.1| hypothetical protein CRG98_048047 [Punica granatum]	NA	NA
5	Chr01	3168327	Potri.001G048400	PNT52726	hypothetical protein POPTR_001G048400 [Populus trichocarpa]	NA	NA
5	Chr01	3168327	Potri.001G048400	PPR96373	hypothetical protein GOBAR_AA24286 [Gossypium barbadense] &gt;gb|TYH16594.1| hypothetical protein ES288_A05G128400v1 [Gossypium darwinii]	NA	NA
5	Chr01	3168327	Potri.001G048400	RQO88526	hypothetical protein POPTR_003G179600 [Populus trichocarpa]	NA	NA
5	Chr01	3168327	Potri.001G048400	RXH68865	hypothetical protein DVH24_031198 [Malus domestica]	NA	NA
5	Chr01	3168327	Potri.001G048400	TQD95635	hypothetical protein C1H46_018783 [Malus baccata]	NA	NA
5	Chr01	3168327	Potri.001G048400	TYH70649	hypothetical protein ES332_D05G131100v1 [Gossypium tomentosum]	NA	NA
5	Chr01	3168327	Potri.001G048400	TYI26698	hypothetical protein ES332_A05G129800v1 [Gossypium tomentosum]	NA	NA
5	Chr01	3168327	Potri.001G048400	TYI81069	hypothetical protein E1A91_D05G129500v1 [Gossypium mustelinum]	NA	NA
5	Chr01	3168327	Potri.001G048400	TYJ33821	hypothetical protein E1A91_A05G128400v1 [Gossypium mustelinum]	NA	NA
5	Chr01	3168327	Potri.001G048400	XP_007023376	PREDICTED: uncharacterized protein LOC18595395 [Theobroma cacao] &gt;ref|XP_017978468.1| PREDICTED: uncharacterized protein LOC18595395 [Theobroma cacao] &gt;ref|XP_017978469.1| PREDICTED: uncharacterized protein LOC18595395 [Theobroma cacao] &gt;gb|EOY25998.1| Beta-3 adrenergic receptor, putative [Theobroma cacao]	NA	NA
5	Chr01	3168327	Potri.001G048400	XP_011015400	PREDICTED: uncharacterized protein LOC105119005 [Populus euphratica] &gt;ref|XP_011020975.1| PREDICTED: uncharacterized protein LOC105123163 [Populus euphratica]	NA	NA
5	Chr01	3168327	Potri.001G048400	XP_011468516	PREDICTED: uncharacterized protein LOC105352656 [Fragaria vesca subsp. vesca]	NA	NA
5	Chr01	3168327	Potri.001G048400	XP_012442799	PREDICTED: uncharacterized protein LOC105767776 [Gossypium raimondii]	NA	NA
5	Chr01	3168327	Potri.001G048400	XP_021298530	uncharacterized protein LOC110427368 [Herrania umbratica]	NA	NA
5	Chr01	3168327	Potri.001G048500	EEF35077	Serine/threonine-protein kinase PBS1, putative [Ricinus communis]	GO:0005524; GO:0004709; GO:0004675; GO:0006468; GO:0016021; GO:0005886	ATP binding; MAP kinase kinase kinase activity; transmembrane receptor protein serine/threonine kinase activity; protein phosphorylation; integral component of membrane; plasma membrane
5	Chr01	3168327	Potri.001G048500	KAB5564897	hypothetical protein DKX38_004951 [Salix brachista]	NA	NA
5	Chr01	3168327	Potri.001G048500	KAF2301467	hypothetical protein GH714_024849 [Hevea brasiliensis]	NA	NA
5	Chr01	3168327	Potri.001G048500	TKR97405	putative receptor-like protein kinase [Populus alba]	GO:0005524; GO:0004674; GO:0016021	ATP binding; protein serine/threonine kinase activity; integral component of membrane
5	Chr01	3168327	Potri.001G048500	XP_011034494	PREDICTED: probable receptor-like protein kinase At1g80640 isoform X1 [Populus euphratica]	NA	NA
5	Chr01	3168327	Potri.001G048500	XP_011034495	PREDICTED: probable receptor-like protein kinase At1g80640 isoform X2 [Populus euphratica]	NA	NA
5	Chr01	3168327	Potri.001G048500	XP_011034496	PREDICTED: probable receptor-like protein kinase At1g80640 isoform X3 [Populus euphratica]	NA	NA
5	Chr01	3168327	Potri.001G048500	XP_011034498	PREDICTED: probable receptor-like protein kinase At1g80640 isoform X4 [Populus euphratica]	NA	NA
5	Chr01	3168327	Potri.001G048500	XP_012067543	probable receptor-like protein kinase At1g80640 [Jatropha curcas] &gt;gb|KDP42003.1| hypothetical protein JCGZ_27021 [Jatropha curcas]	GO:0005524; GO:0004674; GO:0016021	ATP binding; protein serine/threonine kinase activity; integral component of membrane
5	Chr01	3168327	Potri.001G048500	XP_015579762	probable receptor-like protein kinase At1g80640 [Ricinus communis]	NA	NA
5	Chr01	3168327	Potri.001G048500	XP_021609972	probable receptor-like protein kinase At1g80640 [Manihot esculenta] &gt;gb|OAY52720.1| hypothetical protein MANES_04G105400 [Manihot esculenta]	NA	NA
5	Chr01	3168327	Potri.001G048500	XP_021627422	probable receptor-like protein kinase At1g80640 [Manihot esculenta] &gt;gb|OAY36965.1| hypothetical protein MANES_11G063800 [Manihot esculenta]	NA	NA
5	Chr01	3168327	Potri.001G048500	XP_021661649	probable receptor-like protein kinase At1g80640 isoform X1 [Hevea brasiliensis]	NA	NA
5	Chr01	3168327	Potri.001G048500	XP_021661651	probable receptor-like protein kinase At1g80640 isoform X2 [Hevea brasiliensis]	NA	NA
5	Chr01	3168327	Potri.001G048500	XP_021677184	probable receptor-like protein kinase At1g80640 [Hevea brasiliensis]	NA	NA
5	Chr01	3168327	Potri.001G048500	XP_024452469	LOW QUALITY PROTEIN: probable receptor-like protein kinase At1g80640 [Populus trichocarpa]	NA	NA
5	Chr01	3168327	Potri.001G048500	XP_024464753	probable receptor-like protein kinase At1g80640 isoform X1 [Populus trichocarpa] &gt;gb|PNT52727.1| hypothetical protein POPTR_001G048500 [Populus trichocarpa]	NA	NA
5	Chr01	3168327	Potri.001G048500	XP_024464759	probable receptor-like protein kinase At1g80640 isoform X2 [Populus trichocarpa]	NA	NA
5	Chr01	3168327	Potri.001G048500	XP_024464766	probable receptor-like protein kinase At1g80640 isoform X3 [Populus trichocarpa] &gt;gb|RQO84422.1| hypothetical protein POPTR_001G048500 [Populus trichocarpa]	NA	NA
5	Chr01	3168327	Potri.001G048500	XP_024464774	probable receptor-like protein kinase At1g80640 isoform X4 [Populus trichocarpa]	NA	NA
5	Chr01	3168327	Potri.001G048700	AUB45106	ABA transporter [Camptotheca acuminata]	GO:0005524; GO:0016887; GO:0016021	ATP binding; ATPase activity; integral component of membrane
5	Chr01	3168327	Potri.001G048700	AXY97635	Pleiotropic drug resistance 12 [Populus tomentosa]	GO:0005524; GO:0016887; GO:0016021	ATP binding; ATPase activity; integral component of membrane
5	Chr01	3168327	Potri.001G048700	KAB5564894	hypothetical protein DKX38_004948 [Salix brachista]	NA	NA
5	Chr01	3168327	Potri.001G048700	KAB5573137	hypothetical protein DKX38_000331 [Salix brachista]	NA	NA
5	Chr01	3168327	Potri.001G048700	KAB5573138	hypothetical protein DKX38_000332 [Salix brachista]	NA	NA
5	Chr01	3168327	Potri.001G048700	PNT46212	hypothetical protein POPTR_003G179000 [Populus trichocarpa]	GO:0005524; GO:0016887; GO:0042626; GO:0055085; GO:0016021; GO:0005886	ATP binding; ATPase activity; ATPase-coupled transmembrane transporter activity; transmembrane transport; integral component of membrane; plasma membrane
5	Chr01	3168327	Potri.001G048700	TKR79748	hypothetical protein D5086_0000270100 [Populus alba]	GO:0005524; GO:0016887; GO:0016021	ATP binding; ATPase activity; integral component of membrane
5	Chr01	3168327	Potri.001G048700	TKS08719	hypothetical protein D5086_0000100180 [Populus alba]	GO:0005524; GO:0016887; GO:0016021	ATP binding; ATPase activity; integral component of membrane
5	Chr01	3168327	Potri.001G048700	XP_002297807	pleiotropic drug resistance protein 1 [Populus trichocarpa] &gt;gb|PNT52731.1| hypothetical protein POPTR_001G048700 [Populus trichocarpa]	GO:0005524; GO:0016887; GO:0042626; GO:0055085; GO:0016021; GO:0005886	ATP binding; ATPase activity; ATPase-coupled transmembrane transporter activity; transmembrane transport; integral component of membrane; plasma membrane
5	Chr01	3168327	Potri.001G048700	XP_011020655	PREDICTED: pleiotropic drug resistance protein 1-like [Populus euphratica]	NA	NA
5	Chr01	3168327	Potri.001G048700	XP_011034492	PREDICTED: pleiotropic drug resistance protein 1-like [Populus euphratica] &gt;ref|XP_011034493.1| PREDICTED: pleiotropic drug resistance protein 1-like [Populus euphratica]	NA	NA
5	Chr01	3168327	Potri.001G048700	XP_021610343	pleiotropic drug resistance protein 1-like [Manihot esculenta] &gt;gb|OAY52724.1| hypothetical protein MANES_04G105800 [Manihot esculenta]	NA	NA
5	Chr01	3168327	Potri.001G048700	XP_021610345	pleiotropic drug resistance protein 1-like [Manihot esculenta] &gt;gb|OAY52726.1| hypothetical protein MANES_04G106000 [Manihot esculenta]	NA	NA
5	Chr01	3168327	Potri.001G048700	XP_021628885	pleiotropic drug resistance protein 1-like isoform X2 [Manihot esculenta] &gt;gb|OAY36962.1| hypothetical protein MANES_11G063500 [Manihot esculenta]	NA	NA
5	Chr01	3168327	Potri.001G048700	XP_021628887	pleiotropic drug resistance protein 1-like [Manihot esculenta] &gt;gb|OAY36963.1| hypothetical protein MANES_11G063600 [Manihot esculenta]	NA	NA
5	Chr01	3168327	Potri.001G048700	XP_021655961	pleiotropic drug resistance protein 1-like [Hevea brasiliensis] &gt;gb|AIU41654.1| ABC transporter family protein [Hevea brasiliensis]	NA	NA
5	Chr01	3168327	Potri.001G048700	XP_021674585	pleiotropic drug resistance protein 1-like [Hevea brasiliensis]	NA	NA
5	Chr01	3168327	Potri.001G048700	XP_024453096	pleiotropic drug resistance protein 1 isoform X1 [Populus trichocarpa] &gt;gb|PNT46209.2| hypothetical protein POPTR_003G178900 [Populus trichocarpa]	NA	NA
5	Chr01	3168327	Potri.001G048700	XP_024460925	pleiotropic drug resistance protein 1 [Populus trichocarpa] &gt;gb|PNT52734.1| hypothetical protein POPTR_001G048800 [Populus trichocarpa]	NA	NA
5	Chr01	3168327	Potri.001G048700	XP_024460929	pleiotropic drug resistance protein 1 isoform X1 [Populus trichocarpa] &gt;gb|PNT52737.2| hypothetical protein POPTR_001G048900 [Populus trichocarpa]	NA	NA
5	Chr01	3168327	Potri.001G048800	AXY97635	Pleiotropic drug resistance 12 [Populus tomentosa]	GO:0005524; GO:0016887; GO:0016021	ATP binding; ATPase activity; integral component of membrane
5	Chr01	3168327	Potri.001G048800	KAB5564894	hypothetical protein DKX38_004948 [Salix brachista]	NA	NA
5	Chr01	3168327	Potri.001G048800	KAB5573137	hypothetical protein DKX38_000331 [Salix brachista]	NA	NA
5	Chr01	3168327	Potri.001G048800	KAB5573138	hypothetical protein DKX38_000332 [Salix brachista]	NA	NA
5	Chr01	3168327	Potri.001G048800	PNT46212	hypothetical protein POPTR_003G179000 [Populus trichocarpa]	GO:0005524; GO:0016887; GO:0042626; GO:0055085; GO:0016021; GO:0005886	ATP binding; ATPase activity; ATPase-coupled transmembrane transporter activity; transmembrane transport; integral component of membrane; plasma membrane
5	Chr01	3168327	Potri.001G048800	TKR79748	hypothetical protein D5086_0000270100 [Populus alba]	GO:0005524; GO:0016887; GO:0016021	ATP binding; ATPase activity; integral component of membrane
5	Chr01	3168327	Potri.001G048800	TKS08719	hypothetical protein D5086_0000100180 [Populus alba]	GO:0005524; GO:0016887; GO:0016021	ATP binding; ATPase activity; integral component of membrane
5	Chr01	3168327	Potri.001G048800	XP_002297807	pleiotropic drug resistance protein 1 [Populus trichocarpa] &gt;gb|PNT52731.1| hypothetical protein POPTR_001G048700 [Populus trichocarpa]	GO:0005524; GO:0016887; GO:0042626; GO:0055085; GO:0016021; GO:0005886	ATP binding; ATPase activity; ATPase-coupled transmembrane transporter activity; transmembrane transport; integral component of membrane; plasma membrane
5	Chr01	3168327	Potri.001G048800	XP_011020655	PREDICTED: pleiotropic drug resistance protein 1-like [Populus euphratica]	NA	NA
5	Chr01	3168327	Potri.001G048800	XP_011034492	PREDICTED: pleiotropic drug resistance protein 1-like [Populus euphratica] &gt;ref|XP_011034493.1| PREDICTED: pleiotropic drug resistance protein 1-like [Populus euphratica]	NA	NA
5	Chr01	3168327	Potri.001G048800	XP_012073071	pleiotropic drug resistance protein 1 [Jatropha curcas] &gt;gb|KDP36995.1| hypothetical protein JCGZ_06051 [Jatropha curcas]	GO:0005524; GO:0016887; GO:0016021	ATP binding; ATPase activity; integral component of membrane
5	Chr01	3168327	Potri.001G048800	XP_021610343	pleiotropic drug resistance protein 1-like [Manihot esculenta] &gt;gb|OAY52724.1| hypothetical protein MANES_04G105800 [Manihot esculenta]	NA	NA
5	Chr01	3168327	Potri.001G048800	XP_021610345	pleiotropic drug resistance protein 1-like [Manihot esculenta] &gt;gb|OAY52726.1| hypothetical protein MANES_04G106000 [Manihot esculenta]	NA	NA
5	Chr01	3168327	Potri.001G048800	XP_021628887	pleiotropic drug resistance protein 1-like [Manihot esculenta] &gt;gb|OAY36963.1| hypothetical protein MANES_11G063600 [Manihot esculenta]	NA	NA
5	Chr01	3168327	Potri.001G048800	XP_021655960	pleiotropic drug resistance protein 1-like [Hevea brasiliensis]	NA	NA
5	Chr01	3168327	Potri.001G048800	XP_021655961	pleiotropic drug resistance protein 1-like [Hevea brasiliensis] &gt;gb|AIU41654.1| ABC transporter family protein [Hevea brasiliensis]	NA	NA
5	Chr01	3168327	Potri.001G048800	XP_022714895	pleiotropic drug resistance protein 1-like [Durio zibethinus]	NA	NA
5	Chr01	3168327	Potri.001G048800	XP_024453096	pleiotropic drug resistance protein 1 isoform X1 [Populus trichocarpa] &gt;gb|PNT46209.2| hypothetical protein POPTR_003G178900 [Populus trichocarpa]	NA	NA
5	Chr01	3168327	Potri.001G048800	XP_024460925	pleiotropic drug resistance protein 1 [Populus trichocarpa] &gt;gb|PNT52734.1| hypothetical protein POPTR_001G048800 [Populus trichocarpa]	NA	NA
5	Chr01	3168327	Potri.001G048800	XP_024460929	pleiotropic drug resistance protein 1 isoform X1 [Populus trichocarpa] &gt;gb|PNT52737.2| hypothetical protein POPTR_001G048900 [Populus trichocarpa]	NA	NA
5	Chr01	3168327	Potri.001G048900	AXY97635	Pleiotropic drug resistance 12 [Populus tomentosa]	GO:0005524; GO:0016887; GO:0016021	ATP binding; ATPase activity; integral component of membrane
5	Chr01	3168327	Potri.001G048900	KAB5564894	hypothetical protein DKX38_004948 [Salix brachista]	NA	NA
5	Chr01	3168327	Potri.001G048900	KAB5573137	hypothetical protein DKX38_000331 [Salix brachista]	NA	NA
5	Chr01	3168327	Potri.001G048900	KAB5573138	hypothetical protein DKX38_000332 [Salix brachista]	NA	NA
5	Chr01	3168327	Potri.001G048900	KAF2301464	hypothetical protein GH714_024783 [Hevea brasiliensis]	NA	NA
5	Chr01	3168327	Potri.001G048900	PNT46212	hypothetical protein POPTR_003G179000 [Populus trichocarpa]	GO:0005524; GO:0016887; GO:0042626; GO:0055085; GO:0016021; GO:0005886	ATP binding; ATPase activity; ATPase-coupled transmembrane transporter activity; transmembrane transport; integral component of membrane; plasma membrane
5	Chr01	3168327	Potri.001G048900	TKR79748	hypothetical protein D5086_0000270100 [Populus alba]	GO:0005524; GO:0016887; GO:0016021	ATP binding; ATPase activity; integral component of membrane
5	Chr01	3168327	Potri.001G048900	TKS08719	hypothetical protein D5086_0000100180 [Populus alba]	GO:0005524; GO:0016887; GO:0016021	ATP binding; ATPase activity; integral component of membrane
5	Chr01	3168327	Potri.001G048900	XP_002297807	pleiotropic drug resistance protein 1 [Populus trichocarpa] &gt;gb|PNT52731.1| hypothetical protein POPTR_001G048700 [Populus trichocarpa]	GO:0005524; GO:0016887; GO:0042626; GO:0055085; GO:0016021; GO:0005886	ATP binding; ATPase activity; ATPase-coupled transmembrane transporter activity; transmembrane transport; integral component of membrane; plasma membrane
5	Chr01	3168327	Potri.001G048900	XP_011020655	PREDICTED: pleiotropic drug resistance protein 1-like [Populus euphratica]	NA	NA
5	Chr01	3168327	Potri.001G048900	XP_011034492	PREDICTED: pleiotropic drug resistance protein 1-like [Populus euphratica] &gt;ref|XP_011034493.1| PREDICTED: pleiotropic drug resistance protein 1-like [Populus euphratica]	NA	NA
5	Chr01	3168327	Potri.001G048900	XP_021610343	pleiotropic drug resistance protein 1-like [Manihot esculenta] &gt;gb|OAY52724.1| hypothetical protein MANES_04G105800 [Manihot esculenta]	NA	NA
5	Chr01	3168327	Potri.001G048900	XP_021610345	pleiotropic drug resistance protein 1-like [Manihot esculenta] &gt;gb|OAY52726.1| hypothetical protein MANES_04G106000 [Manihot esculenta]	NA	NA
5	Chr01	3168327	Potri.001G048900	XP_021628887	pleiotropic drug resistance protein 1-like [Manihot esculenta] &gt;gb|OAY36963.1| hypothetical protein MANES_11G063600 [Manihot esculenta]	NA	NA
5	Chr01	3168327	Potri.001G048900	XP_021655960	pleiotropic drug resistance protein 1-like [Hevea brasiliensis]	NA	NA
5	Chr01	3168327	Potri.001G048900	XP_021655961	pleiotropic drug resistance protein 1-like [Hevea brasiliensis] &gt;gb|AIU41654.1| ABC transporter family protein [Hevea brasiliensis]	NA	NA
5	Chr01	3168327	Potri.001G048900	XP_024453096	pleiotropic drug resistance protein 1 isoform X1 [Populus trichocarpa] &gt;gb|PNT46209.2| hypothetical protein POPTR_003G178900 [Populus trichocarpa]	NA	NA
5	Chr01	3168327	Potri.001G048900	XP_024460925	pleiotropic drug resistance protein 1 [Populus trichocarpa] &gt;gb|PNT52734.1| hypothetical protein POPTR_001G048800 [Populus trichocarpa]	NA	NA
5	Chr01	3168327	Potri.001G048900	XP_024460929	pleiotropic drug resistance protein 1 isoform X1 [Populus trichocarpa] &gt;gb|PNT52737.2| hypothetical protein POPTR_001G048900 [Populus trichocarpa]	NA	NA
5	Chr01	3168327	Potri.001G048900	XP_024460932	pleiotropic drug resistance protein 1 isoform X2 [Populus trichocarpa]	NA	NA
5	Chr01	3168327	Potri.001G049000	AXY97635	Pleiotropic drug resistance 12 [Populus tomentosa]	GO:0005524; GO:0016887; GO:0016021	ATP binding; ATPase activity; integral component of membrane
5	Chr01	3168327	Potri.001G049000	KAB5564894	hypothetical protein DKX38_004948 [Salix brachista]	NA	NA
5	Chr01	3168327	Potri.001G049000	KAB5573137	hypothetical protein DKX38_000331 [Salix brachista]	NA	NA
5	Chr01	3168327	Potri.001G049000	KAB5573138	hypothetical protein DKX38_000332 [Salix brachista]	NA	NA
5	Chr01	3168327	Potri.001G049000	PNT46212	hypothetical protein POPTR_003G179000 [Populus trichocarpa]	GO:0005524; GO:0016887; GO:0042626; GO:0055085; GO:0016021; GO:0005886	ATP binding; ATPase activity; ATPase-coupled transmembrane transporter activity; transmembrane transport; integral component of membrane; plasma membrane
5	Chr01	3168327	Potri.001G049000	RQO84424	hypothetical protein POPTR_001G049000 [Populus trichocarpa]	GO:0005524; GO:0016887; GO:0016021	ATP binding; ATPase activity; integral component of membrane
5	Chr01	3168327	Potri.001G049000	TKR79748	hypothetical protein D5086_0000270100 [Populus alba]	GO:0005524; GO:0016887; GO:0016021	ATP binding; ATPase activity; integral component of membrane
5	Chr01	3168327	Potri.001G049000	TKS08719	hypothetical protein D5086_0000100180 [Populus alba]	GO:0005524; GO:0016887; GO:0016021	ATP binding; ATPase activity; integral component of membrane
5	Chr01	3168327	Potri.001G049000	XP_002297807	pleiotropic drug resistance protein 1 [Populus trichocarpa] &gt;gb|PNT52731.1| hypothetical protein POPTR_001G048700 [Populus trichocarpa]	GO:0005524; GO:0016887; GO:0042626; GO:0055085; GO:0016021; GO:0005886	ATP binding; ATPase activity; ATPase-coupled transmembrane transporter activity; transmembrane transport; integral component of membrane; plasma membrane
5	Chr01	3168327	Potri.001G049000	XP_011020655	PREDICTED: pleiotropic drug resistance protein 1-like [Populus euphratica]	NA	NA
5	Chr01	3168327	Potri.001G049000	XP_011034492	PREDICTED: pleiotropic drug resistance protein 1-like [Populus euphratica] &gt;ref|XP_011034493.1| PREDICTED: pleiotropic drug resistance protein 1-like [Populus euphratica]	NA	NA
5	Chr01	3168327	Potri.001G049000	XP_021610343	pleiotropic drug resistance protein 1-like [Manihot esculenta] &gt;gb|OAY52724.1| hypothetical protein MANES_04G105800 [Manihot esculenta]	NA	NA
5	Chr01	3168327	Potri.001G049000	XP_021610345	pleiotropic drug resistance protein 1-like [Manihot esculenta] &gt;gb|OAY52726.1| hypothetical protein MANES_04G106000 [Manihot esculenta]	NA	NA
5	Chr01	3168327	Potri.001G049000	XP_021646569	pleiotropic drug resistance protein 1-like [Hevea brasiliensis]	NA	NA
5	Chr01	3168327	Potri.001G049000	XP_021655960	pleiotropic drug resistance protein 1-like [Hevea brasiliensis]	NA	NA
5	Chr01	3168327	Potri.001G049000	XP_021655961	pleiotropic drug resistance protein 1-like [Hevea brasiliensis] &gt;gb|AIU41654.1| ABC transporter family protein [Hevea brasiliensis]	NA	NA
5	Chr01	3168327	Potri.001G049000	XP_024453096	pleiotropic drug resistance protein 1 isoform X1 [Populus trichocarpa] &gt;gb|PNT46209.2| hypothetical protein POPTR_003G178900 [Populus trichocarpa]	NA	NA
5	Chr01	3168327	Potri.001G049000	XP_024453097	pleiotropic drug resistance protein 1 isoform X2 [Populus trichocarpa]	NA	NA
5	Chr01	3168327	Potri.001G049000	XP_024460925	pleiotropic drug resistance protein 1 [Populus trichocarpa] &gt;gb|PNT52734.1| hypothetical protein POPTR_001G048800 [Populus trichocarpa]	NA	NA
5	Chr01	3168327	Potri.001G049000	XP_024460929	pleiotropic drug resistance protein 1 isoform X1 [Populus trichocarpa] &gt;gb|PNT52737.2| hypothetical protein POPTR_001G048900 [Populus trichocarpa]	NA	NA
5	Chr01	3168327	Potri.001G049100	BAF35580	multifunctional triterpene synthase [Kandelia candel]	GO:0042300; GO:0000250; GO:0016104; GO:0005811	beta-amyrin synthase activity; lanosterol synthase activity; triterpenoid biosynthetic process; lipid droplet
5	Chr01	3168327	Potri.001G049100	KAB5573139	hypothetical protein DKX38_000333 [Salix brachista]	NA	NA
5	Chr01	3168327	Potri.001G049100	KAB5573141	hypothetical protein DKX38_000335 [Salix brachista]	NA	NA
5	Chr01	3168327	Potri.001G049100	KAF2290089	hypothetical protein GH714_001968 [Hevea brasiliensis]	NA	NA
5	Chr01	3168327	Potri.001G049100	NP_001310684	lupeol synthase [Ricinus communis] &gt;sp|Q2XPU7.1| RecName: Full=Lupeol synthase [Ricinus communis] &gt;gb|ABB76766.1| lupeol synthase [Ricinus communis]	GO:0042300; GO:0000250; GO:0042299; GO:0042335; GO:0019745; GO:0005811	beta-amyrin synthase activity; lanosterol synthase activity; lupeol synthase activity; cuticle development; pentacyclic triterpenoid biosynthetic process; lipid droplet
5	Chr01	3168327	Potri.001G049100	TKR79744	lupeol synthase-like isoform X1 [Populus alba]	GO:0042300; GO:0000250; GO:0016104; GO:0005811	beta-amyrin synthase activity; lanosterol synthase activity; triterpenoid biosynthetic process; lipid droplet
5	Chr01	3168327	Potri.001G049100	TKR79747	lupeol synthase-like isoform X1 [Populus alba]	GO:0042300; GO:0000250; GO:0016104; GO:0005811	beta-amyrin synthase activity; lanosterol synthase activity; triterpenoid biosynthetic process; lipid droplet
5	Chr01	3168327	Potri.001G049100	XP_006368912	lupeol synthase isoform X1 [Populus trichocarpa]	NA	NA
5	Chr01	3168327	Potri.001G049100	XP_011034490	PREDICTED: lupeol synthase-like isoform X1 [Populus euphratica]	NA	NA
5	Chr01	3168327	Potri.001G049100	XP_020535253	lupeol synthase isoform X2 [Jatropha curcas]	NA	NA
5	Chr01	3168327	Potri.001G049100	XP_020535256	lupeol synthase isoform X2 [Jatropha curcas]	NA	NA
5	Chr01	3168327	Potri.001G049100	XP_021655958	lupeol synthase isoform X2 [Hevea brasiliensis]	NA	NA
5	Chr01	3168327	Potri.001G049100	XP_021655959	lupeol synthase isoform X3 [Hevea brasiliensis]	NA	NA
5	Chr01	3168327	Potri.001G049100	XP_021660785	lupeol synthase-like isoform X2 [Hevea brasiliensis]	NA	NA
5	Chr01	3168327	Potri.001G049100	XP_021662814	lupeol synthase-like [Hevea brasiliensis]	NA	NA
5	Chr01	3168327	Potri.001G049100	XP_024453263	lupeol synthase isoform X1 [Populus trichocarpa] &gt;gb|PNT52746.1| hypothetical protein POPTR_001G049200 [Populus trichocarpa]	NA	NA
5	Chr01	3168327	Potri.001G049100	XP_024453266	lupeol synthase isoform X2 [Populus trichocarpa] &gt;gb|PNT52743.1| hypothetical protein POPTR_001G049200 [Populus trichocarpa]	NA	NA
5	Chr01	3168327	Potri.001G049100	XP_024453281	lupeol synthase isoform X4 [Populus trichocarpa]	NA	NA
5	Chr01	3168327	Potri.001G049100	XP_024456215	lupeol synthase isoform X2 [Populus trichocarpa] &gt;gb|PNT52742.1| hypothetical protein POPTR_001G049100 [Populus trichocarpa]	NA	NA
5	Chr01	3168327	Potri.001G049100	XP_024456223	lupeol synthase isoform X4 [Populus trichocarpa]	NA	NA
5	Chr01	3168327	Potri.001G049300	BBG92342	proteolysis 1 [Prunus dulcis]	GO:0008270	zinc ion binding
5	Chr01	3168327	Potri.001G049300	KAB5564892	hypothetical protein DKX38_004946 [Salix brachista]	NA	NA
5	Chr01	3168327	Potri.001G049300	PNT52749	hypothetical protein POPTR_001G049300 [Populus trichocarpa]	GO:0046872; GO:0061630; GO:0043161	metal ion binding; ubiquitin protein ligase activity; proteasome-mediated ubiquitin-dependent protein catabolic process
5	Chr01	3168327	Potri.001G049300	RQO84425	hypothetical protein POPTR_001G049300 [Populus trichocarpa]	NA	NA
5	Chr01	3168327	Potri.001G049300	TKR79742	E3 ubiquitin-protein ligase PRT1-like isoform X1 [Populus alba]	GO:0008270	zinc ion binding
5	Chr01	3168327	Potri.001G049300	TKS08717	hypothetical protein D5086_0000100160 [Populus alba]	GO:0008270	zinc ion binding
5	Chr01	3168327	Potri.001G049300	TXG72566	hypothetical protein EZV62_001145 [Acer yangbiense]	NA	NA
5	Chr01	3168327	Potri.001G049300	VVA28627	PREDICTED: E3 ubiquitin-ligase [Prunus dulcis]	GO:0016874; GO:0046872	ligase activity; metal ion binding
5	Chr01	3168327	Potri.001G049300	XP_002303829	E3 ubiquitin-protein ligase PRT1 [Populus trichocarpa] &gt;gb|PNT46206.1| hypothetical protein POPTR_003G178700 [Populus trichocarpa]	GO:0061630; GO:0008270; GO:0043161	ubiquitin protein ligase activity; zinc ion binding; proteasome-mediated ubiquitin-dependent protein catabolic process
5	Chr01	3168327	Potri.001G049300	XP_002518111	E3 ubiquitin-protein ligase PRT1 [Ricinus communis]	NA	NA
5	Chr01	3168327	Potri.001G049300	XP_004296644	PREDICTED: E3 ubiquitin-protein ligase PRT1-like [Fragaria vesca subsp. vesca]	NA	NA
5	Chr01	3168327	Potri.001G049300	XP_006368909	E3 ubiquitin-protein ligase PRT1 [Populus trichocarpa] &gt;gb|RQO84426.1| hypothetical protein POPTR_001G049300 [Populus trichocarpa]	NA	NA
5	Chr01	3168327	Potri.001G049300	XP_011015502	PREDICTED: E3 ubiquitin-protein ligase PRT1-like [Populus euphratica]	NA	NA
5	Chr01	3168327	Potri.001G049300	XP_011020659	PREDICTED: E3 ubiquitin-protein ligase PRT1-like [Populus euphratica] &gt;ref|XP_011020661.1| PREDICTED: E3 ubiquitin-protein ligase PRT1-like [Populus euphratica]	NA	NA
5	Chr01	3168327	Potri.001G049300	XP_011034486	PREDICTED: E3 ubiquitin-protein ligase PRT1-like isoform X1 [Populus euphratica] &gt;ref|XP_011034487.1| PREDICTED: E3 ubiquitin-protein ligase PRT1-like isoform X1 [Populus euphratica] &gt;ref|XP_011034488.1| PREDICTED: E3 ubiquitin-protein ligase PRT1-like isoform X1 [Populus euphratica]	NA	NA
5	Chr01	3168327	Potri.001G049300	XP_011034489	PREDICTED: E3 ubiquitin-protein ligase PRT1-like isoform X2 [Populus euphratica]	NA	NA
5	Chr01	3168327	Potri.001G049300	XP_020409778	E3 ubiquitin-protein ligase PRT1 isoform X1 [Prunus persica] &gt;gb|ONI26133.1| hypothetical protein PRUPE_1G006100 [Prunus persica]	NA	NA
5	Chr01	3168327	Potri.001G049300	XP_021291286	E3 ubiquitin-protein ligase PRT1-like isoform X1 [Herrania umbratica]	NA	NA
5	Chr01	3168327	Potri.001G049300	XP_021805611	E3 ubiquitin-protein ligase PRT1-like [Prunus avium]	NA	NA
5	Chr01	3168327	Potri.001G049300	XP_031267401	E3 ubiquitin-protein ligase PRT1-like isoform X1 [Pistacia vera]	NA	NA
5	Chr01	3168327	Potri.001G049400	EEF44246	WD-repeat protein, putative [Ricinus communis]	GO:0016905	myosin heavy chain kinase activity
5	Chr01	3168327	Potri.001G049400	OMP03670	hypothetical protein COLO4_10279 [Corchorus olitorius]	NA	NA
5	Chr01	3168327	Potri.001G049400	TKR79741	hypothetical protein D5086_0000270030 [Populus alba]	NA	NA
5	Chr01	3168327	Potri.001G049400	TKS08716	hypothetical protein D5086_0000100150 [Populus alba]	NA	NA
5	Chr01	3168327	Potri.001G049400	XP_002299273	transcriptional corepressor LEUNIG_HOMOLOG isoform X1 [Populus trichocarpa] &gt;ref|XP_006368908.1| transcriptional corepressor LEUNIG_HOMOLOG isoform X1 [Populus trichocarpa] &gt;ref|XP_024439432.1| transcriptional corepressor LEUNIG_HOMOLOG isoform X1 [Populus trichocarpa]	NA	NA
5	Chr01	3168327	Potri.001G049400	XP_006385922	transcriptional corepressor LEUNIG_HOMOLOG [Populus trichocarpa] &gt;gb|RQO88523.1| hypothetical protein POPTR_003G178600 [Populus trichocarpa]	NA	NA
5	Chr01	3168327	Potri.001G049400	XP_011020662	PREDICTED: transcriptional corepressor LEUNIG-like [Populus euphratica]	NA	NA
5	Chr01	3168327	Potri.001G049400	XP_015574100	transcriptional corepressor LEUNIG_HOMOLOG isoform X1 [Ricinus communis]	NA	NA
5	Chr01	3168327	Potri.001G049400	XP_015574101	transcriptional corepressor LEUNIG_HOMOLOG isoform X2 [Ricinus communis]	NA	NA
5	Chr01	3168327	Potri.001G049400	XP_017975478	PREDICTED: transcriptional corepressor LEUNIG_HOMOLOG isoform X2 [Theobroma cacao]	NA	NA
5	Chr01	3168327	Potri.001G049400	XP_021290240	transcriptional corepressor LEUNIG_HOMOLOG-like isoform X1 [Herrania umbratica]	NA	NA
5	Chr01	3168327	Potri.001G049400	XP_021290241	transcriptional corepressor LEUNIG_HOMOLOG-like isoform X2 [Herrania umbratica]	NA	NA
5	Chr01	3168327	Potri.001G049400	XP_021608190	transcriptional corepressor LEUNIG_HOMOLOG-like isoform X1 [Manihot esculenta] &gt;ref|XP_021608191.1| transcriptional corepressor LEUNIG_HOMOLOG-like isoform X1 [Manihot esculenta] &gt;ref|XP_021608192.1| transcriptional corepressor LEUNIG_HOMOLOG-like isoform X1 [Manihot esculenta] &gt;gb|OAY55372.1| hypothetical protein MANES_03G148800 [Manihot esculenta] &gt;gb|OAY55373.1| hypothetical protei…	NA	NA
5	Chr01	3168327	Potri.001G049400	XP_021608193	transcriptional corepressor LEUNIG_HOMOLOG-like isoform X2 [Manihot esculenta] &gt;gb|OAY55371.1| hypothetical protein MANES_03G148800 [Manihot esculenta] &gt;gb|OAY55374.1| hypothetical protein MANES_03G148800 [Manihot esculenta]	NA	NA
5	Chr01	3168327	Potri.001G049400	XP_021641476	transcriptional corepressor LEUNIG_HOMOLOG isoform X1 [Hevea brasiliensis] &gt;ref|XP_021641477.1| transcriptional corepressor LEUNIG_HOMOLOG isoform X1 [Hevea brasiliensis]	NA	NA
5	Chr01	3168327	Potri.001G049400	XP_021641478	transcriptional corepressor LEUNIG_HOMOLOG isoform X2 [Hevea brasiliensis]	NA	NA
5	Chr01	3168327	Potri.001G049400	XP_022733295	transcriptional corepressor LEUNIG_HOMOLOG-like isoform X1 [Durio zibethinus]	NA	NA
5	Chr01	3168327	Potri.001G049400	XP_022733296	transcriptional corepressor LEUNIG_HOMOLOG-like isoform X2 [Durio zibethinus]	NA	NA
5	Chr01	3168327	Potri.001G049400	XP_024439443	transcriptional corepressor LEUNIG_HOMOLOG isoform X2 [Populus trichocarpa] &gt;gb|PNT52751.2| hypothetical protein POPTR_001G049400 [Populus trichocarpa] &gt;gb|RQO84427.1| hypothetical protein POPTR_001G049400 [Populus trichocarpa]	NA	NA
5	Chr01	3168327	Potri.001G049400	XP_024439446	transcriptional corepressor LEUNIG_HOMOLOG isoform X3 [Populus trichocarpa]	NA	NA
5	Chr01	3168327	Potri.001G049501	TKR79740	glycine-rich cell wall structural protein-like [Populus alba]	NA	NA
5	Chr01	3168327	Potri.001G049501	XP_011034713	PREDICTED: glycine-rich cell wall structural protein-like, partial [Populus euphratica]	NA	NA
5	Chr01	3168327	Potri.001G049501	XP_024446327	glycine-rich protein 23-like [Populus trichocarpa]	NA	NA
5	Chr01	3168327	Potri.001G049601	PNT52754	hypothetical protein POPTR_001G049600 [Populus trichocarpa]	NA	NA
5	Chr01	3168327	Potri.001G049700	EOY05324	Uncharacterized protein TCM_020348 [Theobroma cacao]	GO:0033612; GO:0010089; GO:0048046; GO:0005576; GO:0016021	receptor serine/threonine kinase binding; xylem development; apoplast; extracellular region; integral component of membrane
5	Chr01	3168327	Potri.001G049700	KAB5573145	hypothetical protein DKX38_000339 [Salix brachista]	NA	NA
5	Chr01	3168327	Potri.001G049700	KAF2288872	hypothetical protein GH714_022503 [Hevea brasiliensis]	NA	NA
5	Chr01	3168327	Potri.001G049700	PNT46202	hypothetical protein POPTR_003G178500 [Populus trichocarpa]	GO:0033612; GO:0010089; GO:0048046; GO:0005576	receptor serine/threonine kinase binding; xylem development; apoplast; extracellular region
5	Chr01	3168327	Potri.001G049700	PNT52755	hypothetical protein POPTR_001G049700 [Populus trichocarpa]	GO:0033612; GO:0010089; GO:0048046; GO:0005576	receptor serine/threonine kinase binding; xylem development; apoplast; extracellular region
5	Chr01	3168327	Potri.001G049700	XP_002518114	CLAVATA3/ESR (CLE)-related protein TDIF [Ricinus communis] &gt;gb|EEF44247.1| conserved hypothetical protein [Ricinus communis]	GO:0033612; GO:0010089; GO:0048046; GO:0005576; GO:0016021	receptor serine/threonine kinase binding; xylem development; apoplast; extracellular region; integral component of membrane
5	Chr01	3168327	Potri.001G049700	XP_011020663	PREDICTED: CLAVATA3/ESR (CLE)-related protein TDIF-like [Populus euphratica]	NA	NA
5	Chr01	3168327	Potri.001G049700	XP_011034711	PREDICTED: CLAVATA3/ESR (CLE)-related protein TDIF-like [Populus euphratica]	NA	NA
5	Chr01	3168327	Potri.001G049700	XP_021290689	CLAVATA3/ESR (CLE)-related protein 44-like [Herrania umbratica]	NA	NA
5	Chr01	3168327	Potri.001G049700	XP_021662808	CLAVATA3/ESR (CLE)-related protein TDIF-like [Hevea brasiliensis]	NA	NA
5	Chr01	3168327	Potri.001G049700	XP_022761050	CLAVATA3/ESR (CLE)-related protein TDIF-like [Durio zibethinus]	NA	NA
5	Chr01	3168327	Potri.001G049700	XP_024453906	CLAVATA3/ESR (CLE)-related protein TDIF [Populus trichocarpa]	NA	NA
5	Chr01	3168327	Potri.001G049800	APA20112	putative type 1 membrane protein [Populus tomentosa]	NA	NA
5	Chr01	3168327	Potri.001G049800	KAB5564890	hypothetical protein DKX38_004944 [Salix brachista]	NA	NA
5	Chr01	3168327	Potri.001G049800	KAB5573146	hypothetical protein DKX38_000340 [Salix brachista]	NA	NA
5	Chr01	3168327	Potri.001G049800	KAF2313831	hypothetical protein GH714_018152 [Hevea brasiliensis]	NA	NA
5	Chr01	3168327	Potri.001G049800	PNT52757	hypothetical protein POPTR_001G049800 [Populus trichocarpa]	GO:0016021	integral component of membrane
5	Chr01	3168327	Potri.001G049800	TKR79737	putative TYPE 1 MEMBRANE family protein [Populus alba]	GO:0016021	integral component of membrane
5	Chr01	3168327	Potri.001G049800	TKS08715	putative TYPE 1 MEMBRANE family protein [Populus alba]	GO:0016021	integral component of membrane
5	Chr01	3168327	Potri.001G049800	XP_002297811	uncharacterized protein LOC7460513 [Populus trichocarpa] &gt;gb|PNT52756.1| hypothetical protein POPTR_001G049800 [Populus trichocarpa]	NA	NA
5	Chr01	3168327	Potri.001G049800	XP_002304710	uncharacterized protein LOC7493205 [Populus trichocarpa] &gt;ref|XP_024452171.1| uncharacterized protein LOC7493205 [Populus trichocarpa] &gt;gb|ABK95867.1| unknown [Populus trichocarpa] &gt;gb|PNT46201.1| hypothetical protein POPTR_003G178400 [Populus trichocarpa]	GO:0012505; GO:0016021	endomembrane system; integral component of membrane
5	Chr01	3168327	Potri.001G049800	XP_002518115	uncharacterized protein LOC8280683 [Ricinus communis] &gt;gb|EEF44248.1| PMP, putative [Ricinus communis]	GO:0012505; GO:0016021	endomembrane system; integral component of membrane
5	Chr01	3168327	Potri.001G049800	XP_007225768	uncharacterized protein LOC18793713 [Prunus persica] &gt;gb|ONI26118.1| hypothetical protein PRUPE_1G005000 [Prunus persica] &gt;gb|ONI26119.1| hypothetical protein PRUPE_1G005000 [Prunus persica]	GO:0012505; GO:0005783; GO:0005794; GO:0016021; GO:0005774	endomembrane system; endoplasmic reticulum; Golgi apparatus; integral component of membrane; vacuolar membrane
5	Chr01	3168327	Potri.001G049800	XP_011020978	PREDICTED: uncharacterized protein LOC105123165, partial [Populus euphratica]	NA	NA
5	Chr01	3168327	Potri.001G049800	XP_011034484	PREDICTED: uncharacterized protein LOC105132604 [Populus euphratica]	NA	NA
5	Chr01	3168327	Potri.001G049800	XP_020534551	uncharacterized protein LOC105633192 [Jatropha curcas] &gt;gb|KDP39383.1| hypothetical protein JCGZ_01140 [Jatropha curcas]	NA	NA
5	Chr01	3168327	Potri.001G049800	XP_021608348	uncharacterized protein LOC110612023 [Manihot esculenta] &gt;ref|XP_021608349.1| uncharacterized protein LOC110612023 [Manihot esculenta] &gt;gb|OAY55376.1| hypothetical protein MANES_03G149000 [Manihot esculenta]	NA	NA
5	Chr01	3168327	Potri.001G049800	XP_021662807	uncharacterized protein LOC110651723 [Hevea brasiliensis]	NA	NA
5	Chr01	3168327	Potri.001G049800	XP_021681824	uncharacterized protein LOC110665857 [Hevea brasiliensis]	NA	NA
5	Chr01	3168327	Potri.001G049800	XP_023928773	uncharacterized protein LOC112040103 [Quercus suber]	NA	NA
5	Chr01	3168327	Potri.001G049800	XP_030922769	uncharacterized protein LOC115949634 [Quercus lobata]	NA	NA
5	Chr01	3168327	Potri.001G049800	XP_031267769	uncharacterized protein LOC116126199 [Pistacia vera]	NA	NA
6	Chr01	3176353	Potri.001G038100	GAY49467	hypothetical protein CUMW_119320 [Citrus unshiu] &gt;dbj|GAY49468.1| hypothetical protein CUMW_119320 [Citrus unshiu]	GO:0016021	integral component of membrane
6	Chr01	3176353	Potri.001G038100	KAB5564946	hypothetical protein DKX38_005000 [Salix brachista]	NA	NA
6	Chr01	3176353	Potri.001G038100	KAB5573067	hypothetical protein DKX38_000261 [Salix brachista]	NA	NA
6	Chr01	3176353	Potri.001G038100	PSR89378	Serine incorporator [Actinidia chinensis var. chinensis]	GO:0016021	integral component of membrane
6	Chr01	3176353	Potri.001G038100	TKR79122	hypothetical protein D5086_0000275570 [Populus alba]	GO:0016021	integral component of membrane
6	Chr01	3176353	Potri.001G038100	TKS08781	putative serine incorporator [Populus alba]	GO:0016021	integral component of membrane
6	Chr01	3176353	Potri.001G038100	TKS09212	putative serine incorporator [Populus alba]	GO:0016021	integral component of membrane
6	Chr01	3176353	Potri.001G038100	XP_002297693	probable serine incorporator [Populus trichocarpa] &gt;gb|ABK96018.1| unknown [Populus trichocarpa] &gt;gb|PNT52556.1| hypothetical protein POPTR_001G038100 [Populus trichocarpa] &gt;gb|PNT52557.1| hypothetical protein POPTR_001G038100 [Populus trichocarpa]	GO:0016021; GO:0016020	integral component of membrane; membrane
6	Chr01	3176353	Potri.001G038100	XP_002304839	probable serine incorporator [Populus trichocarpa] &gt;gb|PNT46344.1| hypothetical protein POPTR_003G186500 [Populus trichocarpa]	NA	NA
6	Chr01	3176353	Potri.001G038100	XP_006427689	probable serine incorporator [Citrus clementina] &gt;gb|ESR40929.1| hypothetical protein CICLE_v10025720mg [Citrus clementina]	GO:0016021	integral component of membrane
6	Chr01	3176353	Potri.001G038100	XP_006493450	probable serine incorporator [Citrus sinensis] &gt;ref|XP_024949285.1| probable serine incorporator [Citrus sinensis]	NA	NA
6	Chr01	3176353	Potri.001G038100	XP_011020548	PREDICTED: probable serine incorporator [Populus euphratica]	NA	NA
6	Chr01	3176353	Potri.001G038100	XP_011034606	PREDICTED: probable serine incorporator [Populus euphratica] &gt;ref|XP_011034607.1| PREDICTED: probable serine incorporator [Populus euphratica] &gt;ref|XP_011034608.1| PREDICTED: probable serine incorporator [Populus euphratica]	NA	NA
6	Chr01	3176353	Potri.001G038100	XP_012067448	probable serine incorporator [Jatropha curcas] &gt;gb|KDP41926.1| hypothetical protein JCGZ_26944 [Jatropha curcas]	GO:0016021	integral component of membrane
6	Chr01	3176353	Potri.001G038100	XP_015570894	probable serine incorporator isoform X1 [Ricinus communis]	NA	NA
6	Chr01	3176353	Potri.001G038100	XP_018813543	PREDICTED: probable serine incorporator isoform X1 [Juglans regia] &gt;ref|XP_018813617.1| PREDICTED: probable serine incorporator isoform X1 [Juglans regia]	GO:0016021	integral component of membrane
6	Chr01	3176353	Potri.001G038100	XP_018813694	PREDICTED: probable serine incorporator isoform X2 [Juglans regia]	GO:0016021	integral component of membrane
6	Chr01	3176353	Potri.001G038100	XP_021653265	probable serine incorporator [Hevea brasiliensis]	NA	NA
6	Chr01	3176353	Potri.001G038100	XP_021895900	probable serine incorporator [Carica papaya] &gt;ref|XP_021895901.1| probable serine incorporator [Carica papaya]	NA	NA
6	Chr01	3176353	Potri.001G038100	XP_030546887	probable serine incorporator isoform X1 [Rhodamnia argentea]	NA	NA
6	Chr01	3176353	Potri.001G038200	BBG99260	hypothetical protein Prudu_008886 [Prunus dulcis]	GO:0016021	integral component of membrane
6	Chr01	3176353	Potri.001G038200	KAB5564944	hypothetical protein DKX38_004998 [Salix brachista]	NA	NA
6	Chr01	3176353	Potri.001G038200	KAE8708827	Zinc-binding ribosomal protein family protein [Hibiscus syriacus]	NA	NA
6	Chr01	3176353	Potri.001G038200	KAE8725844	Zinc-binding ribosomal protein family protein [Hibiscus syriacus]	NA	NA
6	Chr01	3176353	Potri.001G038200	OAY37045	hypothetical protein MANES_11G070600 [Manihot esculenta] &gt;gb|OAY37046.1| hypothetical protein MANES_11G070600 [Manihot esculenta] &gt;gb|OAY37047.1| hypothetical protein MANES_11G070600 [Manihot esculenta]	GO:0016021	integral component of membrane
6	Chr01	3176353	Potri.001G038200	PNT52568	hypothetical protein POPTR_001G038900 [Populus trichocarpa]	GO:0016021	integral component of membrane
6	Chr01	3176353	Potri.001G038200	PNT52577	hypothetical protein POPTR_001G039700 [Populus trichocarpa]	GO:0016021	integral component of membrane
6	Chr01	3176353	Potri.001G038200	XP_002299162	uncharacterized protein LOC7455777 [Populus trichocarpa] &gt;ref|XP_024444950.1| uncharacterized protein LOC7455777 [Populus trichocarpa] &gt;ref|XP_024444956.1| uncharacterized protein LOC7455777 [Populus trichocarpa] &gt;gb|PNT52559.1| hypothetical protein POPTR_001G038200 [Populus trichocarpa]	NA	NA
6	Chr01	3176353	Potri.001G038200	XP_003517109	uncharacterized protein LOC100782168 [Glycine max] &gt;gb|KRH76474.1| hypothetical protein GLYMA_01G154800 [Glycine max]	GO:0016021	integral component of membrane
6	Chr01	3176353	Potri.001G038200	XP_004303219	PREDICTED: uncharacterized protein LOC101294190 [Fragaria vesca subsp. vesca]	NA	NA
6	Chr01	3176353	Potri.001G038200	XP_007217592	uncharacterized protein LOC18782773 [Prunus persica] &gt;ref|XP_008228859.1| PREDICTED: uncharacterized protein LOC103328240 [Prunus mume] &gt;ref|XP_008228860.1| PREDICTED: uncharacterized protein LOC103328240 [Prunus mume] &gt;ref|XP_020415579.1| uncharacterized protein LOC18782773 [Prunus persica] &gt;ref|XP_021829379.1| uncharacterized protein LOC110769664 [Prunus avium] &gt;ref|XP_021829380.…	GO:0016021	integral component of membrane
6	Chr01	3176353	Potri.001G038200	XP_011020550	PREDICTED: uncharacterized protein LOC105122883 [Populus euphratica]	NA	NA
6	Chr01	3176353	Potri.001G038200	XP_011034600	PREDICTED: uncharacterized protein LOC105132679 [Populus euphratica] &gt;ref|XP_011034601.1| PREDICTED: uncharacterized protein LOC105132679 [Populus euphratica] &gt;ref|XP_011034602.1| PREDICTED: uncharacterized protein LOC105132679 [Populus euphratica] &gt;ref|XP_011034603.1| PREDICTED: uncharacterized protein LOC105132679 [Populus euphratica]	NA	NA
6	Chr01	3176353	Potri.001G038200	XP_015570687	uncharacterized protein LOC8280287 isoform X2 [Ricinus communis]	NA	NA
6	Chr01	3176353	Potri.001G038200	XP_016902957	PREDICTED: uncharacterized protein LOC103501213 [Cucumis melo] &gt;gb|KAA0034943.1| uncharacterized protein E6C27_scaffold434G00060 [Cucumis melo var. makuwa] &gt;gb|TYK21298.1| uncharacterized protein E5676_scaffold1199G00060 [Cucumis melo var. makuwa]	GO:0016021	integral component of membrane
6	Chr01	3176353	Potri.001G038200	XP_024185669	uncharacterized protein LOC112190472 [Rosa chinensis] &gt;gb|PRQ50325.1| hypothetical protein RchiOBHm_Chr2g0131951 [Rosa chinensis]	NA	NA
6	Chr01	3176353	Potri.001G038200	XP_024438585	uncharacterized protein LOC112323669 [Populus trichocarpa] &gt;gb|PNT52585.1| hypothetical protein POPTR_001G040300 [Populus trichocarpa]	NA	NA
6	Chr01	3176353	Potri.001G038200	XP_024444962	uncharacterized protein LOC112324762 [Populus trichocarpa] &gt;ref|XP_024444966.1| uncharacterized protein LOC112324762 [Populus trichocarpa] &gt;ref|XP_024444971.1| uncharacterized protein LOC112324762 [Populus trichocarpa] &gt;gb|PNT52563.1| hypothetical protein POPTR_001G038400 [Populus trichocarpa]	NA	NA
6	Chr01	3176353	Potri.001G038200	XP_024452191	uncharacterized protein LOC7462835 [Populus trichocarpa] &gt;gb|PNT46341.1| hypothetical protein POPTR_003G186400 [Populus trichocarpa] &gt;gb|PNT46342.1| hypothetical protein POPTR_003G186400 [Populus trichocarpa] &gt;gb|PNT46343.1| hypothetical protein POPTR_003G186400 [Populus trichocarpa]	NA	NA
6	Chr01	3176353	Potri.001G038200	XP_027352746	uncharacterized protein LOC113863383 [Abrus precatorius] &gt;ref|XP_027352747.1| uncharacterized protein LOC113863383 [Abrus precatorius] &gt;ref|XP_027352748.1| uncharacterized protein LOC113863383 [Abrus precatorius] &gt;ref|XP_027352749.1| uncharacterized protein LOC113863383 [Abrus precatorius]	NA	NA
6	Chr01	3176353	Potri.001G038300	KAB5573074	hypothetical protein DKX38_000268 [Salix brachista]	NA	NA
6	Chr01	3176353	Potri.001G038300	PNS22169	hypothetical protein POPTR_T166600 [Populus trichocarpa]	GO:0005524; GO:0005509; GO:0030247; GO:0004674; GO:0016021	ATP binding; calcium ion binding; polysaccharide binding; protein serine/threonine kinase activity; integral component of membrane
6	Chr01	3176353	Potri.001G038300	PNS22170	hypothetical protein POPTR_T166600 [Populus trichocarpa]	GO:0005524; GO:0005509; GO:0030247; GO:0004674; GO:0007166; GO:0006468; GO:0016021; GO:0005886	ATP binding; calcium ion binding; polysaccharide binding; protein serine/threonine kinase activity; cell surface receptor signaling pathway; protein phosphorylation; integral component of membrane; plasma membrane
6	Chr01	3176353	Potri.001G038300	PNT52562	hypothetical protein POPTR_001G038300, partial [Populus trichocarpa]	GO:0005524; GO:0005509; GO:0030247; GO:0004674; GO:0007166; GO:0006468; GO:0016021; GO:0005886	ATP binding; calcium ion binding; polysaccharide binding; protein serine/threonine kinase activity; cell surface receptor signaling pathway; protein phosphorylation; integral component of membrane; plasma membrane
6	Chr01	3176353	Potri.001G038300	PNT52587	hypothetical protein POPTR_001G040500 [Populus trichocarpa]	GO:0005524; GO:0005509; GO:0030247; GO:0004674; GO:0007166; GO:0006468; GO:0016021; GO:0005886	ATP binding; calcium ion binding; polysaccharide binding; protein serine/threonine kinase activity; cell surface receptor signaling pathway; protein phosphorylation; integral component of membrane; plasma membrane
6	Chr01	3176353	Potri.001G038300	XP_002297682	wall-associated receptor kinase-like 8 [Populus trichocarpa] &gt;gb|PNS22585.1| hypothetical protein POPTR_T132900 [Populus trichocarpa]	GO:0005524; GO:0005509; GO:0030247; GO:0004674; GO:0007166; GO:0006468; GO:0016021; GO:0005886	ATP binding; calcium ion binding; polysaccharide binding; protein serine/threonine kinase activity; cell surface receptor signaling pathway; protein phosphorylation; integral component of membrane; plasma membrane
6	Chr01	3176353	Potri.001G038300	XP_006387117	wall-associated receptor kinase-like 8 [Populus trichocarpa] &gt;gb|PNT52579.1| hypothetical protein POPTR_001G039900 [Populus trichocarpa]	GO:0005524; GO:0005509; GO:0030247; GO:0004674; GO:0007166; GO:0006468; GO:0016021; GO:0005886	ATP binding; calcium ion binding; polysaccharide binding; protein serine/threonine kinase activity; cell surface receptor signaling pathway; protein phosphorylation; integral component of membrane; plasma membrane
6	Chr01	3176353	Potri.001G038300	XP_006388728	wall-associated receptor kinase-like 8 [Populus trichocarpa] &gt;gb|PNS23202.1| hypothetical protein POPTR_T080500 [Populus trichocarpa]	GO:0005524; GO:0005509; GO:0030247; GO:0004674; GO:0007166; GO:0006468; GO:0016021; GO:0005886	ATP binding; calcium ion binding; polysaccharide binding; protein serine/threonine kinase activity; cell surface receptor signaling pathway; protein phosphorylation; integral component of membrane; plasma membrane
6	Chr01	3176353	Potri.001G038300	XP_011011593	PREDICTED: wall-associated receptor kinase-like 2 isoform X1 [Populus euphratica]	NA	NA
6	Chr01	3176353	Potri.001G038300	XP_011011594	PREDICTED: wall-associated receptor kinase-like 2 isoform X2 [Populus euphratica] &gt;ref|XP_011011595.1| PREDICTED: wall-associated receptor kinase-like 2 isoform X3 [Populus euphratica]	NA	NA
6	Chr01	3176353	Potri.001G038300	XP_011011597	PREDICTED: wall-associated receptor kinase-like 22 [Populus euphratica]	NA	NA
6	Chr01	3176353	Potri.001G038300	XP_011013612	PREDICTED: wall-associated receptor kinase-like 22 [Populus euphratica]	NA	NA
6	Chr01	3176353	Potri.001G038300	XP_011013613	PREDICTED: wall-associated receptor kinase-like 22 isoform X1 [Populus euphratica] &gt;ref|XP_011013614.1| PREDICTED: wall-associated receptor kinase-like 22 isoform X2 [Populus euphratica]	NA	NA
6	Chr01	3176353	Potri.001G038300	XP_011013615	PREDICTED: wall-associated receptor kinase-like 22 isoform X3 [Populus euphratica]	NA	NA
6	Chr01	3176353	Potri.001G038300	XP_011034597	PREDICTED: wall-associated receptor kinase-like 22 [Populus euphratica]	NA	NA
6	Chr01	3176353	Potri.001G038300	XP_011034598	PREDICTED: wall-associated receptor kinase-like 22 [Populus euphratica]	NA	NA
6	Chr01	3176353	Potri.001G038300	XP_024444936	wall-associated receptor kinase-like 22 [Populus trichocarpa] &gt;gb|RQO84384.1| hypothetical protein POPTR_001G038300 [Populus trichocarpa]	NA	NA
6	Chr01	3176353	Potri.001G038300	XP_024449223	wall-associated receptor kinase-like 8 [Populus trichocarpa]	NA	NA
6	Chr01	3176353	Potri.001G038300	XP_024465597	wall-associated receptor kinase-like 8 isoform X1 [Populus trichocarpa] &gt;gb|PNT52571.2| hypothetical protein POPTR_001G039200 [Populus trichocarpa]	NA	NA
6	Chr01	3176353	Potri.001G038300	XP_024465601	wall-associated receptor kinase-like 8 isoform X2 [Populus trichocarpa] &gt;gb|PNT52572.2| hypothetical protein POPTR_001G039200 [Populus trichocarpa]	NA	NA
6	Chr01	3176353	Potri.001G038525	KAB5573074	hypothetical protein DKX38_000268 [Salix brachista]	NA	NA
6	Chr01	3176353	Potri.001G038525	PNS22169	hypothetical protein POPTR_T166600 [Populus trichocarpa]	GO:0005524; GO:0005509; GO:0030247; GO:0004674; GO:0016021	ATP binding; calcium ion binding; polysaccharide binding; protein serine/threonine kinase activity; integral component of membrane
6	Chr01	3176353	Potri.001G038525	PNS22170	hypothetical protein POPTR_T166600 [Populus trichocarpa]	GO:0005524; GO:0005509; GO:0030247; GO:0004674; GO:0007166; GO:0006468; GO:0016021; GO:0005886	ATP binding; calcium ion binding; polysaccharide binding; protein serine/threonine kinase activity; cell surface receptor signaling pathway; protein phosphorylation; integral component of membrane; plasma membrane
6	Chr01	3176353	Potri.001G038525	PNT52562	hypothetical protein POPTR_001G038300, partial [Populus trichocarpa]	GO:0005524; GO:0005509; GO:0030247; GO:0004674; GO:0007166; GO:0006468; GO:0016021; GO:0005886	ATP binding; calcium ion binding; polysaccharide binding; protein serine/threonine kinase activity; cell surface receptor signaling pathway; protein phosphorylation; integral component of membrane; plasma membrane
6	Chr01	3176353	Potri.001G038525	PNT52587	hypothetical protein POPTR_001G040500 [Populus trichocarpa]	GO:0005524; GO:0005509; GO:0030247; GO:0004674; GO:0007166; GO:0006468; GO:0016021; GO:0005886	ATP binding; calcium ion binding; polysaccharide binding; protein serine/threonine kinase activity; cell surface receptor signaling pathway; protein phosphorylation; integral component of membrane; plasma membrane
6	Chr01	3176353	Potri.001G038525	XP_002297682	wall-associated receptor kinase-like 8 [Populus trichocarpa] &gt;gb|PNS22585.1| hypothetical protein POPTR_T132900 [Populus trichocarpa]	GO:0005524; GO:0005509; GO:0030247; GO:0004674; GO:0007166; GO:0006468; GO:0016021; GO:0005886	ATP binding; calcium ion binding; polysaccharide binding; protein serine/threonine kinase activity; cell surface receptor signaling pathway; protein phosphorylation; integral component of membrane; plasma membrane
6	Chr01	3176353	Potri.001G038525	XP_006387117	wall-associated receptor kinase-like 8 [Populus trichocarpa] &gt;gb|PNT52579.1| hypothetical protein POPTR_001G039900 [Populus trichocarpa]	GO:0005524; GO:0005509; GO:0030247; GO:0004674; GO:0007166; GO:0006468; GO:0016021; GO:0005886	ATP binding; calcium ion binding; polysaccharide binding; protein serine/threonine kinase activity; cell surface receptor signaling pathway; protein phosphorylation; integral component of membrane; plasma membrane
6	Chr01	3176353	Potri.001G038525	XP_011011593	PREDICTED: wall-associated receptor kinase-like 2 isoform X1 [Populus euphratica]	NA	NA
6	Chr01	3176353	Potri.001G038525	XP_011011594	PREDICTED: wall-associated receptor kinase-like 2 isoform X2 [Populus euphratica] &gt;ref|XP_011011595.1| PREDICTED: wall-associated receptor kinase-like 2 isoform X3 [Populus euphratica]	NA	NA
6	Chr01	3176353	Potri.001G038525	XP_011011597	PREDICTED: wall-associated receptor kinase-like 22 [Populus euphratica]	NA	NA
6	Chr01	3176353	Potri.001G038525	XP_011013612	PREDICTED: wall-associated receptor kinase-like 22 [Populus euphratica]	NA	NA
6	Chr01	3176353	Potri.001G038525	XP_011013613	PREDICTED: wall-associated receptor kinase-like 22 isoform X1 [Populus euphratica] &gt;ref|XP_011013614.1| PREDICTED: wall-associated receptor kinase-like 22 isoform X2 [Populus euphratica]	NA	NA
6	Chr01	3176353	Potri.001G038525	XP_011013615	PREDICTED: wall-associated receptor kinase-like 22 isoform X3 [Populus euphratica]	NA	NA
6	Chr01	3176353	Potri.001G038525	XP_011034597	PREDICTED: wall-associated receptor kinase-like 22 [Populus euphratica]	NA	NA
6	Chr01	3176353	Potri.001G038525	XP_011034598	PREDICTED: wall-associated receptor kinase-like 22 [Populus euphratica]	NA	NA
6	Chr01	3176353	Potri.001G038525	XP_024444936	wall-associated receptor kinase-like 22 [Populus trichocarpa] &gt;gb|RQO84384.1| hypothetical protein POPTR_001G038300 [Populus trichocarpa]	NA	NA
6	Chr01	3176353	Potri.001G038525	XP_024449223	wall-associated receptor kinase-like 8 [Populus trichocarpa]	NA	NA
6	Chr01	3176353	Potri.001G038525	XP_024453202	wall-associated receptor kinase-like 8 [Populus trichocarpa]	NA	NA
6	Chr01	3176353	Potri.001G038525	XP_024465597	wall-associated receptor kinase-like 8 isoform X1 [Populus trichocarpa] &gt;gb|PNT52571.2| hypothetical protein POPTR_001G039200 [Populus trichocarpa]	NA	NA
6	Chr01	3176353	Potri.001G038525	XP_024465601	wall-associated receptor kinase-like 8 isoform X2 [Populus trichocarpa] &gt;gb|PNT52572.2| hypothetical protein POPTR_001G039200 [Populus trichocarpa]	NA	NA
6	Chr01	3176353	Potri.001G038750	BBG99260	hypothetical protein Prudu_008886 [Prunus dulcis]	GO:0016021	integral component of membrane
6	Chr01	3176353	Potri.001G038750	KAB5564944	hypothetical protein DKX38_004998 [Salix brachista]	NA	NA
6	Chr01	3176353	Potri.001G038750	KAE7999773	hypothetical protein FH972_004173 [Carpinus fangiana] &gt;gb|KAE7999774.1| hypothetical protein FH972_004173 [Carpinus fangiana] &gt;gb|KAE7999775.1| hypothetical protein FH972_004173 [Carpinus fangiana]	NA	NA
6	Chr01	3176353	Potri.001G038750	KAE8725844	Zinc-binding ribosomal protein family protein [Hibiscus syriacus]	NA	NA
6	Chr01	3176353	Potri.001G038750	OAY37045	hypothetical protein MANES_11G070600 [Manihot esculenta] &gt;gb|OAY37046.1| hypothetical protein MANES_11G070600 [Manihot esculenta] &gt;gb|OAY37047.1| hypothetical protein MANES_11G070600 [Manihot esculenta]	GO:0016021	integral component of membrane
6	Chr01	3176353	Potri.001G038750	PNT52568	hypothetical protein POPTR_001G038900 [Populus trichocarpa]	GO:0016021	integral component of membrane
6	Chr01	3176353	Potri.001G038750	PNT52577	hypothetical protein POPTR_001G039700 [Populus trichocarpa]	GO:0016021	integral component of membrane
6	Chr01	3176353	Potri.001G038750	XP_002299162	uncharacterized protein LOC7455777 [Populus trichocarpa] &gt;ref|XP_024444950.1| uncharacterized protein LOC7455777 [Populus trichocarpa] &gt;ref|XP_024444956.1| uncharacterized protein LOC7455777 [Populus trichocarpa] &gt;gb|PNT52559.1| hypothetical protein POPTR_001G038200 [Populus trichocarpa]	NA	NA
6	Chr01	3176353	Potri.001G038750	XP_003517109	uncharacterized protein LOC100782168 [Glycine max] &gt;gb|KRH76474.1| hypothetical protein GLYMA_01G154800 [Glycine max]	GO:0016021	integral component of membrane
6	Chr01	3176353	Potri.001G038750	XP_004303219	PREDICTED: uncharacterized protein LOC101294190 [Fragaria vesca subsp. vesca]	NA	NA
6	Chr01	3176353	Potri.001G038750	XP_007217592	uncharacterized protein LOC18782773 [Prunus persica] &gt;ref|XP_008228859.1| PREDICTED: uncharacterized protein LOC103328240 [Prunus mume] &gt;ref|XP_008228860.1| PREDICTED: uncharacterized protein LOC103328240 [Prunus mume] &gt;ref|XP_020415579.1| uncharacterized protein LOC18782773 [Prunus persica] &gt;ref|XP_021829379.1| uncharacterized protein LOC110769664 [Prunus avium] &gt;ref|XP_021829380.…	GO:0016021	integral component of membrane
6	Chr01	3176353	Potri.001G038750	XP_011020550	PREDICTED: uncharacterized protein LOC105122883 [Populus euphratica]	NA	NA
6	Chr01	3176353	Potri.001G038750	XP_011034600	PREDICTED: uncharacterized protein LOC105132679 [Populus euphratica] &gt;ref|XP_011034601.1| PREDICTED: uncharacterized protein LOC105132679 [Populus euphratica] &gt;ref|XP_011034602.1| PREDICTED: uncharacterized protein LOC105132679 [Populus euphratica] &gt;ref|XP_011034603.1| PREDICTED: uncharacterized protein LOC105132679 [Populus euphratica]	NA	NA
6	Chr01	3176353	Potri.001G038750	XP_015570687	uncharacterized protein LOC8280287 isoform X2 [Ricinus communis]	NA	NA
6	Chr01	3176353	Potri.001G038750	XP_024185669	uncharacterized protein LOC112190472 [Rosa chinensis] &gt;gb|PRQ50325.1| hypothetical protein RchiOBHm_Chr2g0131951 [Rosa chinensis]	NA	NA
6	Chr01	3176353	Potri.001G038750	XP_024438585	uncharacterized protein LOC112323669 [Populus trichocarpa] &gt;gb|PNT52585.1| hypothetical protein POPTR_001G040300 [Populus trichocarpa]	NA	NA
6	Chr01	3176353	Potri.001G038750	XP_024444962	uncharacterized protein LOC112324762 [Populus trichocarpa] &gt;ref|XP_024444966.1| uncharacterized protein LOC112324762 [Populus trichocarpa] &gt;ref|XP_024444971.1| uncharacterized protein LOC112324762 [Populus trichocarpa] &gt;gb|PNT52563.1| hypothetical protein POPTR_001G038400 [Populus trichocarpa]	NA	NA
6	Chr01	3176353	Potri.001G038750	XP_024452191	uncharacterized protein LOC7462835 [Populus trichocarpa] &gt;gb|PNT46341.1| hypothetical protein POPTR_003G186400 [Populus trichocarpa] &gt;gb|PNT46342.1| hypothetical protein POPTR_003G186400 [Populus trichocarpa] &gt;gb|PNT46343.1| hypothetical protein POPTR_003G186400 [Populus trichocarpa]	NA	NA
6	Chr01	3176353	Potri.001G038750	XP_025012051	uncharacterized protein LOC8280287 isoform X1 [Ricinus communis] &gt;gb|EEF49270.1| conserved hypothetical protein [Ricinus communis]	NA	NA
6	Chr01	3176353	Potri.001G038750	XP_031386961	uncharacterized protein LOC116200268 [Punica granatum] &gt;gb|OWM69544.1| hypothetical protein CDL15_Pgr014005 [Punica granatum] &gt;gb|PKI40787.1| hypothetical protein CRG98_038798 [Punica granatum]	NA	NA
6	Chr01	3176353	Potri.001G043900	EEF49229	Cyclic nucleotide-gated ion channel, putative [Ricinus communis]	GO:0005524; GO:0004692; GO:0005216; GO:0016021	ATP binding; cGMP-dependent protein kinase activity; ion channel activity; integral component of membrane
6	Chr01	3176353	Potri.001G043900	KAB5573102	hypothetical protein DKX38_000296 [Salix brachista]	NA	NA
6	Chr01	3176353	Potri.001G043900	KAF2301513	hypothetical protein GH714_025355 [Hevea brasiliensis]	NA	NA
6	Chr01	3176353	Potri.001G043900	TKR97372	cyclic nucleotide gated channel 7 family protein [Populus alba]	GO:0005216; GO:0016021	ion channel activity; integral component of membrane
6	Chr01	3176353	Potri.001G043900	TKS08751	hypothetical protein D5086_0000100500 [Populus alba]	GO:0005216; GO:0016021	ion channel activity; integral component of membrane
6	Chr01	3176353	Potri.001G043900	XP_002304729	putative cyclic nucleotide-gated ion channel 7 [Populus trichocarpa] &gt;ref|XP_024452953.1| putative cyclic nucleotide-gated ion channel 7 [Populus trichocarpa] &gt;ref|XP_024452954.1| putative cyclic nucleotide-gated ion channel 7 [Populus trichocarpa] &gt;gb|PNT46277.1| hypothetical protein POPTR_003G183000 [Populus trichocarpa]	NA	NA
6	Chr01	3176353	Potri.001G043900	XP_006368503	putative cyclic nucleotide-gated ion channel 7 [Populus trichocarpa] &gt;ref|XP_024437259.1| putative cyclic nucleotide-gated ion channel 7 [Populus trichocarpa] &gt;gb|PNT52644.1| hypothetical protein POPTR_001G043900 [Populus trichocarpa]	GO:0005216; GO:0016021	ion channel activity; integral component of membrane
6	Chr01	3176353	Potri.001G043900	XP_011020599	PREDICTED: putative cyclic nucleotide-gated ion channel 7 [Populus euphratica]	NA	NA
6	Chr01	3176353	Potri.001G043900	XP_011034555	PREDICTED: putative cyclic nucleotide-gated ion channel 7 [Populus euphratica]	NA	NA
6	Chr01	3176353	Potri.001G043900	XP_012067490	putative cyclic nucleotide-gated ion channel 7 isoform X1 [Jatropha curcas] &gt;gb|KDP41965.1| hypothetical protein JCGZ_26983 [Jatropha curcas]	GO:0005216; GO:0016021	ion channel activity; integral component of membrane
6	Chr01	3176353	Potri.001G043900	XP_015570777	putative cyclic nucleotide-gated ion channel 7 [Ricinus communis]	NA	NA
6	Chr01	3176353	Potri.001G043900	XP_021609990	putative cyclic nucleotide-gated ion channel 7 [Manihot esculenta] &gt;gb|OAY52680.1| hypothetical protein MANES_04G102200 [Manihot esculenta]	NA	NA
6	Chr01	3176353	Potri.001G043900	XP_021628990	putative cyclic nucleotide-gated ion channel 7 isoform X1 [Manihot esculenta] &gt;gb|OAY37003.1| hypothetical protein MANES_11G066900 [Manihot esculenta]	NA	NA
6	Chr01	3176353	Potri.001G043900	XP_021628991	putative cyclic nucleotide-gated ion channel 7 isoform X2 [Manihot esculenta]	NA	NA
6	Chr01	3176353	Potri.001G043900	XP_021647928	putative cyclic nucleotide-gated ion channel 7 [Hevea brasiliensis]	NA	NA
6	Chr01	3176353	Potri.001G043900	XP_021653504	putative cyclic nucleotide-gated ion channel 7 isoform X1 [Hevea brasiliensis] &gt;ref|XP_021653505.1| putative cyclic nucleotide-gated ion channel 7 isoform X1 [Hevea brasiliensis]	NA	NA
6	Chr01	3176353	Potri.001G043900	XP_023905995	putative cyclic nucleotide-gated ion channel 8 [Quercus suber]	NA	NA
6	Chr01	3176353	Potri.001G043900	XP_030962093	putative cyclic nucleotide-gated ion channel 8 [Quercus lobata]	NA	NA
6	Chr01	3176353	Potri.001G043900	XP_030962285	putative cyclic nucleotide-gated ion channel 8 [Quercus lobata]	NA	NA
6	Chr01	3176353	Potri.001G043900	XP_030968729	putative cyclic nucleotide-gated ion channel 8 [Quercus lobata] &gt;ref|XP_030968730.1| putative cyclic nucleotide-gated ion channel 8 [Quercus lobata]	NA	NA
6	Chr01	3176353	Potri.001G044000	CBI25177	unnamed protein product, partial [Vitis vinifera]	NA	NA
6	Chr01	3176353	Potri.001G044000	KAB5573103	hypothetical protein DKX38_000297 [Salix brachista]	NA	NA
6	Chr01	3176353	Potri.001G044000	KAE7997226	hypothetical protein FH972_001877 [Carpinus fangiana]	NA	NA
6	Chr01	3176353	Potri.001G044000	OMO74116	hypothetical protein COLO4_26714 [Corchorus olitorius]	NA	NA
6	Chr01	3176353	Potri.001G044000	TKR97373	hypothetical protein D5086_0000213660 [Populus alba]	NA	NA
6	Chr01	3176353	Potri.001G044000	VVA33385	PREDICTED: LOW PSII ACCUMULATION 3 [Prunus dulcis]	NA	NA
6	Chr01	3176353	Potri.001G044000	XP_002264352	PREDICTED: protein LOW PSII ACCUMULATION 3, chloroplastic isoform X2 [Vitis vinifera]	NA	NA
6	Chr01	3176353	Potri.001G044000	XP_002512724	protein LOW PSII ACCUMULATION 3, chloroplastic isoform X1 [Ricinus communis] &gt;gb|EEF49227.1| conserved hypothetical protein [Ricinus communis]	NA	NA
6	Chr01	3176353	Potri.001G044000	XP_006368505	protein LOW PSII ACCUMULATION 3, chloroplastic [Populus trichocarpa] &gt;gb|PNT52646.1| hypothetical protein POPTR_001G044000 [Populus trichocarpa]	NA	NA
6	Chr01	3176353	Potri.001G044000	XP_011034552	PREDICTED: protein LOW PSII ACCUMULATION 3, chloroplastic-like isoform X1 [Populus euphratica]	NA	NA
6	Chr01	3176353	Potri.001G044000	XP_011034553	PREDICTED: protein LOW PSII ACCUMULATION 3, chloroplastic-like isoform X2 [Populus euphratica]	NA	NA
6	Chr01	3176353	Potri.001G044000	XP_012067491	protein LOW PSII ACCUMULATION 3, chloroplastic [Jatropha curcas] &gt;gb|KDP41966.1| hypothetical protein JCGZ_26984 [Jatropha curcas]	NA	NA
6	Chr01	3176353	Potri.001G044000	XP_015868695	protein LOW PSII ACCUMULATION 3, chloroplastic isoform X1 [Ziziphus jujuba]	NA	NA
6	Chr01	3176353	Potri.001G044000	XP_019077875	PREDICTED: protein LOW PSII ACCUMULATION 3, chloroplastic isoform X1 [Vitis vinifera]	NA	NA
6	Chr01	3176353	Potri.001G044000	XP_021628599	protein LOW PSII ACCUMULATION 3, chloroplastic isoform X1 [Manihot esculenta] &gt;gb|OAY36982.1| hypothetical protein MANES_11G065200 [Manihot esculenta]	NA	NA
6	Chr01	3176353	Potri.001G044000	XP_021647943	protein LOW PSII ACCUMULATION 3, chloroplastic-like [Hevea brasiliensis]	NA	NA
6	Chr01	3176353	Potri.001G044000	XP_021821851	protein LOW PSII ACCUMULATION 3, chloroplastic isoform X1 [Prunus avium]	NA	NA
6	Chr01	3176353	Potri.001G044000	XP_023874612	protein LOW PSII ACCUMULATION 3, chloroplastic [Quercus suber]	NA	NA
6	Chr01	3176353	Potri.001G044000	XP_030969103	protein LOW PSII ACCUMULATION 3, chloroplastic isoform X2 [Quercus lobata]	NA	NA
6	Chr01	3176353	Potri.001G044000	XP_031270003	protein LOW PSII ACCUMULATION 3, chloroplastic isoform X2 [Pistacia vera]	NA	NA
6	Chr01	3176353	Potri.001G044100	ASU54207	histone acetyltransferase [Hevea brasiliensis]	GO:0008080	N-acetyltransferase activity
6	Chr01	3176353	Potri.001G044100	GAY55474	hypothetical protein CUMW_164480 [Citrus unshiu]	GO:0008080	N-acetyltransferase activity
6	Chr01	3176353	Potri.001G044100	KAA8541997	hypothetical protein F0562_023149 [Nyssa sinensis]	NA	NA
6	Chr01	3176353	Potri.001G044100	KAB5573104	hypothetical protein DKX38_000298 [Salix brachista]	NA	NA
6	Chr01	3176353	Potri.001G044100	KAF2321523	hypothetical protein GH714_000273 [Hevea brasiliensis]	NA	NA
6	Chr01	3176353	Potri.001G044100	TKR97374	hypothetical protein D5086_0000213670 [Populus alba]	GO:0008080	N-acetyltransferase activity
6	Chr01	3176353	Potri.001G044100	TKS08749	hypothetical protein D5086_0000100480 [Populus alba]	GO:0008080	N-acetyltransferase activity
6	Chr01	3176353	Potri.001G044100	XP_002299247	probable N-acetyltransferase HLS1 [Populus trichocarpa] &gt;gb|PNT52650.1| hypothetical protein POPTR_001G044100 [Populus trichocarpa]	NA	NA
6	Chr01	3176353	Potri.001G044100	XP_002303853	probable N-acetyltransferase HLS1 [Populus trichocarpa] &gt;gb|PNT46271.1| hypothetical protein POPTR_003G182500 [Populus trichocarpa]	GO:0008080; GO:0016747	N-acetyltransferase activity; transferase activity, transferring acyl groups other than amino-acyl groups
6	Chr01	3176353	Potri.001G044100	XP_002512722	probable N-acetyltransferase HLS1 [Ricinus communis] &gt;gb|EEF49225.1| N-acetyltransferase, putative [Ricinus communis]	GO:0008080; GO:0016747	N-acetyltransferase activity; transferase activity, transferring acyl groups other than amino-acyl groups
6	Chr01	3176353	Potri.001G044100	XP_006427628	probable N-acetyltransferase HLS1 [Citrus clementina] &gt;gb|ESR40868.1| hypothetical protein CICLE_v10025742mg [Citrus clementina]	GO:0008080	N-acetyltransferase activity
6	Chr01	3176353	Potri.001G044100	XP_006493357	probable N-acetyltransferase HLS1 [Citrus sinensis]	NA	NA
6	Chr01	3176353	Potri.001G044100	XP_011016503	PREDICTED: probable N-acetyltransferase HLS1 [Populus euphratica]	NA	NA
6	Chr01	3176353	Potri.001G044100	XP_011020602	PREDICTED: probable N-acetyltransferase HLS1 [Populus euphratica]	NA	NA
6	Chr01	3176353	Potri.001G044100	XP_011034550	PREDICTED: probable N-acetyltransferase HLS1 [Populus euphratica]	NA	NA
6	Chr01	3176353	Potri.001G044100	XP_012067496	probable N-acetyltransferase HLS1 [Jatropha curcas] &gt;gb|KDP41968.1| hypothetical protein JCGZ_26986 [Jatropha curcas]	GO:0008080	N-acetyltransferase activity
6	Chr01	3176353	Potri.001G044100	XP_017604687	PREDICTED: probable N-acetyltransferase HLS1 [Gossypium arboreum] &gt;gb|KAB2081337.1| hypothetical protein ES319_A05G124500v1 [Gossypium barbadense] &gt;gb|TYH16573.1| hypothetical protein ES288_A05G126800v1 [Gossypium darwinii] &gt;gb|TYI26674.1| hypothetical protein ES332_A05G128200v1 [Gossypium tomentosum]	NA	NA
6	Chr01	3176353	Potri.001G044100	XP_017978092	PREDICTED: probable N-acetyltransferase HLS1 [Theobroma cacao]	NA	NA
6	Chr01	3176353	Potri.001G044100	XP_018847551	PREDICTED: probable N-acetyltransferase HLS1 isoform X1 [Juglans regia]	GO:0008080	N-acetyltransferase activity
6	Chr01	3176353	Potri.001G044100	XP_021653510	probable N-acetyltransferase HLS1 [Hevea brasiliensis]	NA	NA
6	Chr01	3176353	Potri.001G044200	ESR40867	hypothetical protein CICLE_v10026584mg [Citrus clementina]	GO:0080101; GO:0000773; GO:0004608; GO:0032259; GO:0006656; GO:0005789; GO:0016021	phosphatidyl-N-dimethylethanolamine N-methyltransferase activity; phosphatidyl-N-methylethanolamine N-methyltransferase activity; phosphatidylethanolamine N-methyltransferase activity; methylation; phosphatidylcholine biosynthetic process; endoplasmic reticulum membrane; integral component of membrane
6	Chr01	3176353	Potri.001G044200	KAB5573105	hypothetical protein DKX38_000299 [Salix brachista]	NA	NA
6	Chr01	3176353	Potri.001G044200	KAF3450976	hypothetical protein FNV43_RR07065 [Rhamnella rubrinervis]	NA	NA
6	Chr01	3176353	Potri.001G044200	KDO44015	hypothetical protein CISIN_1g031183mg [Citrus sinensis]	GO:0080101; GO:0000773; GO:0004608; GO:0032259; GO:0006656; GO:0005789; GO:0016021	phosphatidyl-N-dimethylethanolamine N-methyltransferase activity; phosphatidyl-N-methylethanolamine N-methyltransferase activity; phosphatidylethanolamine N-methyltransferase activity; methylation; phosphatidylcholine biosynthetic process; endoplasmic reticulum membrane; integral component of membrane
6	Chr01	3176353	Potri.001G044200	OVA11996	Phospholipid methyltransferase [Macleaya cordata]	GO:0080101; GO:0000773; GO:0004608; GO:0032259; GO:0006656; GO:0005789; GO:0016021	phosphatidyl-N-dimethylethanolamine N-methyltransferase activity; phosphatidyl-N-methylethanolamine N-methyltransferase activity; phosphatidylethanolamine N-methyltransferase activity; methylation; phosphatidylcholine biosynthetic process; endoplasmic reticulum membrane; integral component of membrane
6	Chr01	3176353	Potri.001G044200	PON57248	Phosphatidyl-N-methylethanolamine/N-methyltransferase [Parasponia andersonii]	GO:0080101; GO:0000773; GO:0004608; GO:0032259; GO:0006656; GO:0005789; GO:0016021	phosphatidyl-N-dimethylethanolamine N-methyltransferase activity; phosphatidyl-N-methylethanolamine N-methyltransferase activity; phosphatidylethanolamine N-methyltransferase activity; methylation; phosphatidylcholine biosynthetic process; endoplasmic reticulum membrane; integral component of membrane
6	Chr01	3176353	Potri.001G044200	PON89297	Phosphatidyl-N-methylethanolamine/N-methyltransferase [Trema orientale]	GO:0080101; GO:0000773; GO:0004608; GO:0032259; GO:0006656; GO:0005789; GO:0016021	phosphatidyl-N-dimethylethanolamine N-methyltransferase activity; phosphatidyl-N-methylethanolamine N-methyltransferase activity; phosphatidylethanolamine N-methyltransferase activity; methylation; phosphatidylcholine biosynthetic process; endoplasmic reticulum membrane; integral component of membrane
6	Chr01	3176353	Potri.001G044200	TKR97375	phosphatidyl-N-methylethanolamine N-methyltransferase [Populus alba]	GO:0080101; GO:0000773; GO:0004608; GO:0032259; GO:0006656; GO:0005789; GO:0016021	phosphatidyl-N-dimethylethanolamine N-methyltransferase activity; phosphatidyl-N-methylethanolamine N-methyltransferase activity; phosphatidylethanolamine N-methyltransferase activity; methylation; phosphatidylcholine biosynthetic process; endoplasmic reticulum membrane; integral component of membrane
6	Chr01	3176353	Potri.001G044200	XP_002304727	phosphatidyl-N-methylethanolamine N-methyltransferase [Populus trichocarpa]	GO:0008757; GO:0006656; GO:0016021	S-adenosylmethionine-dependent methyltransferase activity; phosphatidylcholine biosynthetic process; integral component of membrane
6	Chr01	3176353	Potri.001G044200	XP_002512721	phosphatidyl-N-methylethanolamine N-methyltransferase [Ricinus communis] &gt;gb|EEF49224.1| conserved hypothetical protein [Ricinus communis]	GO:0008757; GO:0006656; GO:0016021	S-adenosylmethionine-dependent methyltransferase activity; phosphatidylcholine biosynthetic process; integral component of membrane
6	Chr01	3176353	Potri.001G044200	XP_006427627	phosphatidyl-N-methylethanolamine N-methyltransferase [Citrus clementina]	GO:0080101; GO:0000773; GO:0004608; GO:0032259; GO:0006656; GO:0005789; GO:0016021	phosphatidyl-N-dimethylethanolamine N-methyltransferase activity; phosphatidyl-N-methylethanolamine N-methyltransferase activity; phosphatidylethanolamine N-methyltransferase activity; methylation; phosphatidylcholine biosynthetic process; endoplasmic reticulum membrane; integral component of membrane
6	Chr01	3176353	Potri.001G044200	XP_006493356	phosphatidyl-N-methylethanolamine N-methyltransferase isoform X2 [Citrus sinensis]	NA	NA
6	Chr01	3176353	Potri.001G044200	XP_011020603	PREDICTED: phosphatidyl-N-methylethanolamine N-methyltransferase-like [Populus euphratica]	NA	NA
6	Chr01	3176353	Potri.001G044200	XP_011034549	PREDICTED: phosphatidyl-N-methylethanolamine N-methyltransferase [Populus euphratica]	NA	NA
6	Chr01	3176353	Potri.001G044200	XP_021610168	phosphatidyl-N-methylethanolamine N-methyltransferase [Manihot esculenta] &gt;gb|OAY52681.1| hypothetical protein MANES_04G102300 [Manihot esculenta]	NA	NA
6	Chr01	3176353	Potri.001G044200	XP_021647933	phosphatidyl-N-methylethanolamine N-methyltransferase [Hevea brasiliensis]	NA	NA
6	Chr01	3176353	Potri.001G044200	XP_024184179	phosphatidyl-N-methylethanolamine N-methyltransferase [Rosa chinensis] &gt;gb|PRQ50416.1| putative phosphatidyl-N-methylethanolamine N-methyltransferase [Rosa chinensis]	NA	NA
6	Chr01	3176353	Potri.001G044200	XP_024449765	phosphatidyl-N-methylethanolamine N-methyltransferase [Populus trichocarpa] &gt;gb|PNT52651.1| hypothetical protein POPTR_001G044200 [Populus trichocarpa]	NA	NA
6	Chr01	3176353	Potri.001G044200	XP_030491893	phosphatidyl-N-methylethanolamine N-methyltransferase [Cannabis sativa]	NA	NA
6	Chr01	3176353	Potri.001G044200	XP_031283411	phosphatidyl-N-methylethanolamine N-methyltransferase isoform X1 [Pistacia vera]	NA	NA
6	Chr01	3176353	Potri.001G044300	AZQ19236	NDH-dependent cyclic electron flow 1 [Populus tomentosa]	GO:0016757	transferase activity, transferring glycosyl groups
6	Chr01	3176353	Potri.001G044300	KDP41970	hypothetical protein JCGZ_26988 [Jatropha curcas]	GO:0016757	transferase activity, transferring glycosyl groups
6	Chr01	3176353	Potri.001G044300	PKI40819	hypothetical protein CRG98_038830 [Punica granatum]	GO:0016757	transferase activity, transferring glycosyl groups
6	Chr01	3176353	Potri.001G044300	QEE59963	chloroplast thylakoid membrane protein [Betula platyphylla]	NA	NA
6	Chr01	3176353	Potri.001G044300	TKR97376	uncharacterized protein D5086_0000213690 [Populus alba]	GO:0016757	transferase activity, transferring glycosyl groups
6	Chr01	3176353	Potri.001G044300	XP_002512720	photosynthetic NDH subunit of subcomplex B 1, chloroplastic [Ricinus communis] &gt;gb|EEF49223.1| conserved hypothetical protein [Ricinus communis]	GO:0016757	transferase activity, transferring glycosyl groups
6	Chr01	3176353	Potri.001G044300	XP_004303241	PREDICTED: photosynthetic NDH subunit of subcomplex B 1, chloroplastic [Fragaria vesca subsp. vesca]	NA	NA
6	Chr01	3176353	Potri.001G044300	XP_008228796	PREDICTED: photosynthetic NDH subunit of subcomplex B 1, chloroplastic [Prunus mume]	NA	NA
[truncated: 38,507 more rows]
