# Supplementary material for: Multivariate genome-wide association study of leaf shape in a Populus deltoides and P. simonii F1 pedigree
Source: PLoS One. 2021 Oct 28;16(10):e0259278. doi: 10.1371/journal.pone.0259278 (PMC8553126; doi:10.1371/journal.pone.0259278)
Supplement: S11 Table — The distance of two close SNPs between two different studies is presented in brackets. (XLSX) [file pone.0259278.s013.xlsx]

## Sheet: Sheet1
S11 Table Consistency between significant SNPs for poplar leaf shape identified in the current and previous studies. The distance of two close SNPs between two different studies is presented in brackets.
Chromosome	Position of Sig. SNPs for the 11-dimensional regular polar radii in current study	Position of Sig. SNPs for the leaf length/width in McKown et al., 2014	Position of Sig. QTLs for a4 (Leaf length/leaf width), a8 (Perimeter/leaf length), and a9 (Leaf area/leaf perimeter ) in Xia et al., 2018. Notes: 1) The physical position of a QTL was determined by flanking SNPs; 2) The position of the QTL for a4 at 58.0 cM in LG 3 on map XYY cannot be determined due to ambiguous flanking SNPs; 3) The position of the QTL for a8 at 172.0 cM in LG 17 on map XYY can…	Position of Sig. SNPs for LA_LD_LL_LW or AR_SL in Chhetri et al., 2019	Position of Sig. SNPs for LA_LD_LL_LW in Chhetri et al., 2020
Chr01	1561634
Chr01	2506253
Chr01	2703246
Chr01	2742828
Chr01	3168327
Chr01	3176353
Chr01	3620732
Chr01	3654397
Chr01	4255086
Chr01	4573250
Chr01	11059517			14742176 (3.7 Mb) 14769998
Chr01			a4; a8; a9: (23794427, 24728186)
Chr01				38557469
Chr02				3703017
Chr02			a4: (9267586, 11053381)
Chr03				17588967
Chr03				17588972
Chr03			a8: (9402813, 12153589)
Chr04					4474679
Chr04				9996091 (-2.16~0.59 Mb)
Chr04	15591673		a4: (16522166, 16475120) (0.88~0.93 Mb)	17505467 (1.9 Mb)
			a8: (19028845, 17376611)
Chr05			a9: (19582114, 20736835)
Chr06	12471729		a4: (11345394,12973391) (0.50~1.13 Mb); a8: (16558900, 12723400) (0.25~4.08 Mb)	10894444 10894474 (1.6 Mb) 10894482
Chr06			a9: 20383477
Chr06	25163980
Chr07			a8: (8593321, 10493339)		6879444 (-3.61~-1.71 Mb)
Chr07					12556888
Chr08		2194009	a4; a8: (939358, 3280803) (-1.25~1.09 Mb)	752568 (1.4 Mb)
Chr08				9674908
Chr10	4486477				4852704 (0.4 Mb) 5167116 (0.7 Mb) 5167121 (0.7 Mb)
Chr10		13806956
Chr11		13112675
Chr12					2560120
Chr13		2159584
Chr13		2159615	a8: (3338888, 3053363)
Chr13			a4: (15327648, 15848943) (0.89~1.18 Mb)
Chr14	501461
Chr14	988295
Chr14	1554847
Chr14	1943593
Chr14	2326098
Chr14	2609112
Chr14	3467134
Chr14	3546254
Chr14	3729803
Chr14	4014340
Chr14	4309715
Chr14	4316988
Chr14	4564789
Chr14	5495011
Chr14	6606004
Chr14	7047979		a4: (11547298, 11372969) (4.32~4.50 Mb)
			a8: (12945212, 12309847)
Chr15	6867668
Chr16	3663208
Chr17			a4: (8993791, 8666967)
Chr17			a4: (9511019, 10742351)
Chr17			a4: 13895351
Chr18	4076713	1539270 (2.5 Mb)
Chr18	15471331		a4: (14804774, 16003012) (-0.67~0.53 Mb)
Chr19				2437823
					10026827
Total	35	6		14	8
